# Supplementary material for: Transcriptional Profiling of Human Peripheral Blood Mononuclear Cells Stimulated by Mycobacterium tuberculosis PPE57 Identifies Characteristic Genes Associated With Type I Interferon Signaling
Source: Front Cell Infect Microbiol. 2021 Aug 19;11:716809. doi: 10.3389/fcimb.2021.716809 (PMC8416891; doi:10.3389/fcimb.2021.716809)
Supplement: Supplementary file 1 [file Table_1.xlsx]

## Sheet: Sheet1
Table 1 Primers used in the study
Num	Gene Symbol	GeneBank	Forward primer(5->3)	Reverse primer(5->3)	Product length(bp)	Tm(℃)
1	CSF3		CTGCTTGAGCCAACTCCATA	TGCAGTGTGTCCAAGGTG	88	60
2	IL6		GGCTCTTCGGCAAATGTAG	AGTTCTGTGCCCAGTGGA	95	60
3	OAS3		GGACCTTGACAAGTTCATCAG	AACAGATGGTATCAACGGC	86	60
4	CCL20		GTACCAAGAGTTTGCTCCTG	GAAGAATACGGTCTGTGTATCC	114	60
5	PTGS2		TGCCTACTGGAAGCCAAG	CTGAATGAAGTAAAGGGACAGC	117	60
6	IL1A		GCCAGTAATTGGTCCGAT	CAGTGGTCTCATGGTTGTC	133	60
7	IL12B		ATTCCTACTTCTCCCTGACAT	TCTTGTCCGTGAAGACTCTATC	84	60
8	IL2RA		TGCAGAGAAAGACCTCCG	ACCATGATGAACGTGAGC	100	60
9	IL1B		TTAAAGCCCGCCTGACAGA	GCGAATGACAGAGGGTTTCTTAG	62	60
10	NFKB1		GCCCTTTTCGACTACGC	CTGTCCCCATTCTCATCCT	92	60
11	CCL3		CCAGTTCTCTGCATCACTTG	ATGAAATTCTGTGGAATCTGCC	84	60
12	IL10		GAAGCCTACATGACAATGAAGA	CAGATCCGATTTTGGAGACC	97	60
13	CXCL1		GTCAACCCCAAGTTAGTTCAAT	CATGTTGCAGGCTCCTCA	107	60
14	IRF7		TGTGTCTTCCCTGGATAGC	CCATAAGGAAGCACTCGAT	86	60
15	BCL2A1		GACAATGTTAATGTTGTGTCCG	TAATGATGCCGTCTTCAAACTC	85	60
16	CCL4		TGCCGTGTTATTGTATTAGGTG	TCCATGTATTTGCAACAGCAG	118	60
17	TRAF1		GTGCCAGTTTGAATGCAG	CCCCAATTTGAAGTCCTAGTG	87	60
18	IL13RA1		AACAGCCAAACTGAGACAC	GGGACCATGAAACAAGATGTAT	104	60
19	FOS		CATGGAGCTGAAGACCGA	AGATAGGTCCATGTCTGGCA	103	60
20	CYBB		AGTGAAGATGTGTTCAGCTATG	CTGACTTGAGAATGGATGCG	85	60
21	CD14		CTTGTGAGCTGGACGATG	CATGGATCTCCACCTCTACT	111	60
22	CSF1R		TTCACTTCTCCAGCCAAGTAG	CCATTGGTCAACAGCACGTTA	100	60
23	RRAS		AGATTCTGCGGGTCAAGGA	TTCTGATCGGGGGACCTG	95	60
24	人ACTB		CATTCCAAATATGAGATGCGTT	TACACGAAAGCAATGCTATCAC	133	60
