# Supplementary material for: Transcriptional Profiling of Human Peripheral Blood Mononuclear Cells Stimulated by Mycobacterium tuberculosis PPE57 Identifies Characteristic Genes Associated With Type I Interferon Signaling
Source: Front Cell Infect Microbiol. 2021 Aug 19;11:716809. doi: 10.3389/fcimb.2021.716809 (PMC8416891; doi:10.3389/fcimb.2021.716809)
Supplement: Supplementary file 2 [file Table_2.xls]

## Sheet: FPKM_anno
gene_id	CasePP1	CasePP2	CasePP3	CasePP4	CasePP5	CasePP6	Wt1	Wt2	Wt3	Wt4	Wt5	Wt6	Dbxref	product	TFs_Family	GO_id	GO_term	pathway	pathway_description
A1BG	0.533628	0.260048	0.981599	0.859785	0.70997	2.85577	1.32042	0.637322	2.90274	1.02306	1.63788	3.09901	GeneID:1,Genbank:NM_130786.3,HGNC:HGNC:5,MIM:138670	alpha-1-B glycoprotein
A1CF	0	0	0	0	0	0	0	0.00617871	0	0.00637305	0	0	GeneID:29974,Genbank:NM_138933.2,HGNC:HGNC:24086	APOBEC1 complementation factor		GO:0003723,GO:0003727,GO:0005654,GO:0005737,GO:0005783,GO:0006397,GO:0016554,GO:0016556,GO:0030895,GO:0050821	RNA binding|single-stranded RNA binding|nucleoplasm|cytoplasm|endoplasmic reticulum|mRNA processing|cytidine to uridine editing|mRNA modification|apolipoprotein B mRNA editing enzyme complex|protein stabilization
A2M	0.0712632	0.0499284	0.00715023	0.0209496	0.075292	0.191801	0.346158	0.453951	0.158493	0.320319	0.735552	0.524301	GeneID:2,Genbank:NM_001347423.1,HGNC:HGNC:7,MIM:103950	alpha-2-macroglobulin				hsa04610	Complement and coagulation cascades
A2ML1	0	0	0	0	0	0	0	0	0	0	0	0	GeneID:144568,Genbank:NM_144670.5,HGNC:HGNC:23336,MIM:610627	alpha-2-macroglobulin like 1		GO:0004867,GO:0005615,GO:0030414,GO:0052548,GO:0070062	serine-type endopeptidase inhibitor activity|extracellular space|peptidase inhibitor activity|regulation of endopeptidase activity|extracellular exosome
A3GALT2	0	0	0	0	0	0	0.0694381	0	0	0	0	0	GeneID:127550,Genbank:NM_001080438.1,HGNC:HGNC:30005	alpha 1,3-galactosyltransferase 2		GO:0005794,GO:0005975,GO:0006688,GO:0009247,GO:0016021,GO:0016757,GO:0030259,GO:0031982,GO:0032580,GO:0046872,GO:0047276	Golgi apparatus|carbohydrate metabolic process|glycosphingolipid biosynthetic process|glycolipid biosynthetic process|integral component of membrane|transferase activity, transferring glycosyl groups|lipid glycosylation|vesicle|Golgi cisterna membrane|metal ion binding|N-acetyllactosaminide 3-alpha-galactosyltransferase activity	hsa00603	Glycosphingolipid biosynthesis - globo and isoglobo series
A4GALT	0.228958	0.635662	0	0.0641885	0.115882	0.965017	0.884202	1.5522	0.0389194	0.0235173	1.28336	1.74745	GeneID:53947,Genbank:NM_001318038.2,HGNC:HGNC:18149,MIM:607922	alpha 1,4-galactosyltransferase (P blood group)				hsa00601,hsa00603	Glycosphingolipid biosynthesis - lacto and neolacto series|Glycosphingolipid biosynthesis - globo and isoglobo series
A4GNT	0	0	0	0	0	0	0	0	0	0	0	0	GeneID:51146,Genbank:NM_016161.2,HGNC:HGNC:17968,MIM:616709	alpha-1,4-N-acetylglucosaminyltransferase
AAAS	5.6132	5.37213	9.90579	9.6416	10.2931	9.39328	9.6818	6.20086	10.7121	9.66479	14.109	12.514	GeneID:8086,Genbank:NM_001173466.1,HGNC:HGNC:13666,MIM:605378	aladin WD repeat nucleoporin		GO:0005634,GO:0005635,GO:0005643,GO:0005654,GO:0005813,GO:0005829,GO:0006110,GO:0006406,GO:0006409,GO:0006913,GO:0007077,GO:0007612,GO:0009566,GO:0016020,GO:0016032,GO:0016925,GO:0019083,GO:0031965,GO:0043657,GO:0046822,GO:0060964,GO:0075733,GO:1900034	nucleus|nuclear envelope|nuclear pore|nucleoplasm|centrosome|cytosol|regulation of glycolytic process|mRNA export from nucleus|tRNA export from nucleus|nucleocytoplasmic transport|mitotic nuclear envelope disassembly|learning|fertilization|membrane|viral process|protein sumoylation|viral transcription|nuclear membrane|host cell|regulation of nucleocytoplasmic transport|regulation of gene silencin…	hsa03013	RNA transport
AACS	1.77865	2.12385	2.54574	2.61368	2.69775	2.66688	3.10154	2.92394	1.99158	2.11054	3.25809	3.90348	GeneID:65985,Genbank:NM_023928.4,HGNC:HGNC:21298,MIM:614364	acetoacetyl-CoA synthetase		GO:0001889,GO:0005524,GO:0005829,GO:0006631,GO:0007584,GO:0014074,GO:0030729,GO:0032024,GO:0034201,GO:0042594,GO:0045471,GO:0046951,GO:0047760,GO:0050872,GO:0060612,GO:0071333,GO:0071394,GO:0071397	liver development|ATP binding|cytosol|fatty acid metabolic process|response to nutrient|response to purine-containing compound|acetoacetate-CoA ligase activity|positive regulation of insulin secretion|response to oleic acid|response to starvation|response to ethanol|ketone body biosynthetic process|butyrate-CoA ligase activity|white fat cell differentiation|adipose tissue development|cellular res…	hsa00280,hsa00650	Valine, leucine and isoleucine degradation|Butanoate metabolism
AADAC	0	0	0	0	0	0	0	0	0	0	0	0	GeneID:13,Genbank:XM_005247104.4,HGNC:HGNC:17,MIM:600338	arylacetamide deacetylase		GO:0003824,GO:0004806,GO:0005789,GO:0006805,GO:0009056,GO:0010898,GO:0016021,GO:0016298,GO:0017171,GO:0019213,GO:0031090	catalytic activity|triglyceride lipase activity|endoplasmic reticulum membrane|xenobiotic metabolic process|catabolic process|positive regulation of triglyceride catabolic process|integral component of membrane|lipase activity|serine hydrolase activity|deacetylase activity|organelle membrane
AADACL2	0	0	0	0	0	0	0	0	0	0	0	0	GeneID:344752,Genbank:NM_207365.3,HGNC:HGNC:24427	arylacetamide deacetylase like 2		GO:0005576,GO:0009056,GO:0016021,GO:0016787,GO:0052689	extracellular region|catabolic process|integral component of membrane|hydrolase activity|carboxylic ester hydrolase activity
AADACL3	0	0	0	0	0	0	0	0	0	0	0	0	GeneID:126767,Genbank:NM_001103170.2,HGNC:HGNC:32037	arylacetamide deacetylase like 3		GO:0009056,GO:0016787	catabolic process|hydrolase activity
AADACL4	0	0	0	0	0	0	0	0	0	0	0	0	GeneID:343066,Genbank:NM_001013630.1,HGNC:HGNC:32038	arylacetamide deacetylase like 4		GO:0009056,GO:0016021,GO:0016787,GO:0052689	catabolic process|integral component of membrane|hydrolase activity|carboxylic ester hydrolase activity
AADAT	0.0495939	0	0	0	0	0	0	0	0.0172768	0.0351236	0	0	GeneID:51166,Genbank:XM_006714231.2,HGNC:HGNC:17929,MIM:611754	aminoadipate aminotransferase		GO:0005759,GO:0006103,GO:0006536,GO:0006554,GO:0006569,GO:0009058,GO:0016212,GO:0019441,GO:0030170,GO:0033512,GO:0042803,GO:0047536,GO:0070189	mitochondrial matrix|2-oxoglutarate metabolic process|glutamate metabolic process|lysine catabolic process|tryptophan catabolic process|biosynthetic process|kynurenine-oxoglutarate transaminase activity|tryptophan catabolic process to kynurenine|pyridoxal phosphate binding|L-lysine catabolic process to acetyl-CoA via saccharopine|protein homodimerization activity|2-aminoadipate transaminase activ…	hsa00310,hsa00380	Lysine degradation|Tryptophan metabolism
AAED1	7.51151	10.5093	3.70437	5.9006	6.54076	5.32361	5.5673	6.9136	7.33653	6.56076	7.07169	4.68096	GeneID:195827,Genbank:XM_005251784.4,HGNC:HGNC:16881	AhpC/TSA antioxidant enzyme domain containing 1		GO:0016209,GO:0055114	antioxidant activity|oxidation-reduction process
AAGAB	5.48215	5.47	6.75218	7.372	6.57694	8.5909	7.40113	6.26816	11.3244	8.61936	9.54623	9.08644	GeneID:79719,Genbank:NM_001271885.1,HGNC:HGNC:25662,MIM:614888	alpha and gamma adaptin binding protein		GO:0005737,GO:0005829,GO:0015031,GO:0016607	cytoplasm|cytosol|protein transport|nuclear speck
AAK1	7.90263	6.75348	10.4649	9.90485	10.062	4.862	10.6675	9.50549	7.8298	11.8818	7.72488	7.27901	GeneID:22848,Genbank:NM_014911.3,HGNC:HGNC:19679,MIM:616405	AP2 associated kinase 1		GO:0004674,GO:0005112,GO:0005524,GO:0005737,GO:0005829,GO:0005905,GO:0006468,GO:0006897,GO:0019897,GO:0030136,GO:0031252,GO:0032880,GO:0035612,GO:0043195,GO:0045747,GO:0046777,GO:0050821,GO:0061024,GO:2000369	protein serine/threonine kinase activity|Notch binding|ATP binding|cytoplasm|cytosol|clathrin-coated pit|protein phosphorylation|endocytosis|extrinsic component of plasma membrane|clathrin-coated vesicle|cell leading edge|regulation of protein localization|AP-2 adaptor complex binding|terminal bouton|positive regulation of Notch signaling pathway|protein autophosphorylation|protein stabilization|…
AAMDC	0.465832	0.200985	0.316637	0.567183	0.218962	0.5023	0.517465	0.453305	0.882696	0.546117	0.776234	0.547491	GeneID:28971,Genbank:NM_001316958.1,HGNC:HGNC:30205	adipogenesis associated Mth938 domain containing		GO:0005737,GO:0043066,GO:0045600,GO:0045944	cytoplasm|negative regulation of apoptotic process|positive regulation of fat cell differentiation|positive regulation of transcription from RNA polymerase II promoter
AAMP	10.4961	10.0478	11.9103	13.768	11.3407	17.3237	16.6551	11.3703	18.7309	14.4085	18.8737	18.6706	GeneID:14,Genbank:XM_024452712.1,HGNC:HGNC:18,MIM:603488	angio associated migratory cell protein
AANAT	0.0292693	0.122901	0.029235	0.0625844	0.112404	0.0242864	0.0148015	0.0395839	0	0.0228617	0.0150845	0.0319335	GeneID:15,Genbank:NM_001166579.1,HGNC:HGNC:19,MIM:600950	aralkylamine N-acetyltransferase				hsa00380	Tryptophan metabolism
AAR2	6.50089	6.45534	5.90524	5.48026	6.27518	7.28017	8.12267	6.208	7.24511	6.74514	7.24545	7.79975	GeneID:25980,Genbank:XM_006723770.3,HGNC:HGNC:15886,MIM:617365	AAR2 splicing factor homolog		GO:0000244,GO:0005681	spliceosomal tri-snRNP complex assembly|spliceosomal complex
AARD	0.305249	0	0.111813	0.189184	0.0586746	0.167811	0.168757	0	0.0294449	0.0582337	0.0807135	0.142646	GeneID:441376,Genbank:NM_001025357.2,HGNC:HGNC:33842	alanine and arginine rich domain containing protein		GO:0030324	lung development
AARS	10.9233	11.2435	18.0926	14.8867	14.634	14.2671	16.6772	13.1122	15.0588	14.2075	14.9921	14.1607	GeneID:16,Genbank:NM_001605.2,HGNC:HGNC:20,MIM:601065	alanyl-tRNA synthetase		GO:0000049,GO:0002161,GO:0004813,GO:0005524,GO:0005737,GO:0005829,GO:0006400,GO:0006418,GO:0006419,GO:0008033,GO:0016020,GO:0016597,GO:0021680,GO:0043524,GO:0046872,GO:0050885,GO:0070062	tRNA binding|aminoacyl-tRNA editing activity|alanine-tRNA ligase activity|ATP binding|cytoplasm|cytosol|tRNA modification|tRNA aminoacylation for protein translation|alanyl-tRNA aminoacylation|tRNA processing|membrane|amino acid binding|cerebellar Purkinje cell layer development|negative regulation of neuron apoptotic process|metal ion binding|neuromuscular process controlling balance|extracellul…	hsa00970	Aminoacyl-tRNA biosynthesis
AARS2	2.57131	2.04499	3.26306	3.5408	2.93544	2.89884	2.70317	2.47959	2.79449	2.97066	3.33632	3.02632	GeneID:57505,Genbank:XM_011514764.2,HGNC:HGNC:21022,MIM:612035	alanyl-tRNA synthetase 2, mitochondrial		GO:0000049,GO:0004813,GO:0005524,GO:0005739,GO:0006400,GO:0016597,GO:0033108,GO:0046872,GO:0070143	tRNA binding|alanine-tRNA ligase activity|ATP binding|mitochondrion|tRNA modification|amino acid binding|mitochondrial respiratory chain complex assembly|metal ion binding|mitochondrial alanyl-tRNA aminoacylation	hsa00970	Aminoacyl-tRNA biosynthesis
AARSD1	4.45143	3.02311	4.89171	5.16962	4.22158	6.06487	3.49271	3.19158	5.7847	4.27309	5.54893	5.69227	GeneID:80755,Genbank:NM_001261434.1,HGNC:HGNC:28417,MIM:613212	alanyl-tRNA synthetase domain containing 1		GO:0002196,GO:0003676,GO:0004813,GO:0005524,GO:0005634,GO:0005737,GO:0006419,GO:0046872	Ser-tRNA(Ala) hydrolase activity|nucleic acid binding|alanine-tRNA ligase activity|ATP binding|nucleus|cytoplasm|alanyl-tRNA aminoacylation|metal ion binding
AASDH	1.73807	1.58009	2.65509	2.6139	2.07458	1.36289	2.09873	2.20785	2.61491	2.55825	2.0571	1.72245	GeneID:132949,Genbank:XM_017007743.2,HGNC:HGNC:23993,MIM:614365	aminoadipate-semialdehyde dehydrogenase		GO:0005524,GO:0006631,GO:0016878,GO:0019482,GO:0043041	ATP binding|fatty acid metabolic process|acid-thiol ligase activity|beta-alanine metabolic process|amino acid activation for nonribosomal peptide biosynthetic process
AASDHPPT	6.33843	5.33577	7.91467	7.77162	6.13897	5.80685	7.39277	7.41236	9.92331	8.07389	6.62817	6.43573	GeneID:60496,Genbank:NM_015423.2,HGNC:HGNC:14235,MIM:607756	aminoadipate-semialdehyde dehydrogenase-phosphopantetheinyl transferase		GO:0000287,GO:0005829,GO:0008897,GO:0015939,GO:0019878,GO:0070062	magnesium ion binding|cytosol|holo-[acyl-carrier-protein] synthase activity|pantothenate metabolic process|lysine biosynthetic process via aminoadipic acid|extracellular exosome	hsa00770	Pantothenate and CoA biosynthesis
AASS	0.442406	0.728309	1.61617	0.915902	0.560481	0.673363	0.690326	0.818344	1.54817	1.17411	0.56907	0.980058	GeneID:10157,Genbank:NM_005763.3,HGNC:HGNC:17366,MIM:605113	aminoadipate-semialdehyde synthase		GO:0004753,GO:0005739,GO:0005759,GO:0006091,GO:0006554,GO:0019878,GO:0033512,GO:0043231,GO:0047130,GO:0047131,GO:0051262	saccharopine dehydrogenase activity|mitochondrion|mitochondrial matrix|generation of precursor metabolites and energy|lysine catabolic process|lysine biosynthetic process via aminoadipic acid|L-lysine catabolic process to acetyl-CoA via saccharopine|intracellular membrane-bounded organelle|saccharopine dehydrogenase (NADP+, L-lysine-forming) activity|saccharopine dehydrogenase (NAD+, L-glutamate-…	hsa00310	Lysine degradation
AATF	19.4187	16.9028	15.2335	17.6928	18.6036	23.9185	20.2802	18.656	22.2048	16.2046	25.745	25.5845	GeneID:26574,Genbank:NM_012138.3,HGNC:HGNC:19235,MIM:608463	apoptosis antagonizing transcription factor
AATK	2.973	1.93321	1.06637	0.889772	1.46015	2.81186	2.94478	6.44998	4.96001	0.96938	5.17113	7.22137	GeneID:9625,Genbank:NM_001080395.2,HGNC:HGNC:21,MIM:605276	apoptosis associated tyrosine kinase		GO:0004674,GO:0005524,GO:0016021,GO:0048471	protein serine/threonine kinase activity|ATP binding|integral component of membrane|perinuclear region of cytoplasm
ABAT	3.1926	3.47967	2.72666	3.82097	3.20904	1.76087	4.05268	3.70509	3.04797	4.06825	2.67231	3.26058	GeneID:18,Genbank:NM_020686.5,HGNC:HGNC:23,MIM:137150	4-aminobutyrate aminotransferase				hsa00250,hsa00280,hsa00410,hsa00640,hsa00650,hsa04727	Alanine, aspartate and glutamate metabolism|Valine, leucine and isoleucine degradation|beta-Alanine metabolism|Propanoate metabolism|Butanoate metabolism|GABAergic synapse
ABCA1	8.69034	14.9523	1.86502	1.80613	7.54084	3.21243	2.30197	8.2442	0.782084	0.765471	1.89193	2.07598	GeneID:19,Genbank:NM_005502.3,HGNC:HGNC:29,MIM:600046	ATP binding cassette subfamily A member 1				hsa02010,hsa04975,hsa04979	ABC transporters|Fat digestion and absorption|Cholesterol metabolism
ABCA10	0.0990861	0.0341716	0.128682	0.11084	0.119844	0.0897769	0.155874	0.110869	0.204948	0.230554	0.165873	0.0950973	GeneID:10349,Genbank:NM_080282.3,HGNC:HGNC:30,MIM:612508	ATP binding cassette subfamily A member 10				hsa02010	ABC transporters
ABCA12	0	0	0	0	0	0.0273904	0	0	0	0	0	0	GeneID:26154,Genbank:XM_011510951.2,HGNC:HGNC:14637,MIM:607800	ATP binding cassette subfamily A member 12				hsa02010	ABC transporters
ABCA13	0.332395	0.0909209	0.283396	0.66641	0.018455	0.0352988	0.187884	0.0724467	0.130735	0.542009	0.00497319	0.0366246	GeneID:154664,Genbank:XM_017011769.1,HGNC:HGNC:14638,MIM:607807	ATP binding cassette subfamily A member 13				hsa02010	ABC transporters
ABCA2	4.4505	5.39204	3.35773	7.17477	6.19189	5.23662	9.59184	11.4525	5.37215	12.5233	10.5295	14.0088	GeneID:20,Genbank:NM_212533.2,HGNC:HGNC:32,MIM:600047	ATP binding cassette subfamily A member 2				hsa02010,hsa04142	ABC transporters|Lysosome
ABCA3	0.55331	0.345472	0.644871	0.904631	0.566033	0.542776	1.01071	0.832157	0.78546	1.18644	0.825227	1.10432	GeneID:21,Genbank:NM_001089.2,HGNC:HGNC:33,MIM:601615	ATP binding cassette subfamily A member 3				hsa02010	ABC transporters
ABCA4	0	0	0	0	0	0.0109258	0	0	0	0	0	0	GeneID:24,Genbank:NM_000350.2,HGNC:HGNC:34,MIM:601691	ATP binding cassette subfamily A member 4				hsa02010	ABC transporters
ABCA5	3.33641	2.45362	3.90262	4.71369	4.71745	2.34402	4.31284	3.89078	4.71016	4.29144	3.52676	3.36748	GeneID:23461,Genbank:NM_172232.3,HGNC:HGNC:35,MIM:612503	ATP binding cassette subfamily A member 5				hsa02010	ABC transporters
ABCA6	0.295812	0.192571	0.210944	0.109433	0.0713509	0.136917	0.0803463	0.0519457	0.2743	0.151828	0.0500788	0.0785223	GeneID:23460,Genbank:XM_017024404.2,HGNC:HGNC:36,MIM:612504	ATP binding cassette subfamily A member 6				hsa02010	ABC transporters
ABCA7	6.00703	6.8809	11.827	14.947	14.9132	13.905	12.5388	9.01483	13.7674	15.5611	20.7458	24.4141	GeneID:10347,Genbank:NM_019112.3,HGNC:HGNC:37,MIM:605414	ATP binding cassette subfamily A member 7				hsa02010	ABC transporters
ABCA8	0	0	0	0	0	0.023213	0	0	0	0	0.0076276	0	GeneID:10351,Genbank:XM_005256940.4,HGNC:HGNC:38,MIM:612505	ATP binding cassette subfamily A member 8				hsa02010	ABC transporters
ABCA9	0.0271011	0	0.0343362	0.00682991	0.036937	0.0182291	0.0345088	0.0141129	0.0962202	0.0143665	0.0240808	0	GeneID:10350,Genbank:XM_017024011.1,HGNC:HGNC:39,MIM:612507	ATP binding cassette subfamily A member 9				hsa02010	ABC transporters
ABCB1	9.16318	9.87683	8.87976	14.0884	13.078	10.9697	17.1463	12.59	11.2253	19.3621	15.9008	17.1176	GeneID:5243,Genbank:NM_001348944.1,HGNC:HGNC:40,MIM:171050	ATP binding cassette subfamily B member 1				hsa02010,hsa04976,hsa05206,hsa05226	ABC transporters|Bile secretion|MicroRNAs in cancer|Gastric cancer
ABCB10	3.29769	2.99025	4.23098	4.00681	3.28124	3.19502	4.2898	3.08535	4.78759	4.70057	3.66422	3.34498	GeneID:23456,Genbank:NM_012089.2,HGNC:HGNC:41,MIM:605454	ATP binding cassette subfamily B member 10				hsa02010	ABC transporters
ABCB11	0	0	0	0	0	0	0	0.00819577	0	0	0	0	GeneID:8647,Genbank:XM_017005165.1,HGNC:HGNC:42,MIM:603201	ATP binding cassette subfamily B member 11				hsa01522,hsa02010,hsa04976,hsa04979	Endocrine resistance|ABC transporters|Bile secretion|Cholesterol metabolism
ABCB4	0.264078	0.153465	0.916563	0.333819	0.434152	0.122846	0.299897	0.175831	0.598068	0.319496	0.37515	0.182251	GeneID:5244,Genbank:XM_011516310.3,HGNC:HGNC:45,MIM:171060	ATP binding cassette subfamily B member 4				hsa02010,hsa04976	ABC transporters|Bile secretion
ABCB5	0.557874	0.180758	0.0983316	0.0301083	0.204868	0.220222	0	0.0308377	0	0	0	0	GeneID:340273,Genbank:NM_001163941.1,HGNC:HGNC:46,MIM:611785	ATP binding cassette subfamily B member 5				hsa02010	ABC transporters
ABCB6	0.900943	0.966779	1.87726	1.32349	1.70063	1.94014	0.708188	0.653393	1.15582	0.85374	1.23895	1.00617	GeneID:10058,Genbank:NM_001349828.1,HGNC:HGNC:47,MIM:605452	ATP binding cassette subfamily B member 6 (Langereis blood group)				hsa02010	ABC transporters
ABCB7	5.87584	4.96347	7.9758	6.29931	5.95749	5.56408	8.98938	5.72719	8.51886	8.24151	6.29234	6.09402	GeneID:22,Genbank:NM_001271698.2,HGNC:HGNC:48,MIM:300135	ATP binding cassette subfamily B member 7				hsa02010	ABC transporters
ABCB8	2.40959	2.43643	3.08509	3.43162	2.98692	3.70611	3.43556	2.82351	3.22263	3.08098	4.39715	4.53184	GeneID:11194,Genbank:NM_001282291.1,HGNC:HGNC:49,MIM:605464	ATP binding cassette subfamily B member 8				hsa02010	ABC transporters
ABCB9	0.0440378	0.07319	0.191074	0.181381	0.193367	0.245677	0.173674	0.10085	0.1389	0.0642024	0.289919	0.232088	GeneID:23457,Genbank:NM_001243014.1,HGNC:HGNC:50,MIM:605453	ATP binding cassette subfamily B member 9				hsa02010,hsa04142	ABC transporters|Lysosome
ABCC1	19.4294	12.95	22.5604	19.8472	18.4873	16.2204	12.9701	13.3998	11.6432	13.8561	14.408	12.4932	GeneID:4363,Genbank:NM_004996.3,HGNC:HGNC:51,MIM:158343	ATP binding cassette subfamily C member 1				hsa01523,hsa02010,hsa04071,hsa04977,hsa05206	Antifolate resistance|ABC transporters|Sphingolipid signaling pathway|Vitamin digestion and absorption|MicroRNAs in cancer
ABCC10	2.69801	2.32658	3.68406	4.02825	2.5954	1.60145	3.30399	2.84484	2.17375	3.95386	3.42749	2.74563	GeneID:89845,Genbank:XM_017011446.2,HGNC:HGNC:52,MIM:612509	ATP binding cassette subfamily C member 10				hsa02010	ABC transporters
ABCC11	0	0.00498316	0	0	0.0158428	0.00956596	0.0148866	0	0	0.0258438	0	0.00970039	GeneID:85320,Genbank:XM_017023801.2,HGNC:HGNC:14639,MIM:607040	ATP binding cassette subfamily C member 11				hsa02010	ABC transporters
ABCC12	0	0	0	0	0	0	0	0	0	0	0	0	GeneID:94160,Genbank:NM_033226.2,HGNC:HGNC:14640,MIM:607041	ATP binding cassette subfamily C member 12				hsa02010	ABC transporters
ABCC2	0.318799	0.251391	0.632438	0.381349	0.355844	0.234267	0.348801	0.132092	0.657021	0.496931	0.338717	0.448573	GeneID:1244,Genbank:NM_000392.4,HGNC:HGNC:53,MIM:601107	ATP binding cassette subfamily C member 2				hsa01523,hsa01524,hsa02010,hsa04976	Antifolate resistance|Platinum drug resistance|ABC transporters|Bile secretion
ABCC3	0.348889	0.258996	0.148948	0.358481	0.361639	0.715928	3.74943	2.91873	0.541807	1.20069	3.83807	2.69413	GeneID:8714,Genbank:XM_011525423.1,HGNC:HGNC:54,MIM:604323	ATP binding cassette subfamily C member 3				hsa01523,hsa02010,hsa04976	Antifolate resistance|ABC transporters|Bile secretion
ABCC4	1.01235	0.698212	1.286	0.879952	1.78961	0.814772	1.45629	1.24085	1.42545	1.28452	1.98052	0.981925	GeneID:10257,Genbank:NM_001301829.1,HGNC:HGNC:55,MIM:605250	ATP binding cassette subfamily C member 4				hsa01523,hsa02010,hsa04024,hsa04976	Antifolate resistance|ABC transporters|cAMP signaling pathway|Bile secretion
ABCC5	1.82696	1.66042	3.19477	3.50008	3.15827	2.00272	2.8688	2.89019	2.53509	3.56417	2.91204	3.18876	GeneID:10057,Genbank:NM_005688.3,HGNC:HGNC:56,MIM:605251	ATP binding cassette subfamily C member 5				hsa01523,hsa02010	Antifolate resistance|ABC transporters
ABCC6	0	0	0	0.0063421	0	0.0074006	0.13995	0	0.00741092	0.0415312	0.0136972	0.00725078	GeneID:368,Genbank:XM_024450261.1,HGNC:HGNC:57,MIM:603234	ATP binding cassette subfamily C member 6				hsa02010	ABC transporters
ABCC8	0	0	0	0	0	0.00725069	0	0	0	0	0	0	GeneID:6833,Genbank:XM_024448668.1,HGNC:HGNC:59,MIM:600509	ATP binding cassette subfamily C member 8				hsa02010,hsa04911,hsa04930	ABC transporters|Insulin secretion|Type II diabetes mellitus
ABCC9	0	0	0	0	0	0.00522371	0	0	0	0	0.00521761	0	GeneID:10060,Genbank:XM_005253290.4,HGNC:HGNC:60,MIM:601439	ATP binding cassette subfamily C member 9				hsa02010	ABC transporters
ABCD1	3.78744	3.77593	3.82966	3.21977	2.41647	4.35867	7.93216	8.44608	5.1715	4.3368	8.09684	7.82126	GeneID:215,Genbank:NM_000033.3,HGNC:HGNC:61,MIM:300371	ATP binding cassette subfamily D member 1				hsa02010,hsa04146	ABC transporters|Peroxisome
ABCD2	0.199534	0.205846	0.469443	0.642807	0.255194	0.137457	0.344648	0.333152	0.443548	0.878737	0.302281	0.366117	GeneID:225,Genbank:XM_017018992.2,HGNC:HGNC:66,MIM:601081	ATP binding cassette subfamily D member 2				hsa02010,hsa04146	ABC transporters|Peroxisome
ABCD3	4.12899	3.92822	5.64788	6.21177	4.40647	5.01495	5.50475	4.5781	7.69634	7.83936	5.36857	5.48517	GeneID:5825,Genbank:XM_006710802.2,HGNC:HGNC:67,MIM:170995	ATP binding cassette subfamily D member 3				hsa02010,hsa04146	ABC transporters|Peroxisome
ABCD4	4.42305	5.20804	7.13543	8.49041	7.48368	8.28307	8.11713	5.21579	10.1575	8.89242	11.2725	9.57838	GeneID:5826,Genbank:NM_001353607.1,HGNC:HGNC:68,MIM:603214	ATP binding cassette subfamily D member 4				hsa02010,hsa04146	ABC transporters|Peroxisome
ABCE1	15.7113	12.1816	17.5933	13.4808	15.5494	13.4705	9.56318	11.7143	14.1343	11.3909	11.3839	10.4154	GeneID:6059,Genbank:NM_002940.2,HGNC:HGNC:69,MIM:601213	ATP binding cassette subfamily E member 1
ABCF1	22.1062	19.11	19.3123	22.4339	20.0258	27.4508	17.7778	16.9238	19.4626	16.7324	18.8466	21.4448	GeneID:23,Genbank:NM_001025091.1,HGNC:HGNC:70,MIM:603429	ATP binding cassette subfamily F member 1		GO:0005524,GO:0005635,GO:0005654,GO:0005737,GO:0005829,GO:0006413,GO:0008494,GO:0016887,GO:0042788,GO:0043022,GO:0045727	ATP binding|nuclear envelope|nucleoplasm|cytoplasm|cytosol|translational initiation|translation activator activity|ATPase activity|polysomal ribosome|ribosome binding|positive regulation of translation
ABCF2	6.03852	5.6336	8.34157	6.74758	6.73081	6.13319	5.06216	4.658	5.66896	5.95024	6.02411	6.31557	GeneID:10061,Genbank:NM_005692.4,HGNC:HGNC:71,MIM:612510	ATP binding cassette subfamily F member 2
ABCF3	10.62	9.71169	14.4956	12.917	12.3233	15.5609	13.0501	8.62507	16.4424	10.5266	15.6503	16.0621	GeneID:55324,Genbank:NM_001351300.1,HGNC:HGNC:72	ATP binding cassette subfamily F member 3		GO:0005524,GO:0016020,GO:0016887,GO:0045296,GO:0051607	ATP binding|membrane|ATPase activity|cadherin binding|defense response to virus
ABCG1	4.299	3.22001	2.01723	2.1147	3.66815	4.36407	5.52869	4.79334	2.48164	2.22318	3.54615	4.63786	GeneID:9619,Genbank:NM_207627.1,HGNC:HGNC:73,MIM:603076	ATP binding cassette subfamily G member 1				hsa02010	ABC transporters
ABCG2	0.0970562	0.126097	0.13042	0.581385	0.164285	0.219221	0.150894	0.366223	0.0771911	0.295002	0.112303	0.256092	GeneID:9429,Genbank:NM_001257386.2,HGNC:HGNC:74,MIM:603756	ATP binding cassette subfamily G member 2 (Junior blood group)				hsa01523,hsa02010,hsa04976	Antifolate resistance|ABC transporters|Bile secretion
ABCG4	0	0	0.00924488	0	0	0	0	0	0	0	0	0	GeneID:64137,Genbank:NM_022169.4,HGNC:HGNC:13884,MIM:607784	ATP binding cassette subfamily G member 4				hsa02010	ABC transporters
ABCG5	0	0	0	0	0	0	0	0	0	0	0	0.0130373	GeneID:64240,Genbank:XM_006712073.3,HGNC:HGNC:13886,MIM:605459	ATP binding cassette subfamily G member 5				hsa02010,hsa04975,hsa04976,hsa04979	ABC transporters|Fat digestion and absorption|Bile secretion|Cholesterol metabolism
ABCG8	0	0	0	0.00885945	0	0	0	0	0	0	0	0	GeneID:64241,Genbank:XM_011533029.2,HGNC:HGNC:13887,MIM:605460	ATP binding cassette subfamily G member 8				hsa02010,hsa04975,hsa04976,hsa04979	ABC transporters|Fat digestion and absorption|Bile secretion|Cholesterol metabolism
ABHD1	0.1464	0.20523	0.119481	0.136851	0.180024	0.0252651	0.0961512	0.207246	0.0259999	0.0759574	0.0716856	0.151341	GeneID:84696,Genbank:XM_024453180.1,HGNC:HGNC:17553,MIM:612195	abhydrolase domain containing 1		GO:0016021,GO:0016298,GO:0044255,GO:0052689	integral component of membrane|lipase activity|cellular lipid metabolic process|carboxylic ester hydrolase activity
ABHD10	4.6137	3.32011	6.99866	7.25746	6.25923	6.68393	6.67317	5.42091	10.0837	8.59047	8.06071	6.99329	GeneID:55347,Genbank:NM_001272069.1,HGNC:HGNC:25656	abhydrolase domain containing 10		GO:0004553,GO:0005739,GO:0005759,GO:0005829,GO:0019391,GO:0052695,GO:0102390	hydrolase activity, hydrolyzing O-glycosyl compounds|mitochondrion|mitochondrial matrix|cytosol|glucuronoside catabolic process|cellular glucuronidation|mycophenolic acid acyl-glucuronide esterase activity
ABHD11	0.547245	0.648181	1.1083	1.726	1.07771	1.5735	1.34729	1.47245	1.91124	2.02081	2.67872	2.60213	GeneID:83451,Genbank:NM_148913.3,HGNC:HGNC:16407	abhydrolase domain containing 11		GO:0005739,GO:0016787	mitochondrion|hydrolase activity
ABHD12	4.12666	4.16951	3.49544	5.24112	5.43447	5.96758	10.4669	13.3397	7.89009	8.20808	11.2847	7.91487	GeneID:26090,Genbank:NM_015600.4,HGNC:HGNC:15868,MIM:613599	abhydrolase domain containing 12		GO:0002084,GO:0004622,GO:0005886,GO:0006660,GO:0007628,GO:0008474,GO:0010996,GO:0016021,GO:0032281,GO:0032839,GO:0046464,GO:0046475,GO:0047372,GO:0052651	protein depalmitoylation|lysophospholipase activity|plasma membrane|phosphatidylserine catabolic process|adult walking behavior|palmitoyl-(protein) hydrolase activity|response to auditory stimulus|integral component of membrane|AMPA glutamate receptor complex|dendrite cytoplasm|acylglycerol catabolic process|glycerophospholipid catabolic process|acylglycerol lipase activity|monoacylglycerol catab…
ABHD12B	0	0	0.0210226	0	0.0222747	0.0187201	0	0	0.021185	0	0.0184958	0	GeneID:145447,Genbank:XM_011536472.1,HGNC:HGNC:19837	abhydrolase domain containing 12B		GO:0016787	hydrolase activity
ABHD13	6.88922	4.70557	6.47985	5.23214	6.01785	4.81597	5.45887	5.9759	6.80252	5.9747	5.60134	5.23533	GeneID:84945,Genbank:NM_032859.2,HGNC:HGNC:20293	abhydrolase domain containing 13		GO:0002084,GO:0008474,GO:0016020,GO:0016021,GO:0032839	protein depalmitoylation|palmitoyl-(protein) hydrolase activity|membrane|integral component of membrane|dendrite cytoplasm
ABHD14A	3.12294	1.85215	3.5753	4.62056	5.3869	5.87767	6.07598	4.71785	8.2009	6.79525	8.56726	9.4747	GeneID:25864,Genbank:NM_015407.4,HGNC:HGNC:24538	abhydrolase domain containing 14A		GO:0005737,GO:0016021,GO:0016787,GO:0070062	cytoplasm|integral component of membrane|hydrolase activity|extracellular exosome
ABHD14A-ACY1	0.156108	0.279848	8.43581e-06	8.34401e-06	3.70487e-05	0.399577	3.19925e-05	6.79952e-06	9.14832e-05	6.25579e-06	1.64284e-05	0.444777	GeneID:100526760,Genbank:NM_001316331.1,HGNC:HGNC:38856	ABHD14A-ACY1 readthrough		GO:0004046,GO:0005829,GO:0006520,GO:0006805,GO:0008237,GO:0042802,GO:0046872,GO:0070062	aminoacylase activity|cytosol|cellular amino acid metabolic process|xenobiotic metabolic process|metallopeptidase activity|identical protein binding|metal ion binding|extracellular exosome	hsa00220	Arginine biosynthesis
ABHD14B	7.79262	7.54941	11.4004	11.4426	13.2483	17.0502	12.3721	9.79756	18.0842	12.6126	19.9309	21.9398	GeneID:84836,Genbank:NM_001254753.1,HGNC:HGNC:28235	abhydrolase domain containing 14B		GO:0005634,GO:0005730,GO:0005829,GO:0016787,GO:0045944,GO:0050427,GO:0070062	nucleus|nucleolus|cytosol|hydrolase activity|positive regulation of transcription from RNA polymerase II promoter|3'-phosphoadenosine 5'-phosphosulfate metabolic process|extracellular exosome
ABHD15	8.70431	7.61701	8.31037	13.8274	11.6148	14.2179	11.6304	11.9085	11.0892	13.7546	14.9805	17.8456	GeneID:116236,Genbank:NM_198147.2,HGNC:HGNC:26971	abhydrolase domain containing 15		GO:0005576,GO:0016020,GO:0016788,GO:0044255	extracellular region|membrane|hydrolase activity, acting on ester bonds|cellular lipid metabolic process
ABHD16A	5.82212	6.41441	8.32137	9.3693	7.71941	10.3892	12.2192	8.07858	13.746	11.2641	14.1242	13.4023	GeneID:7920,Genbank:NM_021160.2,HGNC:HGNC:13921,MIM:142620	abhydrolase domain containing 16A		GO:0016021,GO:0047372,GO:0052651,GO:1905344	integral component of membrane|acylglycerol lipase activity|monoacylglycerol catabolic process|prostaglandin catabolic process
ABHD16B	0.157082	0.269765	0.439463	0.336029	0.749658	0.289548	0.98237	0.857071	0.439928	0.690652	0.802759	0.720675	GeneID:140701,Genbank:NM_080622.3,HGNC:HGNC:16128	abhydrolase domain containing 16B		GO:0016787	hydrolase activity
ABHD17A	26.6246	30.1127	23.0699	45.1526	38.6882	52.6024	41.456	38.0123	37.0899	42.0287	75.0361	64.1299	GeneID:81926,Genbank:NM_001130111.1,HGNC:HGNC:28756	abhydrolase domain containing 17A		GO:0002084,GO:0005576,GO:0005886,GO:0008474,GO:0010008,GO:0014069,GO:0016020,GO:0018345,GO:0055038,GO:0072657,GO:1902817,GO:1905668	protein depalmitoylation|extracellular region|plasma membrane|palmitoyl-(protein) hydrolase activity|endosome membrane|postsynaptic density|membrane|protein palmitoylation|recycling endosome membrane|protein localization to membrane|negative regulation of protein localization to microtubule|positive regulation of protein localization to endosome	hsa00062	Fatty acid elongation
ABHD17B	3.1872	3.05057	4.30003	5.06405	4.31371	4.82707	4.24367	3.72182	6.56403	5.11961	5.06564	5.29731	GeneID:51104,Genbank:NM_016014.3,HGNC:HGNC:24278	abhydrolase domain containing 17B		GO:0002084,GO:0005576,GO:0005886,GO:0008474,GO:0014069,GO:0016020,GO:0018345,GO:0055038,GO:1902473,GO:1902817,GO:1902950,GO:1905668	protein depalmitoylation|extracellular region|plasma membrane|palmitoyl-(protein) hydrolase activity|postsynaptic density|membrane|protein palmitoylation|recycling endosome membrane|regulation of protein localization to synapse|negative regulation of protein localization to microtubule|regulation of dendritic spine maintenance|positive regulation of protein localization to endosome	hsa00062	Fatty acid elongation
ABHD17C	9.5992	20.5702	3.73567	3.92258	9.22493	8.88386	0.970735	4.52875	1.45851	1.3092	2.49041	2.93748	GeneID:58489,Genbank:NM_021214.1,HGNC:HGNC:26925	abhydrolase domain containing 17C		GO:0002084,GO:0008474,GO:0014069,GO:0018345,GO:1902817,GO:1905668	protein depalmitoylation|palmitoyl-(protein) hydrolase activity|postsynaptic density|protein palmitoylation|negative regulation of protein localization to microtubule|positive regulation of protein localization to endosome	hsa00062	Fatty acid elongation
ABHD18	3.40984	2.42423	3.22511	3.54892	3.11148	2.15325	4.28603	2.66851	4.2746	4.11376	3.1176	2.70438	GeneID:80167,Genbank:NM_001358454.1,HGNC:HGNC:26111	abhydrolase domain containing 18		GO:0005576	extracellular region
ABHD2	11.7166	10.1453	11.6282	26.655	11.5089	8.39033	17.7992	17.9479	10.7164	26.6569	9.2269	14.4391	GeneID:11057,Genbank:NM_007011.7,HGNC:HGNC:18717,MIM:612196	abhydrolase domain containing 2		GO:0001669,GO:0003707,GO:0007340,GO:0009611,GO:0016021,GO:0030336,GO:0032570,GO:0036126,GO:0042562,GO:0043401,GO:0046464,GO:0047372,GO:0048240,GO:0097524	acrosomal vesicle|steroid hormone receptor activity|acrosome reaction|response to wounding|integral component of membrane|negative regulation of cell migration|response to progesterone|sperm flagellum|hormone binding|steroid hormone mediated signaling pathway|acylglycerol catabolic process|acylglycerol lipase activity|sperm capacitation|sperm plasma membrane
ABHD3	3.87456	3.68989	6.62188	6.81597	5.7832	5.28595	6.25833	5.44074	7.73146	7.30204	6.46173	7.28135	GeneID:171586,Genbank:NM_001308256.1,HGNC:HGNC:18718,MIM:612197	abhydrolase domain containing 3		GO:0004623,GO:0005886,GO:0006656,GO:0008970,GO:0016021,GO:0046470,GO:0052739,GO:0052740,GO:0102567,GO:0102568	phospholipase A2 activity|plasma membrane|phosphatidylcholine biosynthetic process|phosphatidylcholine 1-acylhydrolase activity|integral component of membrane|phosphatidylcholine metabolic process|phosphatidylserine 1-acylhydrolase activity|1-acyl-2-lysophosphatidylserine acylhydrolase activity|phospholipase A2 activity (consuming 1,2-dipalmitoylphosphatidylcholine)|phospholipase A2 activity cons…
ABHD4	4.42414	4.25593	3.51429	7.4719	6.50134	5.31199	7.38449	6.2493	7.55675	9.04749	7.18767	9.39093	GeneID:63874,Genbank:NM_022060.2,HGNC:HGNC:20154	abhydrolase domain containing 4		GO:0005789,GO:0016042,GO:0016787,GO:0036152	endoplasmic reticulum membrane|lipid catabolic process|hydrolase activity|phosphatidylethanolamine acyl-chain remodeling
ABHD5	2.05954	1.40566	1.80669	1.70506	1.36584	1.37978	3.86586	2.28183	2.88298	2.94637	1.86934	3.0381	GeneID:51099,Genbank:NM_001355186.1,HGNC:HGNC:21396,MIM:604780	abhydrolase domain containing 5		GO:0003841,GO:0005811,GO:0005829,GO:0006631,GO:0006654,GO:0010891,GO:0010898,GO:0030154,GO:0042171,GO:0051006	1-acylglycerol-3-phosphate O-acyltransferase activity|lipid droplet|cytosol|fatty acid metabolic process|phosphatidic acid biosynthetic process|negative regulation of sequestering of triglyceride|positive regulation of triglyceride catabolic process|cell differentiation|lysophosphatidic acid acyltransferase activity|positive regulation of lipoprotein lipase activity	hsa04923	Regulation of lipolysis in adipocytes
ABHD6	1.82082	1.27091	1.85281	2.08394	2.00295	2.13481	2.56718	4.54015	3.14263	2.58585	3.95772	2.60633	GeneID:57406,Genbank:NM_001320126.1,HGNC:HGNC:21398,MIM:616966	abhydrolase domain containing 6		GO:0004620,GO:0005739,GO:0005886,GO:0009395,GO:0016021,GO:0030336,GO:0032281,GO:0046464,GO:0046889,GO:0047372,GO:0060292,GO:0070062,GO:2000124	phospholipase activity|mitochondrion|plasma membrane|phospholipid catabolic process|integral component of membrane|negative regulation of cell migration|AMPA glutamate receptor complex|acylglycerol catabolic process|positive regulation of lipid biosynthetic process|acylglycerol lipase activity|long term synaptic depression|extracellular exosome|regulation of endocannabinoid signaling pathway	hsa04723	Retrograde endocannabinoid signaling
ABHD8	1.82474	2.05085	2.90631	3.16374	3.84962	5.01125	5.30842	3.73187	6.88186	3.85572	8.47603	9.48779	GeneID:79575,Genbank:NM_024527.4,HGNC:HGNC:23759	abhydrolase domain containing 8		GO:0016787,GO:0070062	hydrolase activity|extracellular exosome
ABI1	17.2711	15.0977	11.697	11.9755	10.6924	12.1371	11.9279	13.2113	13.693	12.7109	11.2506	11.4673	GeneID:10006,Genbank:NM_001178125.1,HGNC:HGNC:11320,MIM:603050	abl interactor 1		GO:0001756,GO:0005622,GO:0005634,GO:0005856,GO:0008154,GO:0014069,GO:0017124,GO:0018108,GO:0030027,GO:0030054,GO:0030175,GO:0030296,GO:0030426,GO:0031209,GO:0031252,GO:0032403,GO:0035855,GO:0043005,GO:0045211,GO:0045296,GO:0048813,GO:0072673	somitogenesis|intracellular|nucleus|cytoskeleton|actin polymerization or depolymerization|postsynaptic density|SH3 domain binding|peptidyl-tyrosine phosphorylation|lamellipodium|cell junction|filopodium|protein tyrosine kinase activator activity|growth cone|SCAR complex|cell leading edge|protein complex binding|megakaryocyte development|neuron projection|postsynaptic membrane|cadherin binding|den…
ABI2	2.37037	2.80139	4.00915	3.89373	3.74132	3.07334	3.55859	3.76223	4.77217	5.14337	4.31231	3.76645	GeneID:10152,Genbank:XM_024452511.1,HGNC:HGNC:24011,MIM:606442	abl interactor 2		GO:0003677,GO:0005737,GO:0005829,GO:0005856,GO:0006928,GO:0007010,GO:0008093,GO:0008154,GO:0016032,GO:0016477,GO:0016601,GO:0017124,GO:0018108,GO:0019900,GO:0030027,GO:0030175,GO:0031209,GO:0031625,GO:0032403,GO:0070064,GO:2000601	DNA binding|cytoplasm|cytosol|cytoskeleton|movement of cell or subcellular component|cytoskeleton organization|cytoskeletal adaptor activity|actin polymerization or depolymerization|viral process|cell migration|Rac protein signal transduction|SH3 domain binding|peptidyl-tyrosine phosphorylation|kinase binding|lamellipodium|filopodium|SCAR complex|ubiquitin protein ligase binding|protein complex b…	hsa04810	Regulation of actin cytoskeleton
ABI3	9.01759	8.83777	6.8203	14.7357	11.4227	13.8105	20.5885	15.3242	15.1675	18.3539	20.5059	17.5041	GeneID:51225,Genbank:NM_016428.2,HGNC:HGNC:29859,MIM:606363	ABI family member 3		GO:0005622,GO:0005737,GO:0006928,GO:0016020,GO:0030027,GO:0030334,GO:0042802	intracellular|cytoplasm|movement of cell or subcellular component|membrane|lamellipodium|regulation of cell migration|identical protein binding
ABI3BP	0	0	0	0	0	0.00492893	0	0	0	0	0.0191757	0.00495881	GeneID:25890,Genbank:XM_024453445.1,HGNC:HGNC:17265,MIM:606279	ABI family member 3 binding protein		GO:0005518,GO:0005576,GO:0005614,GO:0005615,GO:0008201,GO:0010811,GO:0030198,GO:0031012	collagen binding|extracellular region|interstitial matrix|extracellular space|heparin binding|positive regulation of cell-substrate adhesion|extracellular matrix organization|extracellular matrix
ABL1	11.0325	9.52559	7.27504	10.8287	9.86727	8.93805	11.9486	12.9311	7.62854	10.52	11.1763	11.365	GeneID:25,Genbank:NM_007313.2,HGNC:HGNC:76,MIM:189980	ABL proto-oncogene 1, non-receptor tyrosine kinase				hsa04012,hsa04014,hsa04110,hsa04360,hsa04722,hsa05130,hsa05131,hsa05200,hsa05206,hsa05220,hsa05416	ErbB signaling pathway|Ras signaling pathway|Cell cycle|Axon guidance|Neurotrophin signaling pathway|Pathogenic Escherichia coli infection|Shigellosis|Pathways in cancer|MicroRNAs in cancer|Chronic myeloid leukemia|Viral myocarditis
ABL2	5.38927	7.28249	3.37393	2.99388	3.96175	1.96259	2.21939	5.83012	1.9809	2.59133	2.19645	1.52514	GeneID:27,Genbank:NM_001168238.1,HGNC:HGNC:77,MIM:164690	ABL proto-oncogene 2, non-receptor tyrosine kinase				hsa04012,hsa04014,hsa05416	ErbB signaling pathway|Ras signaling pathway|Viral myocarditis
ABLIM1	23.7802	20.7973	39.5859	41.2861	33.4428	21.2617	29.1238	24.7923	28.3628	31.4995	29.9715	27.5428	GeneID:3983,Genbank:NM_001322885.2,HGNC:HGNC:78,MIM:602330	actin binding LIM protein 1		GO:0001725,GO:0003779,GO:0005737,GO:0007010,GO:0007601,GO:0009887,GO:0015629,GO:0030027,GO:0030032,GO:0046872,GO:0060271	stress fiber|actin binding|cytoplasm|cytoskeleton organization|visual perception|animal organ morphogenesis|actin cytoskeleton|lamellipodium|lamellipodium assembly|metal ion binding|cilium assembly	hsa04360	Axon guidance
ABLIM2	0.139106	0.0732512	0.167968	0.152042	0.158171	0.139953	0.176377	0.123776	0.335145	0.126623	0.241811	0.195644	GeneID:84448,Genbank:NM_001130086.1,HGNC:HGNC:19195,MIM:612544	actin binding LIM protein family member 2		GO:0003779,GO:0005737,GO:0006351,GO:0015629,GO:0030036,GO:0046872	actin binding|cytoplasm|transcription, DNA-templated|actin cytoskeleton|actin cytoskeleton organization|metal ion binding	hsa04360	Axon guidance
ABLIM3	0.190638	0.0907951	0.099068	0.262224	0.0870893	0.134372	0.198713	0.305748	0.138267	0.15874	0.189266	0.153702	GeneID:22885,Genbank:NM_001301027.2,HGNC:HGNC:29132,MIM:611305	actin binding LIM protein family member 3		GO:0001725,GO:0003779,GO:0005737,GO:0006351,GO:0030027,GO:0030032,GO:0030036,GO:0045944,GO:0046872,GO:0060271,GO:1903955	stress fiber|actin binding|cytoplasm|transcription, DNA-templated|lamellipodium|lamellipodium assembly|actin cytoskeleton organization|positive regulation of transcription from RNA polymerase II promoter|metal ion binding|cilium assembly|positive regulation of protein targeting to mitochondrion	hsa04360	Axon guidance
ABO	0.0681761	0	0	0	0.181854	0	0.157296	0	0.0503156	0	0.126537	0.0264817	GeneID:28,Genbank:NM_020469.2,HGNC:HGNC:79,MIM:110300	ABO, alpha 1-3-N-acetylgalactosaminyltransferase and alpha 1-3-galactosyltransferase				hsa00601	Glycosphingolipid biosynthesis - lacto and neolacto series
ABR	8.35479	6.94976	4.21312	5.35434	6.8086	5.26438	10.5305	12.6691	6.65405	8.41366	9.85352	8.05346	GeneID:29,Genbank:NM_001322841.1,HGNC:HGNC:81,MIM:600365	ABR, RhoGEF and GTPase activating protein		GO:0002692,GO:0005085,GO:0005089,GO:0005096,GO:0005829,GO:0005886,GO:0007186,GO:0007264,GO:0007420,GO:0016020,GO:0030036,GO:0032496,GO:0035023,GO:0042472,GO:0043065,GO:0043114,GO:0043314,GO:0043547,GO:0050728,GO:0050766,GO:0050885,GO:0051056,GO:0060313	negative regulation of cellular extravasation|guanyl-nucleotide exchange factor activity|Rho guanyl-nucleotide exchange factor activity|GTPase activator activity|cytosol|plasma membrane|G-protein coupled receptor signaling pathway|small GTPase mediated signal transduction|brain development|membrane|actin cytoskeleton organization|response to lipopolysaccharide|regulation of Rho protein signal tra…
ABRA	0	0	0	0	0	0	0	0	0	0	0	0	GeneID:137735,Genbank:XM_024447063.1,HGNC:HGNC:30655,MIM:609747	actin binding Rho activating protein		GO:0000060,GO:0003779,GO:0005886,GO:0006351,GO:0015629,GO:0030017,GO:0035025,GO:0045944,GO:0051091	protein import into nucleus, translocation|actin binding|plasma membrane|transcription, DNA-templated|actin cytoskeleton|sarcomere|positive regulation of Rho protein signal transduction|positive regulation of transcription from RNA polymerase II promoter|positive regulation of DNA binding transcription factor activity
ABRACL	12.6348	7.51666	14.3264	12.1692	12.5827	23.0296	10.7586	10.2643	24.4609	12.8653	24.4451	24.3144	GeneID:58527,Genbank:NM_021243.2,HGNC:HGNC:21230	ABRA C-terminal like
ABRAXAS1	3.93544	3.68238	8.48956	4.93867	5.14148	4.75397	4.41717	3.3569	6.61958	5.71629	5.17106	5.46806	GeneID:84142,Genbank:NM_001345962.1,HGNC:HGNC:25829,MIM:611143	abraxas 1, BRCA1 A complex subunit		GO:0005634,GO:0005654,GO:0006302,GO:0006303,GO:0010212,GO:0016569,GO:0016579,GO:0016604,GO:0031593,GO:0045739,GO:0070531,GO:0072425	nucleus|nucleoplasm|double-strand break repair|double-strand break repair via nonhomologous end joining|response to ionizing radiation|covalent chromatin modification|protein deubiquitination|nuclear body|polyubiquitin modification-dependent protein binding|positive regulation of DNA repair|BRCA1-A complex|signal transduction involved in G2 DNA damage checkpoint	hsa03440	Homologous recombination
ABRAXAS2	7.50949	7.52072	9.05594	8.00283	8.27195	6.99263	8.29803	6.73381	8.29551	8.56979	8.53694	7.16477	GeneID:23172,Genbank:NM_032182.3,HGNC:HGNC:28975,MIM:611144	abraxas 2, BRISC complex subunit		GO:0000278,GO:0000922,GO:0002931,GO:0005737,GO:0005829,GO:0005874,GO:0007059,GO:0008017,GO:0008608,GO:0016579,GO:0031593,GO:0051301,GO:0070536,GO:0070552,GO:0090307	mitotic cell cycle|spindle pole|response to ischemia|cytoplasm|cytosol|microtubule|chromosome segregation|microtubule binding|attachment of spindle microtubules to kinetochore|protein deubiquitination|polyubiquitin modification-dependent protein binding|cell division|protein K63-linked deubiquitination|BRISC complex|mitotic spindle assembly
ABT1	16.5699	15.7013	17.2292	17.199	17.6627	22.8599	17.0564	11.8076	21.5471	14.711	19.5279	19.5906	GeneID:29777,Genbank:NM_013375.3,HGNC:HGNC:17369	activator of basal transcription 1		GO:0000447,GO:0000472,GO:0000480,GO:0003677,GO:0003713,GO:0003723,GO:0005634,GO:0005667,GO:0005730,GO:0006357,GO:0006366,GO:0021522,GO:0034462	endonucleolytic cleavage in ITS1 to separate SSU-rRNA from 5.8S rRNA and LSU-rRNA from tricistronic rRNA transcript (SSU-rRNA, 5.8S rRNA, LSU-rRNA)|endonucleolytic cleavage to generate mature 5'-end of SSU-rRNA from (SSU-rRNA, 5.8S rRNA, LSU-rRNA)|endonucleolytic cleavage in 5'-ETS of tricistronic rRNA transcript (SSU-rRNA, 5.8S rRNA, LSU-rRNA)|DNA binding|transcription coactivator activity|RNA b…
ABTB1	12.8112	11.9315	14.3625	19.7627	19.2201	30.4547	35.6789	20.4879	38.4027	28.9892	44.4048	62.6946	GeneID:80325,Genbank:XM_017007288.1,HGNC:HGNC:18275,MIM:608308	ankyrin repeat and BTB domain containing 1		GO:0003746,GO:0005730,GO:0005737,GO:0005829,GO:0005886,GO:0019005,GO:0030162,GO:0031625,GO:0042787,GO:0043161	translation elongation factor activity|nucleolus|cytoplasm|cytosol|plasma membrane|SCF ubiquitin ligase complex|regulation of proteolysis|ubiquitin protein ligase binding|protein ubiquitination involved in ubiquitin-dependent protein catabolic process|proteasome-mediated ubiquitin-dependent protein catabolic process
ABTB2	4.03837	10.4045	3.12675	1.75974	4.98489	5.97815	0.328754	0.693289	0.511382	0.321802	0.415344	0.359736	GeneID:25841,Genbank:NM_145804.2,HGNC:HGNC:23842	ankyrin repeat and BTB domain containing 2		GO:0005634,GO:0005654,GO:0005737,GO:0019005,GO:0030162,GO:0031625,GO:0042787,GO:0043161,GO:0046982,GO:0097237	nucleus|nucleoplasm|cytoplasm|SCF ubiquitin ligase complex|regulation of proteolysis|ubiquitin protein ligase binding|protein ubiquitination involved in ubiquitin-dependent protein catabolic process|proteasome-mediated ubiquitin-dependent protein catabolic process|protein heterodimerization activity|cellular response to toxic substance
ACAA1	8.90531	9.60667	15.0796	15.1468	12.3508	19.771	17.3194	12.5159	19.4899	14.9626	20.3173	22.2709	GeneID:30,Genbank:NM_001130410.1,HGNC:HGNC:82,MIM:604054	acetyl-CoA acyltransferase 1		GO:0000038,GO:0003988,GO:0005576,GO:0005777,GO:0005782,GO:0006635,GO:0008206,GO:0008775,GO:0016020,GO:0016401,GO:0033540,GO:0035580,GO:0036109,GO:0043231,GO:0043312	very long-chain fatty acid metabolic process|acetyl-CoA C-acyltransferase activity|extracellular region|peroxisome|peroxisomal matrix|fatty acid beta-oxidation|bile acid metabolic process|acetate CoA-transferase activity|membrane|palmitoyl-CoA oxidase activity|fatty acid beta-oxidation using acyl-CoA oxidase|specific granule lumen|alpha-linolenic acid metabolic process|intracellular membrane-boun…	hsa00071,hsa00280,hsa00592,hsa01040,hsa03320,hsa04146	Fatty acid degradation|Valine, leucine and isoleucine degradation|alpha-Linolenic acid metabolism|Biosynthesis of unsaturated fatty acids|PPAR signaling pathway|Peroxisome
ACAA2	4.83506	7.98347	5.19536	6.61853	7.74281	10.5141	9.28066	13.715	11.3474	10.214	19.1227	16.3024	GeneID:10449,Genbank:NM_006111.2,HGNC:HGNC:83,MIM:604770	acetyl-CoA acyltransferase 2		GO:0003723,GO:0003988,GO:0005739,GO:0005743,GO:0005759,GO:0006635,GO:0006695,GO:0070062,GO:0071456,GO:1901029,GO:1902109	RNA binding|acetyl-CoA C-acyltransferase activity|mitochondrion|mitochondrial inner membrane|mitochondrial matrix|fatty acid beta-oxidation|cholesterol biosynthetic process|extracellular exosome|cellular response to hypoxia|negative regulation of mitochondrial outer membrane permeabilization involved in apoptotic signaling pathway|negative regulation of mitochondrial membrane permeability involve…	hsa00062,hsa00071,hsa00280	Fatty acid elongation|Fatty acid degradation|Valine, leucine and isoleucine degradation
ACACA	1.7145	1.10606	2.05198	1.67915	1.83568	1.15806	1.94026	1.41158	0.904726	1.66671	1.04542	1.12946	GeneID:31,Genbank:XM_011524701.1,HGNC:HGNC:84,MIM:200350	acetyl-CoA carboxylase alpha				hsa00061,hsa00620,hsa00640,hsa04152,hsa04910,hsa04922	Fatty acid biosynthesis|Pyruvate metabolism|Propanoate metabolism|AMPK signaling pathway|Insulin signaling pathway|Glucagon signaling pathway
ACACB	0.702085	0.420557	0.752928	0.694475	0.906835	0.417331	1.63719	0.902436	1.12019	1.46194	1.29213	1.19003	GeneID:32,Genbank:XM_011538265.2,HGNC:HGNC:85,MIM:601557	acetyl-CoA carboxylase beta		GO:0003989,GO:0004075,GO:0005524,GO:0005634,GO:0005739,GO:0005741,GO:0005829,GO:0006084,GO:0006633,GO:0006768,GO:0006853,GO:0009374,GO:0010629,GO:0010884,GO:0010906,GO:0012505,GO:0014070,GO:0031325,GO:0031667,GO:0031999,GO:0042493,GO:0042802,GO:0043086,GO:0045540,GO:0046872,GO:0051289,GO:0060421,GO:0097009,GO:2001295	acetyl-CoA carboxylase activity|biotin carboxylase activity|ATP binding|nucleus|mitochondrion|mitochondrial outer membrane|cytosol|acetyl-CoA metabolic process|fatty acid biosynthetic process|biotin metabolic process|carnitine shuttle|biotin binding|negative regulation of gene expression|positive regulation of lipid storage|regulation of glucose metabolic process|endomembrane system|response to o…	hsa00061,hsa00620,hsa00640,hsa04152,hsa04910,hsa04920,hsa04922,hsa04931	Fatty acid biosynthesis|Pyruvate metabolism|Propanoate metabolism|AMPK signaling pathway|Insulin signaling pathway|Adipocytokine signaling pathway|Glucagon signaling pathway|Insulin resistance
ACAD10	2.45464	2.58384	3.59781	3.48997	3.33073	2.90288	4.44604	3.69797	3.903	4.01974	5.60929	4.37598	GeneID:80724,Genbank:NM_001136538.1,HGNC:HGNC:21597,MIM:611181	acyl-CoA dehydrogenase family member 10		GO:0003995,GO:0005739,GO:0005759,GO:0006635,GO:0016787,GO:0033539,GO:0050660	acyl-CoA dehydrogenase activity|mitochondrion|mitochondrial matrix|fatty acid beta-oxidation|hydrolase activity|fatty acid beta-oxidation using acyl-CoA dehydrogenase|flavin adenine dinucleotide binding
ACAD11	5.42768	3.47457	6.23977	6.36182	4.26406	4.20823	7.40636	5.22622	8.75056	8.51507	6.2842	5.39731	GeneID:84129,Genbank:NM_032169.4,HGNC:HGNC:30211,MIM:614288	acyl-CoA dehydrogenase family member 11		GO:0003995,GO:0004466,GO:0005634,GO:0005743,GO:0005777,GO:0006635,GO:0017099,GO:0031966,GO:0033539,GO:0050660,GO:0070991	acyl-CoA dehydrogenase activity|long-chain-acyl-CoA dehydrogenase activity|nucleus|mitochondrial inner membrane|peroxisome|fatty acid beta-oxidation|very-long-chain-acyl-CoA dehydrogenase activity|mitochondrial membrane|fatty acid beta-oxidation using acyl-CoA dehydrogenase|flavin adenine dinucleotide binding|medium-chain-acyl-CoA dehydrogenase activity
ACAD8	3.65359	3.59804	4.95102	6.43005	5.09908	5.1013	5.86589	4.6402	5.8936	6.72144	6.20057	5.15029	GeneID:27034,Genbank:XM_017017546.2,HGNC:HGNC:87,MIM:604773	acyl-CoA dehydrogenase family member 8		GO:0003995,GO:0005759,GO:0006351,GO:0006355,GO:0006574,GO:0006629,GO:0009083,GO:0050660	acyl-CoA dehydrogenase activity|mitochondrial matrix|transcription, DNA-templated|regulation of transcription, DNA-templated|valine catabolic process|lipid metabolic process|branched-chain amino acid catabolic process|flavin adenine dinucleotide binding	hsa00280	Valine, leucine and isoleucine degradation
ACAD9	4.46324	5.07501	5.89608	5.83556	6.21658	6.13678	6.75022	6.15553	6.17671	6.33824	8.13748	8.33834	GeneID:28976,Genbank:NM_014049.4,HGNC:HGNC:21497,MIM:611103	acyl-CoA dehydrogenase family member 9		GO:0001676,GO:0004466,GO:0005634,GO:0005739,GO:0005743,GO:0030425,GO:0031966,GO:0032981,GO:0050660,GO:0051791,GO:0070991	long-chain fatty acid metabolic process|long-chain-acyl-CoA dehydrogenase activity|nucleus|mitochondrion|mitochondrial inner membrane|dendrite|mitochondrial membrane|mitochondrial respiratory chain complex I assembly|flavin adenine dinucleotide binding|medium-chain fatty acid metabolic process|medium-chain-acyl-CoA dehydrogenase activity
ACADL	0	0	0	0	0	0	0	0	0	0	0	0	GeneID:33,Genbank:NM_001608.3,HGNC:HGNC:88,MIM:609576	acyl-CoA dehydrogenase long chain		GO:0000062,GO:0001659,GO:0003995,GO:0004466,GO:0005759,GO:0006635,GO:0016401,GO:0019254,GO:0031966,GO:0033539,GO:0042413,GO:0042758,GO:0044242,GO:0045717,GO:0046322,GO:0050660,GO:0051289,GO:0055114,GO:0090181	fatty-acyl-CoA binding|temperature homeostasis|acyl-CoA dehydrogenase activity|long-chain-acyl-CoA dehydrogenase activity|mitochondrial matrix|fatty acid beta-oxidation|palmitoyl-CoA oxidase activity|carnitine metabolic process, CoA-linked|mitochondrial membrane|fatty acid beta-oxidation using acyl-CoA dehydrogenase|carnitine catabolic process|long-chain fatty acid catabolic process|cellular lipi…	hsa00071,hsa03320	Fatty acid degradation|PPAR signaling pathway
ACADM	5.15461	5.59384	8.09076	8.24017	6.30103	5.72141	7.41208	4.91681	8.9499	7.86956	7.36033	6.2176	GeneID:34,Genbank:NM_001127328.2,HGNC:HGNC:89,MIM:607008	acyl-CoA dehydrogenase medium chain		GO:0003995,GO:0005634,GO:0005739,GO:0005759,GO:0006635,GO:0016607,GO:0019216,GO:0019254,GO:0030424,GO:0031966,GO:0033539,GO:0042802,GO:0045329,GO:0050660,GO:0051791,GO:0051793,GO:0055114,GO:0070062,GO:0070991	acyl-CoA dehydrogenase activity|nucleus|mitochondrion|mitochondrial matrix|fatty acid beta-oxidation|nuclear speck|regulation of lipid metabolic process|carnitine metabolic process, CoA-linked|axon|mitochondrial membrane|fatty acid beta-oxidation using acyl-CoA dehydrogenase|identical protein binding|carnitine biosynthetic process|flavin adenine dinucleotide binding|medium-chain fatty acid metabo…	hsa00071,hsa00280,hsa00410,hsa00640,hsa03320	Fatty acid degradation|Valine, leucine and isoleucine degradation|beta-Alanine metabolism|Propanoate metabolism|PPAR signaling pathway
ACADS	1.89225	2.38898	2.44462	3.85798	2.99427	5.32066	3.66041	3.08298	5.19319	4.17625	8.12281	7.53799	GeneID:35,Genbank:NM_000017.3,HGNC:HGNC:90,MIM:606885	acyl-CoA dehydrogenase short chain				hsa00071,hsa00280,hsa00650	Fatty acid degradation|Valine, leucine and isoleucine degradation|Butanoate metabolism
ACADSB	4.77836	3.17507	6.15968	5.75739	5.73982	3.15162	6.82694	4.58411	6.96888	7.9621	4.57807	5.18051	GeneID:36,Genbank:NM_001609.3,HGNC:HGNC:91,MIM:600301	acyl-CoA dehydrogenase short/branched chain		GO:0003995,GO:0005739,GO:0005759,GO:0006631,GO:0009083,GO:0050660,GO:0070062	acyl-CoA dehydrogenase activity|mitochondrion|mitochondrial matrix|fatty acid metabolic process|branched-chain amino acid catabolic process|flavin adenine dinucleotide binding|extracellular exosome	hsa00071,hsa00280	Fatty acid degradation|Valine, leucine and isoleucine degradation
ACADVL	16.3418	29.3611	19.6588	21.8091	30.1216	41.2844	27.2034	41.0705	27.55	21.1884	61.1033	53.4283	GeneID:37,Genbank:NM_001270447.1,HGNC:HGNC:92,MIM:609575	acyl-CoA dehydrogenase very long chain		GO:0001659,GO:0003995,GO:0004466,GO:0005634,GO:0005730,GO:0005739,GO:0005743,GO:0005759,GO:0005829,GO:0006635,GO:0009409,GO:0015980,GO:0030855,GO:0031966,GO:0033539,GO:0036498,GO:0042645,GO:0045717,GO:0046322,GO:0050660,GO:0090181	temperature homeostasis|acyl-CoA dehydrogenase activity|long-chain-acyl-CoA dehydrogenase activity|nucleus|nucleolus|mitochondrion|mitochondrial inner membrane|mitochondrial matrix|cytosol|fatty acid beta-oxidation|response to cold|energy derivation by oxidation of organic compounds|epithelial cell differentiation|mitochondrial membrane|fatty acid beta-oxidation using acyl-CoA dehydrogenase|IRE1-…	hsa00071	Fatty acid degradation
ACAN	0	0.00411027	0	0	0	0	0	0	0	0	0	0	GeneID:176,Genbank:XM_006720419.1,HGNC:HGNC:319,MIM:155760	aggrecan
ACAP1	12.6232	12.9651	19.9034	25.1355	24.7771	32.6777	25.4343	18.1357	33.836	25.8967	46.4679	44.6681	GeneID:9744,Genbank:XM_024451047.1,HGNC:HGNC:16467,MIM:607763	ArfGAP with coiled-coil, ankyrin repeat and PH domains 1		GO:0005096,GO:0015031,GO:0016020,GO:0046872,GO:0055038	GTPase activator activity|protein transport|membrane|metal ion binding|recycling endosome membrane	hsa04144	Endocytosis
ACAP2	9.17318	6.7723	8.73781	9.45952	8.48466	4.93912	13.9286	11.6924	12.834	14.5624	8.17025	9.55692	GeneID:23527,Genbank:NM_012287.5,HGNC:HGNC:16469,MIM:607766	ArfGAP with coiled-coil, ankyrin repeat and PH domains 2		GO:0005096,GO:0010008,GO:0016020,GO:0017137,GO:0036010,GO:0046872,GO:0080025,GO:1990090	GTPase activator activity|endosome membrane|membrane|Rab GTPase binding|protein localization to endosome|metal ion binding|phosphatidylinositol-3,5-bisphosphate binding|cellular response to nerve growth factor stimulus	hsa04144	Endocytosis
ACAP3	2.34825	2.0487	2.34427	3.85576	3.21459	4.6503	4.90856	3.14543	4.95582	4.15217	6.88505	7.03207	GeneID:116983,Genbank:XM_005244715.2,HGNC:HGNC:16754	ArfGAP with coiled-coil, ankyrin repeat and PH domains 3		GO:0005096,GO:0046872	GTPase activator activity|metal ion binding	hsa04144	Endocytosis
ACAT1	1.72706	1.93486	1.96513	2.27955	2.02222	2.77874	1.75996	2.41898	2.42578	2.00295	2.57805	2.30776	GeneID:38,Genbank:XM_024448512.1,HGNC:HGNC:93,MIM:607809	acetyl-CoA acetyltransferase 1		GO:0001889,GO:0003985,GO:0005739,GO:0005743,GO:0005759,GO:0006085,GO:0006550,GO:0006635,GO:0007420,GO:0009083,GO:0009725,GO:0014070,GO:0015936,GO:0015937,GO:0016830,GO:0016885,GO:0019899,GO:0042594,GO:0042803,GO:0046356,GO:0046872,GO:0046951,GO:0046952,GO:0050662,GO:0051260,GO:0060612,GO:0070062,GO:0072229,GO:1902224,GO:1902860	liver development|acetyl-CoA C-acetyltransferase activity|mitochondrion|mitochondrial inner membrane|mitochondrial matrix|acetyl-CoA biosynthetic process|isoleucine catabolic process|fatty acid beta-oxidation|brain development|branched-chain amino acid catabolic process|response to hormone|response to organic cyclic compound|coenzyme A metabolic process|coenzyme A biosynthetic process|carbon-carb…	hsa00071,hsa00072,hsa00280,hsa00310,hsa00380,hsa00620,hsa00630,hsa00640,hsa00650,hsa00900	Fatty acid degradation|Synthesis and degradation of ketone bodies|Valine, leucine and isoleucine degradation|Lysine degradation|Tryptophan metabolism|Pyruvate metabolism|Glyoxylate and dicarboxylate metabolism|Propanoate metabolism|Butanoate metabolism|Terpenoid backbone biosynthesis
ACAT2	8.06398	7.79956	8.61278	8.6863	8.80404	10.938	8.73669	5.7655	13.5494	10.6883	7.87935	9.66037	GeneID:39,Genbank:NM_005891.2,HGNC:HGNC:94,MIM:100678	acetyl-CoA acetyltransferase 2		GO:0003985,GO:0005634,GO:0005730,GO:0005737,GO:0005739,GO:0005829,GO:0006629,GO:0006635,GO:0006695,GO:0070062	acetyl-CoA C-acetyltransferase activity|nucleus|nucleolus|cytoplasm|mitochondrion|cytosol|lipid metabolic process|fatty acid beta-oxidation|cholesterol biosynthetic process|extracellular exosome	hsa00071,hsa00072,hsa00280,hsa00310,hsa00380,hsa00620,hsa00630,hsa00640,hsa00650,hsa00900,hsa04975	Fatty acid degradation|Synthesis and degradation of ketone bodies|Valine, leucine and isoleucine degradation|Lysine degradation|Tryptophan metabolism|Pyruvate metabolism|Glyoxylate and dicarboxylate metabolism|Propanoate metabolism|Butanoate metabolism|Terpenoid backbone biosynthesis|Fat digestion and absorption
ACBD3	9.57199	9.467	8.0858	8.13472	9.23064	8.01202	8.33073	8.94387	9.79802	8.43787	8.61797	8.25644	GeneID:64746,Genbank:NM_022735.3,HGNC:HGNC:15453,MIM:606809	acyl-CoA binding domain containing 3		GO:0000062,GO:0000139,GO:0005739,GO:0005794,GO:0006694,GO:0016020,GO:0034237	fatty-acyl-CoA binding|Golgi membrane|mitochondrion|Golgi apparatus|steroid biosynthetic process|membrane|protein kinase A regulatory subunit binding
ACBD4	1.20037	1.62376	2.10184	2.09706	2.33648	3.03276	2.39514	1.52479	3.20062	2.57443	5.03218	3.63698	GeneID:79777,Genbank:XM_017025088.1,HGNC:HGNC:23337	acyl-CoA binding domain containing 4		GO:0000062,GO:0008289	fatty-acyl-CoA binding|lipid binding
ACBD5	2.37239	2.52214	2.13028	2.81093	2.27483	1.88707	2.59479	2.69551	2.86221	4.02948	2.39913	2.1215	GeneID:91452,Genbank:NM_001352570.1,HGNC:HGNC:23338,MIM:616618	acyl-CoA binding domain containing 5		GO:0000062,GO:0005778,GO:0008289,GO:0016021,GO:0030242	fatty-acyl-CoA binding|peroxisomal membrane|lipid binding|integral component of membrane|autophagy of peroxisome
ACBD6	6.53146	6.16719	7.78178	7.95833	7.56685	11.0698	9.69278	8.75557	10.4763	7.69509	9.29528	9.53672	GeneID:84320,Genbank:NM_032360.3,HGNC:HGNC:23339,MIM:616352	acyl-CoA binding domain containing 6		GO:0000062,GO:0005829,GO:0006637,GO:0008289	fatty-acyl-CoA binding|cytosol|acyl-CoA metabolic process|lipid binding
ACBD7	0.115287	0.148574	0.185569	0.115692	0.0363919	0.0287378	0.0501119	0	0.115259	0.14081	0.144171	0.0603879	GeneID:414149,Genbank:NM_001039844.2,HGNC:HGNC:17715	acyl-CoA binding domain containing 7		GO:0000062,GO:0008289	fatty-acyl-CoA binding|lipid binding
ACCS	1.91174	0.444368	3.02149	2.69547	2.77303	0.726007	3.71784	0.795939	3.82914	3.73706	4.53239	1.60519	GeneID:84680,Genbank:XM_024448723.1,HGNC:HGNC:23989,MIM:608405	1-aminocyclopropane-1-carboxylate synthase homolog (inactive)		GO:0003824,GO:0009058,GO:0030170,GO:0042802,GO:0042803	catalytic activity|biosynthetic process|pyridoxal phosphate binding|identical protein binding|protein homodimerization activity
ACCSL	0	0	0	0	0.0429143	0	0	0.0209086	0	0	0	0	GeneID:390110,Genbank:NM_001031854.2,HGNC:HGNC:34391	1-aminocyclopropane-1-carboxylate synthase homolog (inactive) like		GO:0003824,GO:0009058,GO:0030170	catalytic activity|biosynthetic process|pyridoxal phosphate binding
ACD	4.3885	5.05627	6.68083	7.80737	6.89201	10.782	6.87742	5.03915	9.55583	8.48999	10.5495	9.37437	GeneID:65057,Genbank:NM_001082487.1,HGNC:HGNC:25070,MIM:609377	ACD, shelterin complex subunit and telomerase recruitment factor		GO:0000723,GO:0000783,GO:0000784,GO:0005654,GO:0006886,GO:0016233,GO:0016604,GO:0031848,GO:0032202,GO:0032211,GO:0032212,GO:0042162,GO:0044877,GO:0051973,GO:0060381,GO:0070182,GO:0070187,GO:0070198,GO:0070200	telomere maintenance|nuclear telomere cap complex|nuclear chromosome, telomeric region|nucleoplasm|intracellular protein transport|telomere capping|nuclear body|protection from non-homologous end joining at telomere|telomere assembly|negative regulation of telomere maintenance via telomerase|positive regulation of telomere maintenance via telomerase|telomeric DNA binding|macromolecular complex bi…
ACE	0.256786	0.380617	0.384068	0.350715	0.259657	0.291401	0.264047	0.333794	0.330153	0.215301	0.237197	0.386289	GeneID:1636,Genbank:NM_000789.3,HGNC:HGNC:2707,MIM:106180	angiotensin I converting enzyme				hsa04614,hsa04924,hsa05142,hsa05410	Renin-angiotensin system|Renin secretion|Chagas disease (American trypanosomiasis)|Hypertrophic cardiomyopathy (HCM)
ACE2	0.00954826	0.0185802	0	0	0	0	0	0	0.0194424	0	0.00849419	0.0178486	GeneID:59272,Genbank:XM_011545551.3,HGNC:HGNC:13557,MIM:300335	angiotensin I converting enzyme 2				hsa04614,hsa04974	Renin-angiotensin system|Protein digestion and absorption
ACER1	0.0318801	0.0337842	0.0320001	0.0303325	0.0670978	0.0976073	0	0	0	0.066282	0.242656	0.193163	GeneID:125981,Genbank:XM_011527673.3,HGNC:HGNC:18356,MIM:613491	alkaline ceramidase 1		GO:0005783,GO:0005789,GO:0006665,GO:0008544,GO:0010446,GO:0016021,GO:0017040,GO:0019216,GO:0030148,GO:0030154,GO:0030216,GO:0046512,GO:0046514,GO:0071277,GO:0071633	endoplasmic reticulum|endoplasmic reticulum membrane|sphingolipid metabolic process|epidermis development|response to alkaline pH|integral component of membrane|ceramidase activity|regulation of lipid metabolic process|sphingolipid biosynthetic process|cell differentiation|keratinocyte differentiation|sphingosine biosynthetic process|ceramide catabolic process|cellular response to calcium ion|dih…	hsa00600,hsa04071	Sphingolipid metabolism|Sphingolipid signaling pathway
ACER2	0.441871	0.287849	0.640182	0.953102	0.887125	0.41626	0.559694	0.369967	0.687385	0.745759	0.585098	0.626845	GeneID:340485,Genbank:NM_001010887.2,HGNC:HGNC:23675,MIM:613492	alkaline ceramidase 2		GO:0000139,GO:0001953,GO:0005794,GO:0006672,GO:0006919,GO:0008284,GO:0010942,GO:0017040,GO:0030148,GO:0030173,GO:0032526,GO:0033629,GO:0035690,GO:0046512,GO:0071633,GO:0090285	Golgi membrane|negative regulation of cell-matrix adhesion|Golgi apparatus|ceramide metabolic process|activation of cysteine-type endopeptidase activity involved in apoptotic process|positive regulation of cell proliferation|positive regulation of cell death|ceramidase activity|sphingolipid biosynthetic process|integral component of Golgi membrane|response to retinoic acid|negative regulation of …	hsa00600,hsa04071	Sphingolipid metabolism|Sphingolipid signaling pathway
ACER3	1.57077	2.06894	1.04681	1.70032	1.55426	1.60482	2.8154	2.3157	2.29541	2.41905	2.08122	1.92083	GeneID:55331,Genbank:NM_018367.6,HGNC:HGNC:16066,MIM:617036	alkaline ceramidase 3		GO:0005789,GO:0006672,GO:0008284,GO:0030148,GO:0030173,GO:0030176,GO:0046512,GO:0070774,GO:0071602	endoplasmic reticulum membrane|ceramide metabolic process|positive regulation of cell proliferation|sphingolipid biosynthetic process|integral component of Golgi membrane|integral component of endoplasmic reticulum membrane|sphingosine biosynthetic process|phytoceramidase activity|phytosphingosine biosynthetic process	hsa00600	Sphingolipid metabolism
ACHE	0.198895	0.384216	0.226283	0.25014	0.44295	0.290342	0.112239	0.244886	0.131376	0.116338	0.503928	0.210282	GeneID:43,Genbank:NM_001302622.1,HGNC:HGNC:108,MIM:100740	acetylcholinesterase (Cartwright blood group)				hsa00564,hsa04725	Glycerophospholipid metabolism|Cholinergic synapse
ACIN1	17.894	16.2317	23.1474	24.4288	22.4501	19.4679	24.8166	21.1608	22.3873	23.8132	26.089	25.5125	GeneID:22985,Genbank:NM_001164815.1,HGNC:HGNC:17066,MIM:604562	apoptotic chromatin condensation inducer 1		GO:0003676,GO:0003723,GO:0005634,GO:0005654,GO:0005730,GO:0005829,GO:0005886,GO:0006397,GO:0008380,GO:0016607,GO:0016887,GO:0019899,GO:0030218,GO:0030263,GO:0043065,GO:0045657,GO:0048025,GO:0061574,GO:0097194	nucleic acid binding|RNA binding|nucleus|nucleoplasm|nucleolus|cytosol|plasma membrane|mRNA processing|RNA splicing|nuclear speck|ATPase activity|enzyme binding|erythrocyte differentiation|apoptotic chromosome condensation|positive regulation of apoptotic process|positive regulation of monocyte differentiation|negative regulation of mRNA splicing, via spliceosome|ASAP complex|execution phase of a…	hsa03013,hsa03015,hsa03040	RNA transport|mRNA surveillance pathway|Spliceosome
ACKR1	0	0	0.0234	0.153841	0	0.0475146	0	0	0	0	0.0678314	0.0236865	GeneID:2532,Genbank:NM_002036.3,HGNC:HGNC:4035,MIM:613665	atypical chemokine receptor 1 (Duffy blood group)				hsa05144	Malaria
ACKR2	0	0	0.0206494	0	0.0877547	0.0582114	0.161264	0.0433661	0.0641145	0.043008	0.074245	0.176383	GeneID:1238,Genbank:NM_001296.4,HGNC:HGNC:1565,MIM:602648	atypical chemokine receptor 2		GO:0004950,GO:0005044,GO:0005654,GO:0005769,GO:0005829,GO:0005884,GO:0005886,GO:0005887,GO:0006935,GO:0006954,GO:0006955,GO:0007186,GO:0007275,GO:0016493,GO:0019957,GO:0031965,GO:0043231,GO:0055037	chemokine receptor activity|scavenger receptor activity|nucleoplasm|early endosome|cytosol|actin filament|plasma membrane|integral component of plasma membrane|chemotaxis|inflammatory response|immune response|G-protein coupled receptor signaling pathway|multicellular organism development|C-C chemokine receptor activity|C-C chemokine binding|nuclear membrane|intracellular membrane-bounded organell…
ACKR3	0.915071	1.81935	1.79647	1.40831	1.16926	1.84663	1.0801	1.83432	2.13422	2.06116	3.62308	2.39218	GeneID:57007,Genbank:XM_005246098.3,HGNC:HGNC:23692,MIM:610376	atypical chemokine receptor 3				hsa04060	Cytokine-cytokine receptor interaction
ACKR4	0.169324	0.0468358	0.0751176	0.100471	0	0	0.198776	0.0756247	0.169191	0.0780653	0.0204481	0.0855098	GeneID:51554,Genbank:NM_016557.3,HGNC:HGNC:1611,MIM:606065	atypical chemokine receptor 4		GO:0004950,GO:0005044,GO:0005769,GO:0005886,GO:0005887,GO:0006935,GO:0006955,GO:0007186,GO:0019956,GO:0055037	chemokine receptor activity|scavenger receptor activity|early endosome|plasma membrane|integral component of plasma membrane|chemotaxis|immune response|G-protein coupled receptor signaling pathway|chemokine binding|recycling endosome	hsa04060	Cytokine-cytokine receptor interaction
ACLY	15.7812	14.5586	19.1592	19.7364	16.315	13.4669	16.2818	16.1364	16.0506	18.8084	14.3942	15.6981	GeneID:47,Genbank:XM_017024688.1,HGNC:HGNC:115,MIM:108728	ATP citrate lyase				hsa00020	Citrate cycle (TCA cycle)
ACMSD	0	0	0	0	0	0	0	0	0	0	0	0	GeneID:130013,Genbank:XM_005263586.4,HGNC:HGNC:19288,MIM:608889	aminocarboxymuconate semialdehyde decarboxylase		GO:0001760,GO:0005829,GO:0006569,GO:0008270,GO:0016787,GO:0051259,GO:0070062,GO:1904985,GO:1905004,GO:1905012	aminocarboxymuconate-semialdehyde decarboxylase activity|cytosol|tryptophan catabolic process|zinc ion binding|hydrolase activity|protein oligomerization|extracellular exosome|negative regulation of quinolinate biosynthetic process|picolinic acid biosynthetic process|regulation of 'de novo' NAD biosynthetic process from tryptophan	hsa00380	Tryptophan metabolism
ACO1	3.51895	4.14369	2.55107	3.46313	4.04332	3.07342	1.79925	2.40273	2.14837	2.65334	2.11289	2.19773	GeneID:48,Genbank:NM_001278352.1,HGNC:HGNC:117,MIM:100880	aconitase 1				hsa00020,hsa00630	Citrate cycle (TCA cycle)|Glyoxylate and dicarboxylate metabolism
ACO2	15.8949	13.5202	15.0926	15.9054	14.5753	18.2936	16.664	13.4958	16.5399	14.4078	19.2506	20.0893	GeneID:50,Genbank:XM_024452250.1,HGNC:HGNC:118,MIM:100850	aconitase 2				hsa00020,hsa00630	Citrate cycle (TCA cycle)|Glyoxylate and dicarboxylate metabolism
ACOD1	128.277	288.626	73.3498	70.7162	35.0041	84.9691	0.565674	15.06	1.78265	4.30834	0.777166	8.64762	GeneID:730249,Genbank:NM_001258406.1,HGNC:HGNC:33904,MIM:615275	aconitate decarboxylase 1		GO:0002760,GO:0005739,GO:0006952,GO:0006954,GO:0007566,GO:0019679,GO:0032088,GO:0032480,GO:0034136,GO:0034144,GO:0035458,GO:0045824,GO:0047547,GO:0047613,GO:0050728,GO:0071219,GO:0071222,GO:0071346,GO:0071347,GO:0071356,GO:0071393,GO:0072573,GO:2000379	positive regulation of antimicrobial humoral response|mitochondrion|defense response|inflammatory response|embryo implantation|propionate metabolic process, methylcitrate cycle|negative regulation of NF-kappaB transcription factor activity|negative regulation of type I interferon production|negative regulation of toll-like receptor 2 signaling pathway|negative regulation of toll-like receptor 4 s…
ACOT1	0.180219	0.227281	0.402799	0.460641	0.377704	0.426456	0.539255	0.483458	0.26	0.279065	0.625402	0.682009	GeneID:641371,Genbank:XM_017021591.1,HGNC:HGNC:33128,MIM:614313	acyl-CoA thioesterase 1		GO:0000038,GO:0001676,GO:0005102,GO:0005739,GO:0005759,GO:0006637,GO:0016290,GO:0047617,GO:0052689,GO:0070062,GO:0102991	very long-chain fatty acid metabolic process|long-chain fatty acid metabolic process|receptor binding|mitochondrion|mitochondrial matrix|acyl-CoA metabolic process|palmitoyl-CoA hydrolase activity|acyl-CoA hydrolase activity|carboxylic ester hydrolase activity|extracellular exosome|myristoyl-CoA hydrolase activity	hsa00062,hsa01040	Fatty acid elongation|Biosynthesis of unsaturated fatty acids
ACOT11	0.0582993	0.111278	0.0573101	0.0217417	0.2372	0.0930211	0.334924	0.28675	0.0782518	0.0715936	0.292436	0.205879	GeneID:26027,Genbank:NM_015547.3,HGNC:HGNC:18156,MIM:606803	acyl-CoA thioesterase 11		GO:0005829,GO:0006631,GO:0006637,GO:0008289,GO:0009266,GO:0009409,GO:0035556,GO:0047617,GO:0052689,GO:0070062	cytosol|fatty acid metabolic process|acyl-CoA metabolic process|lipid binding|response to temperature stimulus|response to cold|intracellular signal transduction|acyl-CoA hydrolase activity|carboxylic ester hydrolase activity|extracellular exosome
ACOT12	0	0	0	0	0	0	0	0.0118255	0.0115452	0	0	0	GeneID:134526,Genbank:XM_017009047.1,HGNC:HGNC:24436,MIM:614315	acyl-CoA thioesterase 12		GO:0003986,GO:0005524,GO:0005829,GO:0006084,GO:0006090,GO:0006631,GO:0006637,GO:0008289,GO:0047617,GO:0052689	acetyl-CoA hydrolase activity|ATP binding|cytosol|acetyl-CoA metabolic process|pyruvate metabolic process|fatty acid metabolic process|acyl-CoA metabolic process|lipid binding|acyl-CoA hydrolase activity|carboxylic ester hydrolase activity	hsa00620	Pyruvate metabolism
ACOT13	1.02243	0.906744	1.32742	1.2013	1.35123	1.19502	1.05816	1.61875	1.61164	1.37676	1.62217	1.4536	GeneID:55856,Genbank:NM_001160094.1,HGNC:HGNC:20999,MIM:615652	acyl-CoA thioesterase 13		GO:0005634,GO:0005737,GO:0005739,GO:0005819,GO:0005829,GO:0006637,GO:0047617,GO:0051289,GO:0070062	nucleus|cytoplasm|mitochondrion|spindle|cytosol|acyl-CoA metabolic process|acyl-CoA hydrolase activity|protein homotetramerization|extracellular exosome
ACOT2	1.00254	1.99178	1.95685	1.96302	1.95705	1.47052	1.93868	1.91773	2.51638	1.83957	1.82971	1.48267	GeneID:10965,Genbank:NM_006821.5,HGNC:HGNC:18431,MIM:609972	acyl-CoA thioesterase 2		GO:0000038,GO:0001676,GO:0005102,GO:0005739,GO:0005759,GO:0006637,GO:0016290,GO:0047617,GO:0052689,GO:0070062,GO:0102991	very long-chain fatty acid metabolic process|long-chain fatty acid metabolic process|receptor binding|mitochondrion|mitochondrial matrix|acyl-CoA metabolic process|palmitoyl-CoA hydrolase activity|acyl-CoA hydrolase activity|carboxylic ester hydrolase activity|extracellular exosome|myristoyl-CoA hydrolase activity	hsa00062,hsa01040,hsa04913	Fatty acid elongation|Biosynthesis of unsaturated fatty acids|Ovarian steroidogenesis
ACOT4	0.698903	1.45982	0.558132	0.585967	0.527351	0.573066	0.435995	1.37911	0.785825	1.60555	1.48062	1.56048	GeneID:122970,Genbank:NM_152331.3,HGNC:HGNC:19748,MIM:614314	acyl-CoA thioesterase 4		GO:0000038,GO:0001676,GO:0004778,GO:0005102,GO:0005777,GO:0005782,GO:0006104,GO:0006637,GO:0016290,GO:0032788,GO:0032789,GO:0043648,GO:0043649,GO:0046459,GO:0047617,GO:0052689,GO:0102991	very long-chain fatty acid metabolic process|long-chain fatty acid metabolic process|succinyl-CoA hydrolase activity|receptor binding|peroxisome|peroxisomal matrix|succinyl-CoA metabolic process|acyl-CoA metabolic process|palmitoyl-CoA hydrolase activity|saturated monocarboxylic acid metabolic process|unsaturated monocarboxylic acid metabolic process|dicarboxylic acid metabolic process|dicarboxyl…	hsa00062,hsa01040	Fatty acid elongation|Biosynthesis of unsaturated fatty acids
ACOT6	0	0	0	0	0	0	0	0	0	0	0.0358872	0	GeneID:641372,Genbank:XM_011537076.2,HGNC:HGNC:33159,MIM:614267	acyl-CoA thioesterase 6		GO:0005782,GO:0005829,GO:0006631,GO:0006637,GO:0047617,GO:0052689	peroxisomal matrix|cytosol|fatty acid metabolic process|acyl-CoA metabolic process|acyl-CoA hydrolase activity|carboxylic ester hydrolase activity
ACOT7	1.18728	1.5861	1.01997	1.76566	2.18405	2.95978	1.80419	1.1616	1.13784	1.37788	2.462	1.73223	GeneID:11332,Genbank:NM_007274.3,HGNC:HGNC:24157,MIM:602587	acyl-CoA thioesterase 7		GO:0000062,GO:0005654,GO:0005739,GO:0005829,GO:0006637,GO:0015937,GO:0016290,GO:0036042,GO:0036114,GO:0036116,GO:0042803,GO:0047617,GO:0051792,GO:0052689,GO:0070062,GO:0102991,GO:1900535	fatty-acyl-CoA binding|nucleoplasm|mitochondrion|cytosol|acyl-CoA metabolic process|coenzyme A biosynthetic process|palmitoyl-CoA hydrolase activity|long-chain fatty acyl-CoA binding|medium-chain fatty-acyl-CoA catabolic process|long-chain fatty-acyl-CoA catabolic process|protein homodimerization activity|acyl-CoA hydrolase activity|medium-chain fatty acid biosynthetic process|carboxylic ester hy…	hsa00062,hsa01040	Fatty acid elongation|Biosynthesis of unsaturated fatty acids
ACOT8	2.57866	2.13801	2.72317	3.27619	2.92706	5.29203	4.44132	4.875	6.0311	4.31876	6.65753	5.83492	GeneID:10005,Genbank:NM_005469.3,HGNC:HGNC:15919,MIM:608123	acyl-CoA thioesterase 8		GO:0003986,GO:0005102,GO:0005739,GO:0005782,GO:0006637,GO:0006699,GO:0009062,GO:0016032,GO:0016289,GO:0016290,GO:0016559,GO:0033540,GO:0033882,GO:0036109,GO:0043649,GO:0045225,GO:0047617,GO:0052689,GO:0052815	acetyl-CoA hydrolase activity|receptor binding|mitochondrion|peroxisomal matrix|acyl-CoA metabolic process|bile acid biosynthetic process|fatty acid catabolic process|viral process|CoA hydrolase activity|palmitoyl-CoA hydrolase activity|peroxisome fission|fatty acid beta-oxidation using acyl-CoA oxidase|choloyl-CoA hydrolase activity|alpha-linolenic acid metabolic process|dicarboxylic acid catabo…	hsa00120,hsa04146	Primary bile acid biosynthesis|Peroxisome
ACOT9	13.9831	15.4744	9.30415	9.1724	7.86226	13.0886	9.5666	12.0564	11.9333	9.652	9.85468	10.1809	GeneID:23597,Genbank:NM_001330259.1,HGNC:HGNC:17152,MIM:300862	acyl-CoA thioesterase 9		GO:0003986,GO:0005739,GO:0005759,GO:0006637,GO:0047617,GO:0052689	acetyl-CoA hydrolase activity|mitochondrion|mitochondrial matrix|acyl-CoA metabolic process|acyl-CoA hydrolase activity|carboxylic ester hydrolase activity
ACOX1	3.60735	2.57793	3.04849	3.63902	3.72986	2.65873	6.38545	4.39575	5.76178	5.4939	4.89772	5.76825	GeneID:51,Genbank:NM_004035.6,HGNC:HGNC:119,MIM:609751	acyl-CoA oxidase 1		GO:0000038,GO:0003995,GO:0003997,GO:0005102,GO:0005634,GO:0005654,GO:0005730,GO:0005739,GO:0005777,GO:0005778,GO:0005782,GO:0005886,GO:0006091,GO:0006629,GO:0006693,GO:0007283,GO:0016020,GO:0016401,GO:0016559,GO:0019216,GO:0019395,GO:0030165,GO:0033539,GO:0033540,GO:0036109,GO:0043231,GO:0047485,GO:0050660,GO:0055088,GO:0071949,GO:2000189	very long-chain fatty acid metabolic process|acyl-CoA dehydrogenase activity|acyl-CoA oxidase activity|receptor binding|nucleus|nucleoplasm|nucleolus|mitochondrion|peroxisome|peroxisomal membrane|peroxisomal matrix|plasma membrane|generation of precursor metabolites and energy|lipid metabolic process|prostaglandin metabolic process|spermatogenesis|membrane|palmitoyl-CoA oxidase activity|peroxisom…	hsa00071,hsa00592,hsa01040,hsa03320,hsa04024,hsa04146	Fatty acid degradation|alpha-Linolenic acid metabolism|Biosynthesis of unsaturated fatty acids|PPAR signaling pathway|cAMP signaling pathway|Peroxisome
ACOX2	0	0	0	0.0156684	0	0.0361454	0.0164497	0.0354315	0.0359689	0.0171012	0.0168051	0.0177496	GeneID:8309,Genbank:NM_003500.3,HGNC:HGNC:120,MIM:601641	acyl-CoA oxidase 2		GO:0003995,GO:0003997,GO:0005102,GO:0005777,GO:0005782,GO:0005829,GO:0006699,GO:0010942,GO:0016402,GO:0033539,GO:0033540,GO:0033791,GO:0042803,GO:0043231,GO:0050660,GO:0071949,GO:1902884	acyl-CoA dehydrogenase activity|acyl-CoA oxidase activity|receptor binding|peroxisome|peroxisomal matrix|cytosol|bile acid biosynthetic process|positive regulation of cell death|pristanoyl-CoA oxidase activity|fatty acid beta-oxidation using acyl-CoA dehydrogenase|fatty acid beta-oxidation using acyl-CoA oxidase|3alpha,7alpha,12alpha-trihydroxy-5beta-cholestanoyl-CoA 24-hydroxylase activity|prote…	hsa00120,hsa03320,hsa04146	Primary bile acid biosynthesis|PPAR signaling pathway|Peroxisome
ACOX3	1.5378	2.31034	1.80063	1.97476	1.66632	1.50521	1.63142	1.72412	1.67382	2.17239	1.85207	2.15879	GeneID:8310,Genbank:XM_011513566.1,HGNC:HGNC:121,MIM:603402	acyl-CoA oxidase 3, pristanoyl		GO:0003995,GO:0005102,GO:0005739,GO:0005777,GO:0005782,GO:0016020,GO:0016402,GO:0033539,GO:0033540,GO:0050660,GO:0071949	acyl-CoA dehydrogenase activity|receptor binding|mitochondrion|peroxisome|peroxisomal matrix|membrane|pristanoyl-CoA oxidase activity|fatty acid beta-oxidation using acyl-CoA dehydrogenase|fatty acid beta-oxidation using acyl-CoA oxidase|flavin adenine dinucleotide binding|FAD binding	hsa00071,hsa00592,hsa01040,hsa03320,hsa04024,hsa04146	Fatty acid degradation|alpha-Linolenic acid metabolism|Biosynthesis of unsaturated fatty acids|PPAR signaling pathway|cAMP signaling pathway|Peroxisome
ACOXL	0.0128635	0.0225437	0.0194477	0.0158018	0.0275585	0.00915799	0.016207	0.0101608	0.0269881	0.0168815	0.00891162	0.00313071	GeneID:55289,Genbank:XM_011511404.3,HGNC:HGNC:25621	acyl-CoA oxidase like		GO:0003995,GO:0005782,GO:0016402,GO:0033539,GO:0033540,GO:0050660	acyl-CoA dehydrogenase activity|peroxisomal matrix|pristanoyl-CoA oxidase activity|fatty acid beta-oxidation using acyl-CoA dehydrogenase|fatty acid beta-oxidation using acyl-CoA oxidase|flavin adenine dinucleotide binding
ACP1	16.8676	12.7585	23.0641	20.4154	18.758	26.2795	23.0435	17.7583	30.6378	22.2279	23.9199	26.5613	GeneID:52,Genbank:NM_004300.3,HGNC:HGNC:122,MIM:171500	acid phosphatase 1		GO:0003993,GO:0004726,GO:0005737,GO:0005829,GO:0009898,GO:0042383,GO:0070062	acid phosphatase activity|non-membrane spanning protein tyrosine phosphatase activity|cytoplasm|cytosol|cytoplasmic side of plasma membrane|sarcolemma|extracellular exosome	hsa00730,hsa00740,hsa04520	Thiamine metabolism|Riboflavin metabolism|Adherens junction
ACP2	5.79756	6.60788	3.37456	5.65234	5.20473	5.21429	6.68436	9.28688	5.59227	5.07896	6.46307	5.16882	GeneID:53,Genbank:NM_001302490.1,HGNC:HGNC:123,MIM:171650	acid phosphatase 2, lysosomal		GO:0001501,GO:0003993,GO:0005764,GO:0005765,GO:0007040,GO:0016020,GO:0016021,GO:0043202,GO:0070062	skeletal system development|acid phosphatase activity|lysosome|lysosomal membrane|lysosome organization|membrane|integral component of membrane|lysosomal lumen|extracellular exosome	hsa00740,hsa04142	Riboflavin metabolism|Lysosome
ACP4	0	0	0	0	0	0	0	0	0	0	0	0	GeneID:93650,Genbank:NM_033068.2,HGNC:HGNC:14376,MIM:606362	acid phosphatase 4		GO:0003993,GO:0016021,GO:0042476	acid phosphatase activity|integral component of membrane|odontogenesis
ACP5	5.94397	7.0507	8.12833	5.45258	9.20832	10.7394	24.6874	26.5852	16.4825	12.0893	25.669	16.5839	GeneID:54,Genbank:NM_001111036.2,HGNC:HGNC:124,MIM:171640	acid phosphatase 5, tartrate resistant				hsa00740,hsa04142,hsa04380,hsa05323	Riboflavin metabolism|Lysosome|Osteoclast differentiation|Rheumatoid arthritis
ACP6	0.420144	0.386067	0.831275	0.944443	0.71608	0.662676	0.644796	0.716935	1.06267	1.16628	0.798896	0.985305	GeneID:51205,Genbank:XM_011509601.3,HGNC:HGNC:29609,MIM:611471	acid phosphatase 6, lysophosphatidic		GO:0003993,GO:0005737,GO:0005739,GO:0005759,GO:0006644,GO:0006654,GO:0052642,GO:2001311	acid phosphatase activity|cytoplasm|mitochondrion|mitochondrial matrix|phospholipid metabolic process|phosphatidic acid biosynthetic process|lysophosphatidic acid phosphatase activity|lysobisphosphatidic acid metabolic process
ACP7	0	0.0095951	0	0	0.00942955	0.00995794	0	0.00981786	0.0201967	0	0.0185185	0	GeneID:390928,Genbank:XM_017026807.2,HGNC:HGNC:33781,MIM:610490	acid phosphatase 7, tartrate resistant (putative)		GO:0003993,GO:0005576,GO:0046872	acid phosphatase activity|extracellular region|metal ion binding
ACPP	1.57244	1.77916	0.353828	0.618896	0.74618	0.450217	2.10511	0.505952	1.18752	0.916984	0.422269	0.846763	GeneID:55,Genbank:NM_001134194.1,HGNC:HGNC:125,MIM:171790	acid phosphatase, prostate		GO:0003993,GO:0005615,GO:0005622,GO:0005634,GO:0005765,GO:0005886,GO:0006144,GO:0006772,GO:0008253,GO:0009117,GO:0012506,GO:0016021,GO:0016311,GO:0016791,GO:0030175,GO:0035577,GO:0042131,GO:0042802,GO:0042803,GO:0043312,GO:0046085,GO:0051289,GO:0051930,GO:0052642,GO:0060168,GO:0070062	acid phosphatase activity|extracellular space|intracellular|nucleus|lysosomal membrane|plasma membrane|purine nucleobase metabolic process|thiamine metabolic process|5'-nucleotidase activity|nucleotide metabolic process|vesicle membrane|integral component of membrane|dephosphorylation|phosphatase activity|filopodium|azurophil granule membrane|thiamine phosphate phosphatase activity|identical prot…
ACR	0	0	0	0	0	0	0	0	0	0	0	0	GeneID:49,Genbank:NM_001097.2,HGNC:HGNC:126,MIM:102480	acrosin		GO:0002020,GO:0002077,GO:0003677,GO:0004040,GO:0004252,GO:0005507,GO:0005537,GO:0005576,GO:0005634,GO:0005798,GO:0007190,GO:0007338,GO:0007339,GO:0007340,GO:0007341,GO:0008144,GO:0008270,GO:0042806,GO:0043159,GO:0043234,GO:0048545	protease binding|acrosome matrix dispersal|DNA binding|amidase activity|serine-type endopeptidase activity|copper ion binding|mannose binding|extracellular region|nucleus|Golgi-associated vesicle|activation of adenylate cyclase activity|single fertilization|binding of sperm to zona pellucida|acrosome reaction|penetration of zona pellucida|drug binding|zinc ion binding|fucose binding|acrosomal mat…
ACRBP	0.909451	1.16568	0.88111	0.93785	1.10724	1.78156	2.70449	1.6232	2.04324	2.46448	2.35952	2.27119	GeneID:84519,Genbank:NM_032489.2,HGNC:HGNC:17195,MIM:608352	acrosin binding protein		GO:0001669,GO:0002080,GO:0005576,GO:0005634,GO:0048240	acrosomal vesicle|acrosomal membrane|extracellular region|nucleus|sperm capacitation
ACRV1	0	0	0	0	0	0	0	0	0	0.0957657	0	0	GeneID:56,Genbank:NM_020108.4,HGNC:HGNC:127,MIM:102525	acrosomal vesicle protein 1		GO:0001669,GO:0007275	acrosomal vesicle|multicellular organism development
ACSBG1	0.0506715	0.0520783	0.0639353	0.0220998	0.0288903	0.0143415	0.023187	0.0147207	0	0.00955039	0.0136183	0.019157	GeneID:23205,Genbank:XM_017022025.2,HGNC:HGNC:29567,MIM:614362	acyl-CoA synthetase bubblegum family member 1		GO:0000038,GO:0001676,GO:0004467,GO:0005524,GO:0005737,GO:0005783,GO:0005829,GO:0031410,GO:0031957,GO:0035338,GO:0042552,GO:0051384,GO:0102391	very long-chain fatty acid metabolic process|long-chain fatty acid metabolic process|long-chain fatty acid-CoA ligase activity|ATP binding|cytoplasm|endoplasmic reticulum|cytosol|cytoplasmic vesicle|very long-chain fatty acid-CoA ligase activity|long-chain fatty-acyl-CoA biosynthetic process|myelination|response to glucocorticoid|decanoate--CoA ligase activity	hsa00061,hsa00071,hsa03320,hsa04920	Fatty acid biosynthesis|Fatty acid degradation|PPAR signaling pathway|Adipocytokine signaling pathway
ACSBG2	0	0	0	0.0124048	0	0	0	0.0134574	0	0	0	0.0251823	GeneID:81616,Genbank:NM_001289177.1,HGNC:HGNC:24174,MIM:614363	acyl-CoA synthetase bubblegum family member 2		GO:0004467,GO:0005524,GO:0005737,GO:0005739,GO:0005829,GO:0006631,GO:0007275,GO:0007283,GO:0016020,GO:0030154,GO:0031957,GO:0035338,GO:0047617,GO:0102391	long-chain fatty acid-CoA ligase activity|ATP binding|cytoplasm|mitochondrion|cytosol|fatty acid metabolic process|multicellular organism development|spermatogenesis|membrane|cell differentiation|very long-chain fatty acid-CoA ligase activity|long-chain fatty-acyl-CoA biosynthetic process|acyl-CoA hydrolase activity|decanoate--CoA ligase activity	hsa00061,hsa00071,hsa03320,hsa04920	Fatty acid biosynthesis|Fatty acid degradation|PPAR signaling pathway|Adipocytokine signaling pathway
ACSF2	1.1057	0.673098	1.05954	1.58617	1.13549	1.25886	2.58666	1.74203	1.94822	2.06801	2.38643	1.57144	GeneID:80221,Genbank:NM_001288968.1,HGNC:HGNC:26101,MIM:610465	acyl-CoA synthetase family member 2		GO:0003996,GO:0005524,GO:0005759,GO:0006631,GO:0006637	acyl-CoA ligase activity|ATP binding|mitochondrial matrix|fatty acid metabolic process|acyl-CoA metabolic process
ACSF3	0.865621	1.06858	1.29118	1.40868	1.89145	1.65519	1.05872	1.20613	1.22682	1.25877	2.01667	1.67394	GeneID:197322,Genbank:NM_001243279.2,HGNC:HGNC:27288,MIM:614245	acyl-CoA synthetase family member 3		GO:0005524,GO:0005739,GO:0005759,GO:0006631,GO:0006633,GO:0016878,GO:0031957,GO:0035338,GO:0090409,GO:0090410	ATP binding|mitochondrion|mitochondrial matrix|fatty acid metabolic process|fatty acid biosynthetic process|acid-thiol ligase activity|very long-chain fatty acid-CoA ligase activity|long-chain fatty-acyl-CoA biosynthetic process|malonyl-CoA synthetase activity|malonate catabolic process	hsa00280	Valine, leucine and isoleucine degradation
ACSL1	139.482	87.5685	39.04	53.4547	79.8902	93.3706	36.1232	97.2171	82.2193	44.4767	30.1834	97.3957	GeneID:2180,Genbank:XM_017007887.1,HGNC:HGNC:3569,MIM:152425	acyl-CoA synthetase long chain family member 1		GO:0001676,GO:0004467,GO:0005524,GO:0005739,GO:0005741,GO:0005778,GO:0005789,GO:0005886,GO:0006641,GO:0007584,GO:0008610,GO:0014070,GO:0016020,GO:0016021,GO:0019216,GO:0033211,GO:0034201,GO:0035338,GO:0036109,GO:0042178,GO:0042493,GO:0043651,GO:0044539,GO:0071902,GO:0102391	long-chain fatty acid metabolic process|long-chain fatty acid-CoA ligase activity|ATP binding|mitochondrion|mitochondrial outer membrane|peroxisomal membrane|endoplasmic reticulum membrane|plasma membrane|triglyceride metabolic process|response to nutrient|lipid biosynthetic process|response to organic cyclic compound|membrane|integral component of membrane|regulation of lipid metabolic process|a…	hsa00061,hsa00071,hsa03320,hsa04146,hsa04216,hsa04714,hsa04920	Fatty acid biosynthesis|Fatty acid degradation|PPAR signaling pathway|Peroxisome|Ferroptosis|Thermogenesis|Adipocytokine signaling pathway
ACSL3	8.22187	7.29786	6.72705	6.92407	7.12063	6.34551	7.09016	8.69144	8.16206	7.52059	7.03468	7.05504	GeneID:2181,Genbank:NM_004457.4,HGNC:HGNC:3570,MIM:602371	acyl-CoA synthetase long chain family member 3		GO:0004467,GO:0005524,GO:0005741,GO:0005778,GO:0005783,GO:0005789,GO:0005794,GO:0005811,GO:0006633,GO:0007420,GO:0007584,GO:0014070,GO:0016020,GO:0016021,GO:0019901,GO:0019904,GO:0034379,GO:0035338,GO:0042998,GO:0044539,GO:0048471,GO:0051047,GO:0102391,GO:2001247	long-chain fatty acid-CoA ligase activity|ATP binding|mitochondrial outer membrane|peroxisomal membrane|endoplasmic reticulum|endoplasmic reticulum membrane|Golgi apparatus|lipid droplet|fatty acid biosynthetic process|brain development|response to nutrient|response to organic cyclic compound|membrane|integral component of membrane|protein kinase binding|protein domain specific binding|very-low-d…	hsa00061,hsa00071,hsa03320,hsa04146,hsa04216,hsa04714,hsa04920	Fatty acid biosynthesis|Fatty acid degradation|PPAR signaling pathway|Peroxisome|Ferroptosis|Thermogenesis|Adipocytokine signaling pathway
ACSL4	49.7624	49.114	13.842	17.0726	30.5153	23.2752	22.245	22.8704	19.2759	16.2704	13.9748	17.5565	GeneID:2182,Genbank:NM_001318510.1,HGNC:HGNC:3571,MIM:300157	acyl-CoA synthetase long chain family member 4		GO:0004467,GO:0005524,GO:0005737,GO:0005741,GO:0005778,GO:0005789,GO:0005811,GO:0006629,GO:0006641,GO:0007584,GO:0008610,GO:0015908,GO:0016020,GO:0016021,GO:0030182,GO:0030307,GO:0031957,GO:0032307,GO:0035338,GO:0043025,GO:0044233,GO:0047676,GO:0060136,GO:0060996,GO:0070062,GO:0070672,GO:0102391	long-chain fatty acid-CoA ligase activity|ATP binding|cytoplasm|mitochondrial outer membrane|peroxisomal membrane|endoplasmic reticulum membrane|lipid droplet|lipid metabolic process|triglyceride metabolic process|response to nutrient|lipid biosynthetic process|fatty acid transport|membrane|integral component of membrane|neuron differentiation|positive regulation of cell growth|very long-chain fa…	hsa00061,hsa00071,hsa03320,hsa04146,hsa04216,hsa04714,hsa04920	Fatty acid biosynthesis|Fatty acid degradation|PPAR signaling pathway|Peroxisome|Ferroptosis|Thermogenesis|Adipocytokine signaling pathway
ACSL5	56.1099	45.8487	28.5796	34.7105	38.3206	57.9598	13.6574	25.406	19.6698	23.0992	17.196	18.075	GeneID:51703,Genbank:NM_203379.1,HGNC:HGNC:16526,MIM:605677	acyl-CoA synthetase long chain family member 5		GO:0001676,GO:0004467,GO:0005524,GO:0005634,GO:0005730,GO:0005739,GO:0005741,GO:0005743,GO:0005783,GO:0005789,GO:0016020,GO:0016021,GO:0035338,GO:0102391,GO:2001236	long-chain fatty acid metabolic process|long-chain fatty acid-CoA ligase activity|ATP binding|nucleus|nucleolus|mitochondrion|mitochondrial outer membrane|mitochondrial inner membrane|endoplasmic reticulum|endoplasmic reticulum membrane|membrane|integral component of membrane|long-chain fatty-acyl-CoA biosynthetic process|decanoate--CoA ligase activity|regulation of extrinsic apoptotic signaling …	hsa00061,hsa00071,hsa03320,hsa04146,hsa04216,hsa04714,hsa04920	Fatty acid biosynthesis|Fatty acid degradation|PPAR signaling pathway|Peroxisome|Ferroptosis|Thermogenesis|Adipocytokine signaling pathway
ACSL6	1.31389	1.05869	2.10279	1.88225	1.82752	1.29025	1.28673	1.2709	2.04488	1.3386	1.68395	1.62032	GeneID:23305,Genbank:NM_001205250.1,HGNC:HGNC:16496,MIM:604443	acyl-CoA synthetase long chain family member 6		GO:0001676,GO:0004467,GO:0005524,GO:0005741,GO:0005778,GO:0005789,GO:0005886,GO:0006637,GO:0016020,GO:0016021,GO:0019899,GO:0035338,GO:0042803,GO:0102391	long-chain fatty acid metabolic process|long-chain fatty acid-CoA ligase activity|ATP binding|mitochondrial outer membrane|peroxisomal membrane|endoplasmic reticulum membrane|plasma membrane|acyl-CoA metabolic process|membrane|integral component of membrane|enzyme binding|long-chain fatty-acyl-CoA biosynthetic process|protein homodimerization activity|decanoate--CoA ligase activity	hsa00061,hsa00071,hsa03320,hsa04146,hsa04216,hsa04714,hsa04920	Fatty acid biosynthesis|Fatty acid degradation|PPAR signaling pathway|Peroxisome|Ferroptosis|Thermogenesis|Adipocytokine signaling pathway
ACSM1	0.0734736	0.0276031	0.0828692	0.0720971	0.0695734	0.033977	0.101027	0.0577219	0.195199	0.0960717	0.0496518	0.0261719	GeneID:116285,Genbank:XM_011545730.3,HGNC:HGNC:18049,MIM:614357	acyl-CoA synthetase medium chain family member 1		GO:0003996,GO:0004321,GO:0005524,GO:0005525,GO:0005759,GO:0006633,GO:0006637,GO:0006805,GO:0015645,GO:0015980,GO:0016405,GO:0018874,GO:0019395,GO:0019605,GO:0042632,GO:0046872,GO:0047760,GO:0070062,GO:0072562	acyl-CoA ligase activity|fatty-acyl-CoA synthase activity|ATP binding|GTP binding|mitochondrial matrix|fatty acid biosynthetic process|acyl-CoA metabolic process|xenobiotic metabolic process|fatty acid ligase activity|energy derivation by oxidation of organic compounds|CoA-ligase activity|benzoate metabolic process|fatty acid oxidation|butyrate metabolic process|cholesterol homeostasis|metal ion …	hsa00650	Butanoate metabolism
ACSM2A	0	0	0	0	0	0	0	0	0	0	0	0.0227414	GeneID:123876,Genbank:NM_001308954.1,HGNC:HGNC:32017,MIM:614358	acyl-CoA synthetase medium chain family member 2A		GO:0003996,GO:0004321,GO:0005524,GO:0005739,GO:0005759,GO:0006633,GO:0015645,GO:0036112,GO:0042593,GO:0046872,GO:0047760,GO:0070328	acyl-CoA ligase activity|fatty-acyl-CoA synthase activity|ATP binding|mitochondrion|mitochondrial matrix|fatty acid biosynthetic process|fatty acid ligase activity|medium-chain fatty-acyl-CoA metabolic process|glucose homeostasis|metal ion binding|butyrate-CoA ligase activity|triglyceride homeostasis	hsa00650	Butanoate metabolism
ACSM2B	0	0	0	0	0	0	0	0	0	0	0	0	GeneID:348158,Genbank:NM_001105069.1,HGNC:HGNC:30931,MIM:614359	acyl-CoA synthetase medium chain family member 2B		GO:0003996,GO:0004321,GO:0005524,GO:0005739,GO:0005759,GO:0006633,GO:0006637,GO:0006805,GO:0015645,GO:0016405,GO:0046872,GO:0047760	acyl-CoA ligase activity|fatty-acyl-CoA synthase activity|ATP binding|mitochondrion|mitochondrial matrix|fatty acid biosynthetic process|acyl-CoA metabolic process|xenobiotic metabolic process|fatty acid ligase activity|CoA-ligase activity|metal ion binding|butyrate-CoA ligase activity	hsa00650	Butanoate metabolism
ACSM3	1.16059	0.278186	1.79942	0.881543	0.605249	0.574969	1.10093	0.334738	1.46184	0.817615	0.684378	0.742658	GeneID:6296,Genbank:XM_024450369.1,HGNC:HGNC:10522,MIM:145505	acyl-CoA synthetase medium chain family member 3		GO:0003996,GO:0004321,GO:0005524,GO:0005759,GO:0006633,GO:0006637,GO:0008217,GO:0015645,GO:0042632,GO:0046872,GO:0047760	acyl-CoA ligase activity|fatty-acyl-CoA synthase activity|ATP binding|mitochondrial matrix|fatty acid biosynthetic process|acyl-CoA metabolic process|regulation of blood pressure|fatty acid ligase activity|cholesterol homeostasis|metal ion binding|butyrate-CoA ligase activity	hsa00650	Butanoate metabolism
ACSM4	0	0	0	0	0	0	0	0	0	0	0	0	GeneID:341392,Genbank:NM_001080454.1,HGNC:HGNC:32016,MIM:614360	acyl-CoA synthetase medium chain family member 4		GO:0003996,GO:0004321,GO:0005524,GO:0005759,GO:0006633,GO:0006637,GO:0015645,GO:0046872,GO:0047760	acyl-CoA ligase activity|fatty-acyl-CoA synthase activity|ATP binding|mitochondrial matrix|fatty acid biosynthetic process|acyl-CoA metabolic process|fatty acid ligase activity|metal ion binding|butyrate-CoA ligase activity	hsa00650	Butanoate metabolism
ACSM5	0	0	0	0	0	0	0	0	0.0143342	0	0	0	GeneID:54988,Genbank:NM_001324372.1,HGNC:HGNC:26060,MIM:614361	acyl-CoA synthetase medium chain family member 5		GO:0003996,GO:0004321,GO:0005524,GO:0005525,GO:0005759,GO:0006633,GO:0006637,GO:0015645,GO:0046872,GO:0047760	acyl-CoA ligase activity|fatty-acyl-CoA synthase activity|ATP binding|GTP binding|mitochondrial matrix|fatty acid biosynthetic process|acyl-CoA metabolic process|fatty acid ligase activity|metal ion binding|butyrate-CoA ligase activity	hsa00650	Butanoate metabolism
ACSM6	0	0	0	0	0	0	0	0	0	0	0	0	GeneID:142827,Genbank:NM_207321.2,HGNC:HGNC:31665	acyl-CoA synthetase medium chain family member 6		GO:0003996,GO:0004321,GO:0005524,GO:0005525,GO:0005759,GO:0006633,GO:0006637,GO:0015645,GO:0031647,GO:0046872,GO:0047760,GO:1903955	acyl-CoA ligase activity|fatty-acyl-CoA synthase activity|ATP binding|GTP binding|mitochondrial matrix|fatty acid biosynthetic process|acyl-CoA metabolic process|fatty acid ligase activity|regulation of protein stability|metal ion binding|butyrate-CoA ligase activity|positive regulation of protein targeting to mitochondrion	hsa00650	Butanoate metabolism
ACSS1	6.94401	7.01504	12.6612	17.1387	12.8237	14.8726	10.2265	8.20459	17.9057	16.2501	16.1583	17.0315	GeneID:84532,Genbank:NM_001252675.1,HGNC:HGNC:16091,MIM:614355	acyl-CoA synthetase short chain family member 1		GO:0003987,GO:0005524,GO:0005759,GO:0006069,GO:0006085,GO:0016208,GO:0019413,GO:0019427,GO:0019542	acetate-CoA ligase activity|ATP binding|mitochondrial matrix|ethanol oxidation|acetyl-CoA biosynthetic process|AMP binding|acetate biosynthetic process|acetyl-CoA biosynthetic process from acetate|propionate biosynthetic process	hsa00010,hsa00620,hsa00630,hsa00640	Glycolysis / Gluconeogenesis|Pyruvate metabolism|Glyoxylate and dicarboxylate metabolism|Propanoate metabolism
ACSS2	1.51463	2.10626	1.97011	1.38724	2.35546	4.0662	6.99079	4.27497	6.42224	3.54202	6.71053	7.18097	GeneID:55902,Genbank:XM_011528911.1,HGNC:HGNC:15814,MIM:605832	acyl-CoA synthetase short chain family member 2		GO:0003987,GO:0005524,GO:0005654,GO:0005737,GO:0005759,GO:0005829,GO:0006069,GO:0007005,GO:0008610,GO:0016208,GO:0019413,GO:0019427,GO:0019542,GO:0043231	acetate-CoA ligase activity|ATP binding|nucleoplasm|cytoplasm|mitochondrial matrix|cytosol|ethanol oxidation|mitochondrion organization|lipid biosynthetic process|AMP binding|acetate biosynthetic process|acetyl-CoA biosynthetic process from acetate|propionate biosynthetic process|intracellular membrane-bounded organelle	hsa00010,hsa00620,hsa00630,hsa00640	Glycolysis / Gluconeogenesis|Pyruvate metabolism|Glyoxylate and dicarboxylate metabolism|Propanoate metabolism
ACSS3	0	0	0	0.0257985	0	0	0	0	0	0	0	0	GeneID:79611,Genbank:NM_001330243.1,HGNC:HGNC:24723,MIM:614356	acyl-CoA synthetase short chain family member 3		GO:0003987,GO:0005524,GO:0005759,GO:0046951	acetate-CoA ligase activity|ATP binding|mitochondrial matrix|ketone body biosynthetic process	hsa00640	Propanoate metabolism
ACTA1	0.0501724	0.107417	0	0.0225712	0.0497786	0.0304961	0.195587	0.0791507	0.142156	0.149957	0	0.0853021	GeneID:58,Genbank:NM_001100.3,HGNC:HGNC:129,MIM:102610	actin, alpha 1, skeletal muscle		GO:0001725,GO:0005524,GO:0005865,GO:0005884,GO:0030240,GO:0048741	stress fiber|ATP binding|striated muscle thin filament|actin filament|skeletal muscle thin filament assembly|skeletal muscle fiber development
ACTA2	2.83569	2.62367	3.12386	3.0494	1.68144	3.19251	1.93726	1.56616	1.19731	1.93055	1.98671	2.92304	GeneID:59,Genbank:NM_001320855.1,HGNC:HGNC:130,MIM:102620	actin, alpha 2, smooth muscle, aorta		GO:0001725,GO:0005524,GO:0005615,GO:0005737,GO:0005856,GO:0006936,GO:0008217,GO:0009615,GO:0010628,GO:0014829,GO:0015629,GO:0019901,GO:0030027,GO:0030175,GO:0030485,GO:0043234,GO:0044297,GO:0061041,GO:0061870,GO:0061874,GO:0070062,GO:0070374,GO:0072144,GO:0090131,GO:2000491	stress fiber|ATP binding|extracellular space|cytoplasm|cytoskeleton|muscle contraction|regulation of blood pressure|response to virus|positive regulation of gene expression|vascular smooth muscle contraction|actin cytoskeleton|protein kinase binding|lamellipodium|filopodium|smooth muscle contractile fiber|protein complex|cell body|regulation of wound healing|positive regulation of hepatic stellat…	hsa04270,hsa04371,hsa04926	Vascular smooth muscle contraction|Apelin signaling pathway|Relaxin signaling pathway
ACTB	1082.43	1298.28	767.384	847.356	1082.84	1523.15	1446.87	2082.95	2408.61	1320.5	2256.21	2327.4	GeneID:60,Genbank:NM_001101.4,HGNC:HGNC:132,MIM:102630	actin beta		GO:0000790,GO:0001725,GO:0001895,GO:0002102,GO:0005524,GO:0005615,GO:0005634,GO:0005829,GO:0005856,GO:0005886,GO:0005925,GO:0007409,GO:0007623,GO:0009612,GO:0014069,GO:0015629,GO:0016020,GO:0019894,GO:0019901,GO:0021762,GO:0030424,GO:0030529,GO:0030863,GO:0030957,GO:0031982,GO:0032091,GO:0035267,GO:0035902,GO:0036464,GO:0042802,GO:0043044,GO:0043209,GO:0043234,GO:0045121,GO:0050998,GO:0060041,GO:…	nuclear chromatin|stress fiber|retina homeostasis|podosome|ATP binding|extracellular space|nucleus|cytosol|cytoskeleton|plasma membrane|focal adhesion|axonogenesis|circadian rhythm|response to mechanical stimulus|postsynaptic density|actin cytoskeleton|membrane|kinesin binding|protein kinase binding|substantia nigra development|axon|intracellular ribonucleoprotein complex|cortical cytoskeleton|Ta…	hsa04015,hsa04145,hsa04210,hsa04390,hsa04510,hsa04520,hsa04530,hsa04611,hsa04670,hsa04714,hsa04810,hsa04919,hsa04921,hsa04971,hsa05100,hsa05110,hsa05130,hsa05131,hsa05132,hsa05164,hsa05205,hsa05225,hsa05410,hsa05412,hsa05414,hsa05416,hsa05418	Rap1 signaling pathway|Phagosome|Apoptosis|Hippo signaling pathway|Focal adhesion|Adherens junction|Tight junction|Platelet activation|Leukocyte transendothelial migration|Thermogenesis|Regulation of actin cytoskeleton|Thyroid hormone signaling pathway|Oxytocin signaling pathway|Gastric acid secretion|Bacterial invasion of epithelial cells|Vibrio cholerae infection|Pathogenic Escherichia coli inf…
ACTBL2	0	0	0	0	0	0	0	0	0	0	0	0	GeneID:345651,Genbank:NM_001017992.3,HGNC:HGNC:17780,MIM:614835	actin, beta like 2		GO:0005524,GO:0005615,GO:0005737,GO:0005856,GO:0070062	ATP binding|extracellular space|cytoplasm|cytoskeleton|extracellular exosome
ACTC1	0	0	0	0	0.0152252	0	0	0	0	0	0	0	GeneID:70,Genbank:NM_005159.4,HGNC:HGNC:143,MIM:102540	actin, alpha, cardiac muscle 1		GO:0005524,GO:0005615,GO:0005737,GO:0005884,GO:0005925,GO:0010628,GO:0016020,GO:0016887,GO:0017022,GO:0030017,GO:0030027,GO:0030048,GO:0030175,GO:0030240,GO:0031032,GO:0031674,GO:0033275,GO:0042493,GO:0042643,GO:0043066,GO:0044297,GO:0045471,GO:0055003,GO:0055008,GO:0060047,GO:0060048,GO:0070062,GO:0070252,GO:0072562,GO:0090131	ATP binding|extracellular space|cytoplasm|actin filament|focal adhesion|positive regulation of gene expression|membrane|ATPase activity|myosin binding|sarcomere|lamellipodium|actin filament-based movement|filopodium|skeletal muscle thin filament assembly|actomyosin structure organization|I band|actin-myosin filament sliding|response to drug|actomyosin, actin portion|negative regulation of apoptot…	hsa04260,hsa04261,hsa05410,hsa05414	Cardiac muscle contraction|Adrenergic signaling in cardiomyocytes|Hypertrophic cardiomyopathy (HCM)|Dilated cardiomyopathy (DCM)
ACTG1	254.126	373.245	199.808	231.592	287.356	366.852	271.059	450.71	445.223	242.866	486.945	491.174	GeneID:71,Genbank:NM_001614.3,HGNC:HGNC:144,MIM:102560	actin gamma 1		GO:0001895,GO:0005200,GO:0005522,GO:0005524,GO:0005615,GO:0005634,GO:0005829,GO:0005856,GO:0005884,GO:0005886,GO:0005925,GO:0009612,GO:0015629,GO:0016020,GO:0030016,GO:0031012,GO:0031625,GO:0031941,GO:0042802,GO:0043209,GO:0045214,GO:0045335,GO:0051592,GO:0070062,GO:0070527,GO:0071346,GO:0072562,GO:0097433	retina homeostasis|structural constituent of cytoskeleton|profilin binding|ATP binding|extracellular space|nucleus|cytosol|cytoskeleton|actin filament|plasma membrane|focal adhesion|response to mechanical stimulus|actin cytoskeleton|membrane|myofibril|extracellular matrix|ubiquitin protein ligase binding|filamentous actin|identical protein binding|myelin sheath|sarcomere organization|phagocytic v…	hsa04015,hsa04145,hsa04210,hsa04390,hsa04510,hsa04520,hsa04530,hsa04611,hsa04670,hsa04714,hsa04810,hsa04919,hsa04921,hsa05100,hsa05110,hsa05130,hsa05131,hsa05132,hsa05164,hsa05205,hsa05225,hsa05410,hsa05412,hsa05414,hsa05416,hsa05418	Rap1 signaling pathway|Phagosome|Apoptosis|Hippo signaling pathway|Focal adhesion|Adherens junction|Tight junction|Platelet activation|Leukocyte transendothelial migration|Thermogenesis|Regulation of actin cytoskeleton|Thyroid hormone signaling pathway|Oxytocin signaling pathway|Bacterial invasion of epithelial cells|Vibrio cholerae infection|Pathogenic Escherichia coli infection|Shigellosis|Salm…
ACTG2	0	0	0	0	0.0963693	0.0638458	0	0	0	0	0.151446	0.0641427	GeneID:72,Genbank:NM_001615.3,HGNC:HGNC:145,MIM:102545	actin, gamma 2, smooth muscle, enteric		GO:0005524,GO:0005615,GO:0005737,GO:0010628,GO:0030027,GO:0030175,GO:0032982,GO:0044297,GO:0070062,GO:0071944,GO:0072562,GO:0090131	ATP binding|extracellular space|cytoplasm|positive regulation of gene expression|lamellipodium|filopodium|myosin filament|cell body|extracellular exosome|cell periphery|blood microparticle|mesenchyme migration	hsa04270	Vascular smooth muscle contraction
ACTL10	0.968646	0.916393	1.04095	2.00734	1.69803	2.50721	1.5144	1.29383	1.86349	1.4532	2.44369	3.6843	GeneID:170487,Genbank:NM_001024675.1,HGNC:HGNC:16127	actin like 10
ACTL6A	8.26206	7.45427	13.0035	10.2885	9.14538	11.0651	8.98572	6.89709	12.2448	9.5407	10.5165	11.2394	GeneID:86,Genbank:NM_178042.3,HGNC:HGNC:24124,MIM:604958	actin like 6A		GO:0000790,GO:0003407,GO:0003682,GO:0003713,GO:0005634,GO:0005654,GO:0005886,GO:0006281,GO:0006310,GO:0006338,GO:0006351,GO:0006357,GO:0007165,GO:0016514,GO:0016579,GO:0021510,GO:0031011,GO:0035267,GO:0040008,GO:0043044,GO:0043234,GO:0043967,GO:0043968,GO:0071564,GO:1903146,GO:1903955	nuclear chromatin|neural retina development|chromatin binding|transcription coactivator activity|nucleus|nucleoplasm|plasma membrane|DNA repair|DNA recombination|chromatin remodeling|transcription, DNA-templated|regulation of transcription from RNA polymerase II promoter|signal transduction|SWI/SNF complex|protein deubiquitination|spinal cord development|Ino80 complex|NuA4 histone acetyltransfera…	hsa04714,hsa05225	Thermogenesis|Hepatocellular carcinoma
ACTL6B	0	0	0	0	0	0	0	0	0	0	0	0	GeneID:51412,Genbank:NM_016188.4,HGNC:HGNC:160,MIM:612458	actin like 6B		GO:0003713,GO:0005200,GO:0005634,GO:0005730,GO:0006325,GO:0006338,GO:0006351,GO:0006357,GO:0016514,GO:0016569,GO:0021510,GO:0071565	transcription coactivator activity|structural constituent of cytoskeleton|nucleus|nucleolus|chromatin organization|chromatin remodeling|transcription, DNA-templated|regulation of transcription from RNA polymerase II promoter|SWI/SNF complex|covalent chromatin modification|spinal cord development|nBAF complex	hsa04714,hsa05225	Thermogenesis|Hepatocellular carcinoma
ACTL7A	0	0	0	0	0	0	0	0	0	0	0	0	GeneID:10881,Genbank:NM_006687.3,HGNC:HGNC:161,MIM:604303	actin like 7A		GO:0001673,GO:0005200,GO:0005634,GO:0005737,GO:0005794,GO:0005856,GO:0031514,GO:0043234	male germ cell nucleus|structural constituent of cytoskeleton|nucleus|cytoplasm|Golgi apparatus|cytoskeleton|motile cilium|protein complex
ACTL7B	0	0	0	0	0	0	0	0	0	0	0	0	GeneID:10880,Genbank:NM_006686.3,HGNC:HGNC:162,MIM:604304	actin like 7B		GO:0005200,GO:0005737,GO:0015629	structural constituent of cytoskeleton|cytoplasm|actin cytoskeleton
ACTL8	0	0	0	0	0	0	0	0	0	0	0	0	GeneID:81569,Genbank:NM_030812.2,HGNC:HGNC:24018	actin like 8		GO:0005737,GO:0005856,GO:0030855	cytoplasm|cytoskeleton|epithelial cell differentiation
ACTL9	0	0	0	0	0	0	0	0	0	0	0	0	GeneID:284382,Genbank:NM_178525.4,HGNC:HGNC:28494	actin like 9		GO:0005737,GO:0005856	cytoplasm|cytoskeleton
ACTN1	13.5254	20.165	11.7332	10.4716	15.4052	15.4678	23.1672	23.2105	16.3137	16.1643	19.8501	23.2558	GeneID:87,Genbank:NM_001130005.1,HGNC:HGNC:163,MIM:102575	actinin alpha 1		GO:0001725,GO:0001726,GO:0002576,GO:0003725,GO:0005178,GO:0005509,GO:0005576,GO:0005615,GO:0005622,GO:0005737,GO:0005829,GO:0005886,GO:0005903,GO:0005911,GO:0005916,GO:0005925,GO:0007015,GO:0017166,GO:0030018,GO:0030220,GO:0030374,GO:0031093,GO:0031143,GO:0036344,GO:0042803,GO:0042981,GO:0042995,GO:0044325,GO:0048041,GO:0051015,GO:0051017,GO:0051271,GO:0051639,GO:0051764,GO:0070062	stress fiber|ruffle|platelet degranulation|double-stranded RNA binding|integrin binding|calcium ion binding|extracellular region|extracellular space|intracellular|cytoplasm|cytosol|plasma membrane|brush border|cell-cell junction|fascia adherens|focal adhesion|actin filament organization|vinculin binding|Z disc|platelet formation|ligand-dependent nuclear receptor transcription coactivator activity…	hsa04510,hsa04520,hsa04530,hsa04670,hsa04810,hsa05146,hsa05203,hsa05322	Focal adhesion|Adherens junction|Tight junction|Leukocyte transendothelial migration|Regulation of actin cytoskeleton|Amoebiasis|Viral carcinogenesis|Systemic lupus erythematosus
ACTN2	0	0.0173785	0	0.0494632	0	0	0	0	0	0	0	0.00876189	GeneID:88,Genbank:NM_001278344.1,HGNC:HGNC:164,MIM:102573	actinin alpha 2		GO:0000165,GO:0002576,GO:0005088,GO:0005178,GO:0005509,GO:0005546,GO:0005576,GO:0005829,GO:0005856,GO:0005884,GO:0005925,GO:0007155,GO:0008092,GO:0008307,GO:0019904,GO:0030018,GO:0030035,GO:0030049,GO:0030175,GO:0030274,GO:0030375,GO:0030864,GO:0031093,GO:0031143,GO:0031432,GO:0042391,GO:0042802,GO:0042803,GO:0042981,GO:0043197,GO:0043267,GO:0043268,GO:0044325,GO:0045214,GO:0046983,GO:0048041,GO:…	MAPK cascade|platelet degranulation|Ras guanyl-nucleotide exchange factor activity|integrin binding|calcium ion binding|phosphatidylinositol-4,5-bisphosphate binding|extracellular region|cytosol|cytoskeleton|actin filament|focal adhesion|cell adhesion|cytoskeletal protein binding|structural constituent of muscle|protein domain specific binding|Z disc|microspike assembly|muscle filament sliding|fi…	hsa05412	Arrhythmogenic right ventricular cardiomyopathy (ARVC)
ACTN3	0	0	0	0.0704527	0	0.0129828	0.0539912	0	0.0122207	0.133294	0	0.0373868	GeneID:89,Genbank:NM_001258371.2,HGNC:HGNC:165,MIM:102574	actinin alpha 3 (gene/pseudogene)		GO:0003779,GO:0005178,GO:0005509,GO:0005622,GO:0005829,GO:0005884,GO:0005925,GO:0008307,GO:0014728,GO:0014732,GO:0014883,GO:0014894,GO:0030049,GO:0031143,GO:0042803,GO:0042981,GO:0044325,GO:0045820,GO:0048041,GO:0048633,GO:0070062,GO:0070885,GO:0090324,GO:1903715,GO:1904025	actin binding|integrin binding|calcium ion binding|intracellular|cytosol|actin filament|focal adhesion|structural constituent of muscle|regulation of the force of skeletal muscle contraction|skeletal muscle atrophy|transition between fast and slow fiber|response to denervation involved in regulation of muscle adaptation|muscle filament sliding|pseudopodium|protein homodimerization activity|regula…	hsa05412	Arrhythmogenic right ventricular cardiomyopathy (ARVC)
ACTN4	25.0175	27.8533	18.7398	32.3537	27.0209	22.0652	35.941	32.958	24.4334	33.1304	35.0295	32.9432	GeneID:81,Genbank:NM_004924.5,HGNC:HGNC:166,MIM:604638	actinin alpha 4		GO:0000977,GO:0001666,GO:0001725,GO:0001882,GO:0002576,GO:0003723,GO:0003779,GO:0005178,GO:0005509,GO:0005576,GO:0005615,GO:0005622,GO:0005634,GO:0005737,GO:0005829,GO:0005903,GO:0005911,GO:0005925,GO:0015031,GO:0016604,GO:0030018,GO:0030050,GO:0030335,GO:0030374,GO:0030529,GO:0030863,GO:0031093,GO:0031143,GO:0031490,GO:0032417,GO:0035257,GO:0035357,GO:0042803,GO:0042974,GO:0042981,GO:0043005,GO:…	RNA polymerase II regulatory region sequence-specific DNA binding|response to hypoxia|stress fiber|nucleoside binding|platelet degranulation|RNA binding|actin binding|integrin binding|calcium ion binding|extracellular region|extracellular space|intracellular|nucleus|cytoplasm|cytosol|brush border|cell-cell junction|focal adhesion|protein transport|nuclear body|Z disc|vesicle transport along actin…	hsa04510,hsa04520,hsa04530,hsa04670,hsa04810,hsa05146,hsa05203,hsa05322	Focal adhesion|Adherens junction|Tight junction|Leukocyte transendothelial migration|Regulation of actin cytoskeleton|Amoebiasis|Viral carcinogenesis|Systemic lupus erythematosus
ACTR10	8.99885	10.3149	10.9547	11.8956	12.0927	14.5054	15.9115	11.7905	19.0755	13.0379	17.8953	15.7772	GeneID:55860,Genbank:NM_018477.2,HGNC:HGNC:17372	actin related protein 10 homolog		GO:0005576,GO:0005829,GO:0005869,GO:0006888,GO:0007018,GO:0019886,GO:0035578,GO:0043312,GO:1904813	extracellular region|cytosol|dynactin complex|ER to Golgi vesicle-mediated transport|microtubule-based movement|antigen processing and presentation of exogenous peptide antigen via MHC class II|azurophil granule lumen|neutrophil degranulation|ficolin-1-rich granule lumen
ACTR1A	18.5327	19.2386	18.7534	23.9786	21.0329	25.4498	28.1747	24.0253	32.0973	27.5632	34.3874	35.3011	GeneID:10121,Genbank:NM_005736.3,HGNC:HGNC:167,MIM:605143	ARP1 actin related protein 1 homolog A		GO:0005524,GO:0005737,GO:0005813,GO:0005869,GO:0043209,GO:0099738	ATP binding|cytoplasm|centrosome|dynactin complex|myelin sheath|cell cortex region
ACTR1B	10.595	10.8066	16.1129	17.1798	14.1934	21.6038	15.9708	12.4268	19.519	15.1508	23.6414	22.0791	GeneID:10120,Genbank:NM_005735.3,HGNC:HGNC:168,MIM:605144	ARP1 actin related protein 1 homolog B		GO:0005524,GO:0005576,GO:0005737,GO:0005813,GO:0005829,GO:0005869,GO:0015630,GO:0016020,GO:0019886,GO:0034774,GO:0043312,GO:0070062,GO:1904813	ATP binding|extracellular region|cytoplasm|centrosome|cytosol|dynactin complex|microtubule cytoskeleton|membrane|antigen processing and presentation of exogenous peptide antigen via MHC class II|secretory granule lumen|neutrophil degranulation|extracellular exosome|ficolin-1-rich granule lumen
ACTR2	124.209	95.1532	76.688	88.267	90.319	82.822	133.548	126.149	120.788	125.318	102.035	113.841	GeneID:10097,Genbank:NM_001005386.2,HGNC:HGNC:169,MIM:604221	ARP2 actin related protein 2 homolog		GO:0003779,GO:0005200,GO:0005524,GO:0005576,GO:0005737,GO:0005829,GO:0005885,GO:0005925,GO:0006928,GO:0007163,GO:0008306,GO:0008356,GO:0014069,GO:0015629,GO:0016020,GO:0016344,GO:0016482,GO:0030027,GO:0030478,GO:0033206,GO:0034314,GO:0035578,GO:0035902,GO:0035984,GO:0038096,GO:0043312,GO:0045471,GO:0048013,GO:0051653,GO:0060271,GO:0061003,GO:0061024,GO:0061825,GO:0070062,GO:0071346,GO:0071437,GO:…	actin binding|structural constituent of cytoskeleton|ATP binding|extracellular region|cytoplasm|cytosol|Arp2/3 protein complex|focal adhesion|movement of cell or subcellular component|establishment or maintenance of cell polarity|associative learning|asymmetric cell division|postsynaptic density|actin cytoskeleton|membrane|meiotic chromosome movement towards spindle pole|cytosolic transport|lamel…	hsa04530	Tight junction
ACTR3	95.6346	81.2382	53.2402	55.9429	70.2717	84.9473	63.5588	97.5979	93.2583	65.6626	69.9318	84.4345	GeneID:10096,Genbank:NM_005721.4,HGNC:HGNC:170,MIM:604222	ARP3 actin related protein 3 homolog		GO:0003779,GO:0005524,GO:0005829,GO:0005885,GO:0034314,GO:0042995,GO:0060271	actin binding|ATP binding|cytosol|Arp2/3 protein complex|Arp2/3 complex-mediated actin nucleation|cell projection|cilium assembly	hsa04530	Tight junction
ACTR3B	0.572093	0.369023	0.69398	0.660994	0.794694	0.697588	0.593987	0.461467	0.78083	0.6541	0.808266	0.668816	GeneID:57180,Genbank:NM_001350942.1,HGNC:HGNC:17256	ARP3 actin related protein 3 homolog B		GO:0003779,GO:0005524,GO:0005737,GO:0005885,GO:0034314,GO:0042995,GO:0070062	actin binding|ATP binding|cytoplasm|Arp2/3 protein complex|Arp2/3 complex-mediated actin nucleation|cell projection|extracellular exosome	hsa04530	Tight junction
ACTR3C	0.13601	0.0806478	0.1445	0.153578	0.175606	0.0809431	0.173878	0.123048	0.131563	0.162086	0.121389	0.109095	GeneID:653857,Genbank:NM_001351028.1,HGNC:HGNC:37282	ARP3 actin related protein 3 homolog C		GO:0003779,GO:0005524,GO:0005885,GO:0034314,GO:0070062	actin binding|ATP binding|Arp2/3 protein complex|Arp2/3 complex-mediated actin nucleation|extracellular exosome	hsa04530	Tight junction
ACTR5	3.77332	3.16406	4.79051	4.67889	4.85453	5.98433	4.71082	4.01304	5.24196	4.53719	5.86777	5.7845	GeneID:79913,Genbank:NM_024855.3,HGNC:HGNC:14671	ARP5 actin related protein 5 homolog		GO:0005634,GO:0005654,GO:0005737,GO:0006302,GO:0006310,GO:0006351,GO:0006355,GO:0016579,GO:0031011,GO:0070914	nucleus|nucleoplasm|cytoplasm|double-strand break repair|DNA recombination|transcription, DNA-templated|regulation of transcription, DNA-templated|protein deubiquitination|Ino80 complex|UV-damage excision repair
ACTR6	4.88271	4.35986	5.7057	6.47927	4.44863	7.34088	4.10529	3.54007	9.0602	5.72283	7.28944	7.13665	GeneID:64431,Genbank:NM_022496.4,HGNC:HGNC:24025	ARP6 actin related protein 6 homolog		GO:0005634,GO:0005737,GO:0005856,GO:0006338	nucleus|cytoplasm|cytoskeleton|chromatin remodeling
ACTR8	3.46005	2.85012	4.99996	4.31552	3.31199	2.46308	3.73828	3.2428	4.10492	4.63384	3.02608	2.80511	GeneID:93973,Genbank:XM_011534249.3,HGNC:HGNC:14672	ARP8 actin related protein 8 homolog		GO:0005524,GO:0005634,GO:0005654,GO:0005813,GO:0006281,GO:0006310,GO:0006338,GO:0006351,GO:0006355,GO:0007049,GO:0016579,GO:0031011,GO:0051301	ATP binding|nucleus|nucleoplasm|centrosome|DNA repair|DNA recombination|chromatin remodeling|transcription, DNA-templated|regulation of transcription, DNA-templated|cell cycle|protein deubiquitination|Ino80 complex|cell division
ACTRT1	0	0	0	0	0	0	0	0	0	0	0	0	GeneID:139741,Genbank:NM_138289.3,HGNC:HGNC:24027,MIM:300487	actin related protein T1		GO:0005737,GO:0005856	cytoplasm|cytoskeleton
ACTRT2	0	0	0	0	0	0	0	0	0	0	0	0	GeneID:140625,Genbank:NM_080431.4,HGNC:HGNC:24026,MIM:608535	actin related protein T2		GO:0005737,GO:0005856	cytoplasm|cytoskeleton
ACTRT3	0.0600941	0.0300265	0.0586257	0.0855806	0.0954051	0.112381	0.0291608	0.0311776	0.0620856	0	0.0809613	0.143058	GeneID:84517,Genbank:NM_032487.4,HGNC:HGNC:24022,MIM:608534	actin related protein T3		GO:0001673,GO:0005737,GO:0005856	male germ cell nucleus|cytoplasm|cytoskeleton
ACVR1	3.71449	3.94607	2.71657	2.53887	4.08625	3.58127	3.33815	6.59944	3.98241	2.53539	5.77093	4.65033	GeneID:90,Genbank:XM_006712825.4,HGNC:HGNC:171,MIM:102576	activin A receptor type 1		GO:0000082,GO:0001569,GO:0001701,GO:0001702,GO:0001707,GO:0001755,GO:0002526,GO:0003143,GO:0003181,GO:0003183,GO:0003203,GO:0003274,GO:0003289,GO:0004672,GO:0004674,GO:0004675,GO:0004702,GO:0005025,GO:0005524,GO:0005887,GO:0006468,GO:0007179,GO:0007281,GO:0007368,GO:0009968,GO:0010862,GO:0016361,GO:0017046,GO:0018107,GO:0030278,GO:0030335,GO:0030501,GO:0030509,GO:0032924,GO:0032926,GO:0042803,GO:…	G1/S transition of mitotic cell cycle|branching involved in blood vessel morphogenesis|in utero embryonic development|gastrulation with mouth forming second|mesoderm formation|neural crest cell migration|acute inflammatory response|embryonic heart tube morphogenesis|atrioventricular valve morphogenesis|mitral valve morphogenesis|endocardial cushion morphogenesis|endocardial cushion fusion|atrial …	hsa04060,hsa04350,hsa04550,hsa05418	Cytokine-cytokine receptor interaction|TGF-beta signaling pathway|Signaling pathways regulating pluripotency of stem cells|Fluid shear stress and atherosclerosis
ACVR1B	4.62681	4.8783	2.41994	2.53119	4.0112	2.64731	4.11637	4.27541	3.05883	2.32751	2.96679	3.25177	GeneID:91,Genbank:NM_020328.3,HGNC:HGNC:172,MIM:601300	activin A receptor type 1B		GO:0000082,GO:0001701,GO:0001942,GO:0004674,GO:0004675,GO:0004702,GO:0005524,GO:0005829,GO:0005886,GO:0005887,GO:0006355,GO:0006468,GO:0007165,GO:0007178,GO:0007417,GO:0009986,GO:0010629,GO:0010862,GO:0016361,GO:0018107,GO:0030308,GO:0031625,GO:0032924,GO:0032927,GO:0034711,GO:0038092,GO:0043235,GO:0045648,GO:0045944,GO:0046332,GO:0046545,GO:0046777,GO:0046872,GO:0048179,GO:0048185,GO:0070062,GO:…	G1/S transition of mitotic cell cycle|in utero embryonic development|hair follicle development|protein serine/threonine kinase activity|transmembrane receptor protein serine/threonine kinase activity|signal transducer, downstream of receptor, with serine/threonine kinase activity|ATP binding|cytosol|plasma membrane|integral component of plasma membrane|regulation of transcription, DNA-templated|p…	hsa04060,hsa04350,hsa04550	Cytokine-cytokine receptor interaction|TGF-beta signaling pathway|Signaling pathways regulating pluripotency of stem cells
ACVR1C	0.422001	0.300995	0.461533	0.300475	0.46589	0.215376	0.386341	0.367744	0.426903	0.399637	0.418433	0.301937	GeneID:130399,Genbank:NM_001111033.1,HGNC:HGNC:18123,MIM:608981	activin A receptor type 1C		GO:0002021,GO:0004674,GO:0004702,GO:0005524,GO:0005886,GO:0006468,GO:0009749,GO:0016361,GO:0019838,GO:0019915,GO:0030154,GO:0030262,GO:0032868,GO:0038092,GO:0038100,GO:0043280,GO:0046676,GO:0046872,GO:0048179,GO:1901164,GO:1901383	response to dietary excess|protein serine/threonine kinase activity|signal transducer, downstream of receptor, with serine/threonine kinase activity|ATP binding|plasma membrane|protein phosphorylation|response to glucose|activin receptor activity, type I|growth factor binding|lipid storage|cell differentiation|apoptotic nuclear changes|response to insulin|nodal signaling pathway|nodal binding|pos…	hsa04060,hsa04350,hsa04550	Cytokine-cytokine receptor interaction|TGF-beta signaling pathway|Signaling pathways regulating pluripotency of stem cells
ACVR2A	4.71784	2.70023	1.90189	2.02901	3.05738	2.12959	6.12142	4.0688	9.05731	5.55827	3.91658	3.83255	GeneID:92,Genbank:NM_001278579.1,HGNC:HGNC:173,MIM:102581	activin A receptor type 2A				hsa04060,hsa04350,hsa04550,hsa05418	Cytokine-cytokine receptor interaction|TGF-beta signaling pathway|Signaling pathways regulating pluripotency of stem cells|Fluid shear stress and atherosclerosis
ACVR2B	0.539061	0.432325	1.00068	0.977632	1.21637	0.43914	0.893036	0.728247	0.838105	1.27251	0.824232	0.575728	GeneID:93,Genbank:NM_001106.3,HGNC:HGNC:174,MIM:602730	activin A receptor type 2B		GO:0000122,GO:0001702,GO:0001822,GO:0001946,GO:0001974,GO:0004674,GO:0004675,GO:0004702,GO:0004712,GO:0005524,GO:0005737,GO:0005886,GO:0005887,GO:0006355,GO:0007165,GO:0007178,GO:0007368,GO:0007498,GO:0007507,GO:0009749,GO:0009791,GO:0009952,GO:0019838,GO:0030073,GO:0030324,GO:0030501,GO:0030509,GO:0031016,GO:0032147,GO:0032924,GO:0032927,GO:0035265,GO:0042475,GO:0043234,GO:0043235,GO:0045669,GO:…	negative regulation of transcription from RNA polymerase II promoter|gastrulation with mouth forming second|kidney development|lymphangiogenesis|blood vessel remodeling|protein serine/threonine kinase activity|transmembrane receptor protein serine/threonine kinase activity|signal transducer, downstream of receptor, with serine/threonine kinase activity|protein serine/threonine/tyrosine kinase act…	hsa04060,hsa04350,hsa04550,hsa05418	Cytokine-cytokine receptor interaction|TGF-beta signaling pathway|Signaling pathways regulating pluripotency of stem cells|Fluid shear stress and atherosclerosis
ACVRL1	0.0469945	0.0403045	0	0	0.0673885	0.0833571	0.0742485	0.121697	0.0102689	0.00962779	0.105871	0.0713724	GeneID:94,Genbank:XM_005269235.2,HGNC:HGNC:175,MIM:601284	activin A receptor like type 1				hsa04060	Cytokine-cytokine receptor interaction
ACY1	0.977874	0.630882	2.00483	1.46784	1.72532	3.14998	1.32278	0.737532	1.54761	1.75648	2.14174	1.8431	GeneID:95,Genbank:NM_000666.2,HGNC:HGNC:177,MIM:104620	aminoacylase 1		GO:0004046,GO:0005829,GO:0006520,GO:0006805,GO:0008237,GO:0042802,GO:0046872,GO:0070062	aminoacylase activity|cytosol|cellular amino acid metabolic process|xenobiotic metabolic process|metallopeptidase activity|identical protein binding|metal ion binding|extracellular exosome	hsa00220	Arginine biosynthesis
ACY3	0	0.032666	0.0583586	0.136276	0.0306188	0	0.058438	0	0	0	0	0	GeneID:91703,Genbank:XM_017018549.1,HGNC:HGNC:24104,MIM:614413	aminoacylase 3		GO:0004046,GO:0005829,GO:0006805,GO:0016032,GO:0016324,GO:0016788,GO:0042802,GO:0046872,GO:0070062	aminoacylase activity|cytosol|xenobiotic metabolic process|viral process|apical plasma membrane|hydrolase activity, acting on ester bonds|identical protein binding|metal ion binding|extracellular exosome
ACYP1	0.496511	0.716263	1.96155	1.77613	0.736821	2.05703	1.54134	0.816406	3.03896	1.17403	2.80444	2.40932	GeneID:97,Genbank:NM_001302617.1,HGNC:HGNC:179,MIM:600875	acylphosphatase 1		GO:0003998,GO:0006796,GO:0070062	acylphosphatase activity|phosphate-containing compound metabolic process|extracellular exosome	hsa00620	Pyruvate metabolism
ACYP2	0.209529	0.278357	0.538638	0.674279	0.373287	0.395665	0.574212	0.351692	0.52986	0.47739	0.47912	0.402965	GeneID:98,Genbank:XM_017005413.1,HGNC:HGNC:180,MIM:102595	acylphosphatase 2		GO:0003998,GO:0006796,GO:0042802	acylphosphatase activity|phosphate-containing compound metabolic process|identical protein binding	hsa00620	Pyruvate metabolism
ADA	179.855	257.554	65.9749	69.6951	145.581	240.168	32.0656	97.3086	71.3168	37.0435	72.6073	123.033	GeneID:100,Genbank:NM_001322050.1,HGNC:HGNC:186,MIM:608958	adenosine deaminase				hsa00230,hsa05340	Purine metabolism|Primary immunodeficiency
ADA2	8.18569	11.6467	11.9011	11.2314	9.02901	5.65075	22.4969	29.873	19.6215	27.9416	17.2848	14.561	GeneID:51816,Genbank:NM_001282227.1,HGNC:HGNC:1839,MIM:607575	adenosine deaminase 2		GO:0004000,GO:0005576,GO:0005615,GO:0006154,GO:0007275,GO:0008083,GO:0008201,GO:0008270,GO:0031685,GO:0035578,GO:0042803,GO:0043103,GO:0043312,GO:0043394,GO:0044267,GO:0046103	adenosine deaminase activity|extracellular region|extracellular space|adenosine catabolic process|multicellular organism development|growth factor activity|heparin binding|zinc ion binding|adenosine receptor binding|azurophil granule lumen|protein homodimerization activity|hypoxanthine salvage|neutrophil degranulation|proteoglycan binding|cellular protein metabolic process|inosine biosynthetic pr…	hsa00230	Purine metabolism
ADAD1	0	0	0	0	0	0	0	0	0	0	0	0	GeneID:132612,Genbank:NM_139243.3,HGNC:HGNC:30713,MIM:614130	adenosine deaminase domain containing 1		GO:0003723,GO:0004000,GO:0005634,GO:0006396,GO:0007275,GO:0007286	RNA binding|adenosine deaminase activity|nucleus|RNA processing|multicellular organism development|spermatid development
ADAD2	0.176276	0.115867	0.0170968	0.0159505	0	0.0881273	0.0173051	0	0	0	0	0.0209743	GeneID:161931,Genbank:NM_139174.3,HGNC:HGNC:30714	adenosine deaminase domain containing 2		GO:0003723,GO:0004000,GO:0006396	RNA binding|adenosine deaminase activity|RNA processing
ADAL	0.625393	0.237272	0.786931	0.997688	0.670713	0.524428	0.854508	0.62814	0.87794	0.874074	0.829056	0.657328	GeneID:161823,Genbank:XM_024449859.1,HGNC:HGNC:31853	adenosine deaminase like		GO:0004000,GO:0005829,GO:0006154,GO:0009117,GO:0017144,GO:0043101,GO:0046103,GO:0046872	adenosine deaminase activity|cytosol|adenosine catabolic process|nucleotide metabolic process|drug metabolic process|purine-containing compound salvage|inosine biosynthetic process|metal ion binding
ADAM10	41.7017	34.258	35.3277	47.0762	40.0882	26.4869	36.3913	48.3476	36.4032	42.5366	31.7892	35.6159	GeneID:102,Genbank:NM_001320570.1,HGNC:HGNC:188,MIM:602192	ADAM metallopeptidase domain 10				hsa05010,hsa05120	Alzheimer disease|Epithelial cell signaling in Helicobacter pylori infection
ADAM11	0.0871344	0.0940372	0.0945051	0.0964498	0.0729631	0.0742099	0.110834	0.086208	0.232655	0.0815778	0.127373	0.0897417	GeneID:4185,Genbank:XM_005257373.4,HGNC:HGNC:189,MIM:155120	ADAM metallopeptidase domain 11		GO:0004222,GO:0005178,GO:0005886,GO:0007229,GO:0008237,GO:0016021	metalloendopeptidase activity|integrin binding|plasma membrane|integrin-mediated signaling pathway|metallopeptidase activity|integral component of membrane
ADAM12	0.381587	0.216964	0.463693	0.525626	0.332551	0.191895	0.251354	0.256575	0.197987	0.193433	0.264241	0.250644	GeneID:8038,Genbank:NM_001288973.1,HGNC:HGNC:190,MIM:602714	ADAM metallopeptidase domain 12
ADAM15	0.853746	0.841567	1.46776	1.75843	1.13071	1.73119	6.78461	2.31504	3.3502	4.0305	3.74978	4.40955	GeneID:8751,Genbank:NM_001261464.1,HGNC:HGNC:193,MIM:605548	ADAM metallopeptidase domain 15		GO:0001525,GO:0001669,GO:0001953,GO:0002418,GO:0004222,GO:0005178,GO:0005886,GO:0005912,GO:0007160,GO:0007229,GO:0008237,GO:0008584,GO:0009986,GO:0016021,GO:0017124,GO:0022617,GO:0030198,GO:0030308,GO:0030336,GO:0030574,GO:0042246,GO:0042995,GO:0045087,GO:0046872,GO:0060317,GO:0070062,GO:0070528,GO:1900121	angiogenesis|acrosomal vesicle|negative regulation of cell-matrix adhesion|immune response to tumor cell|metalloendopeptidase activity|integrin binding|plasma membrane|adherens junction|cell-matrix adhesion|integrin-mediated signaling pathway|metallopeptidase activity|male gonad development|cell surface|integral component of membrane|SH3 domain binding|extracellular matrix disassembly|extracellul…
ADAM17	19.9586	13.1812	8.71835	9.70458	12.1237	14.7668	11.1881	15.5103	10.485	9.1331	11.479	12.9402	GeneID:6868,Genbank:NM_003183.5,HGNC:HGNC:195,MIM:603639	ADAM metallopeptidase domain 17				hsa04330,hsa05010,hsa05120	Notch signaling pathway|Alzheimer disease|Epithelial cell signaling in Helicobacter pylori infection
ADAM18	0	0	0	0	0	0	0	0	0	0	0	0	GeneID:8749,Genbank:NM_014237.2,HGNC:HGNC:196	ADAM metallopeptidase domain 18		GO:0004222,GO:0007275,GO:0007283,GO:0008237,GO:0016020,GO:0016021,GO:0030154	metalloendopeptidase activity|multicellular organism development|spermatogenesis|metallopeptidase activity|membrane|integral component of membrane|cell differentiation
ADAM19	6.04888	11.2466	7.26284	4.46329	8.64657	3.54766	3.84735	3.49109	2.8171	2.2521	4.51055	2.88251	GeneID:8728,Genbank:NM_033274.4,HGNC:HGNC:197,MIM:603640	ADAM metallopeptidase domain 19		GO:0004222,GO:0005794,GO:0005886,GO:0006509,GO:0007507,GO:0016021,GO:0017124,GO:0030198,GO:0046872	metalloendopeptidase activity|Golgi apparatus|plasma membrane|membrane protein ectodomain proteolysis|heart development|integral component of membrane|SH3 domain binding|extracellular matrix organization|metal ion binding
ADAM2	0	0	0	0	0	0	0	0	0	0	0	0	GeneID:2515,Genbank:NM_001278113.1,HGNC:HGNC:198,MIM:601533	ADAM metallopeptidase domain 2		GO:0004222,GO:0005178,GO:0005886,GO:0005887,GO:0007155,GO:0007339,GO:0007342,GO:0008237,GO:0008542,GO:0009986,GO:0010628,GO:0030534,GO:0043234	metalloendopeptidase activity|integrin binding|plasma membrane|integral component of plasma membrane|cell adhesion|binding of sperm to zona pellucida|fusion of sperm to egg plasma membrane involved in single fertilization|metallopeptidase activity|visual learning|cell surface|positive regulation of gene expression|adult behavior|protein complex
ADAM20	0.0619766	0.0487546	0.0511932	0.0338287	0.091614	0.024997	0.101385	0.0949967	0.0667028	0.0621096	0.0569282	0.00749737	GeneID:8748,Genbank:XM_005268151.3,HGNC:HGNC:199,MIM:603712	ADAM metallopeptidase domain 20		GO:0004222,GO:0005886,GO:0007338,GO:0007339,GO:0008237,GO:0016021,GO:0019031,GO:0046872	metalloendopeptidase activity|plasma membrane|single fertilization|binding of sperm to zona pellucida|metallopeptidase activity|integral component of membrane|viral envelope|metal ion binding
ADAM21	0	0.0428275	0.0216042	0	0.118237	0.261479	0.0212366	0	0	0.0226589	0.0184049	0.0390242	GeneID:8747,Genbank:NM_003813.3,HGNC:HGNC:200,MIM:603713	ADAM metallopeptidase domain 21		GO:0004222,GO:0005886,GO:0007338,GO:0007339,GO:0008237,GO:0016021,GO:0030424,GO:0043025,GO:0046872	metalloendopeptidase activity|plasma membrane|single fertilization|binding of sperm to zona pellucida|metallopeptidase activity|integral component of membrane|axon|neuronal cell body|metal ion binding
ADAM22	0.12495	0.196783	0.410487	0.462451	0.340774	0.239334	0.408702	0.442601	0.517168	0.809493	0.328248	0.295366	GeneID:53616,Genbank:NM_001324418.1,HGNC:HGNC:201,MIM:603709	ADAM metallopeptidase domain 22		GO:0004222,GO:0005178,GO:0005886,GO:0007155,GO:0007162,GO:0007417,GO:0008344,GO:0016021,GO:0022011,GO:0030424	metalloendopeptidase activity|integrin binding|plasma membrane|cell adhesion|negative regulation of cell adhesion|central nervous system development|adult locomotory behavior|integral component of membrane|myelination in peripheral nervous system|axon
ADAM23	0.352419	0.11334	0.282883	0.12204	0.297365	0.243856	0.588887	0.545664	0.921604	0.267175	0.429386	0.856268	GeneID:8745,Genbank:XM_011512086.2,HGNC:HGNC:202,MIM:603710	ADAM metallopeptidase domain 23
ADAM28	4.56047	1.35417	6.2081	2.82214	4.66174	2.56284	6.56316	3.48612	7.73168	5.92884	4.59553	3.46315	GeneID:10863,Genbank:NM_014265.5,HGNC:HGNC:206,MIM:606188	ADAM metallopeptidase domain 28		GO:0004222,GO:0005576,GO:0005739,GO:0005886,GO:0007283,GO:0008237,GO:0016021,GO:0046872	metalloendopeptidase activity|extracellular region|mitochondrion|plasma membrane|spermatogenesis|metallopeptidase activity|integral component of membrane|metal ion binding
ADAM29	0.025962	0.0383761	0.026638	0.0394325	0.0424322	0	0.159094	0	0.0800451	0.0832459	0	0.012178	GeneID:11086,Genbank:NM_001278125.1,HGNC:HGNC:207,MIM:604778	ADAM metallopeptidase domain 29		GO:0004222,GO:0005887,GO:0007283,GO:0008237	metalloendopeptidase activity|integral component of plasma membrane|spermatogenesis|metallopeptidase activity
ADAM30	0	0	0	0	0	0	0	0	0	0	0	0	GeneID:11085,Genbank:NM_021794.3,HGNC:HGNC:208,MIM:604779	ADAM metallopeptidase domain 30		GO:0004222,GO:0005886,GO:0007339,GO:0008237,GO:0008270,GO:0009897,GO:0016021,GO:0031902,GO:1990913	metalloendopeptidase activity|plasma membrane|binding of sperm to zona pellucida|metallopeptidase activity|zinc ion binding|external side of plasma membrane|integral component of membrane|late endosome membrane|sperm head plasma membrane
ADAM32	0	0	0	0	0.0226692	0	0	0	0	0	0	0	GeneID:203102,Genbank:NM_145004.6,HGNC:HGNC:15479	ADAM metallopeptidase domain 32		GO:0004222,GO:0016021	metalloendopeptidase activity|integral component of membrane
ADAM33	0	0	0	0	0	0	0	0	0.0101856	0.00903771	0.00986209	0.010439	GeneID:80332,Genbank:NM_153202.3,HGNC:HGNC:15478,MIM:607114	ADAM metallopeptidase domain 33
ADAM7	0	0	0	0	0	0	0	0	0	0	0	0	GeneID:8756,Genbank:NM_003817.3,HGNC:HGNC:214,MIM:607310	ADAM metallopeptidase domain 7		GO:0004222,GO:0005886,GO:0016021	metalloendopeptidase activity|plasma membrane|integral component of membrane
ADAM8	36.516	40.8014	27.5829	58.6069	33.7498	61.4532	52.3039	57.593	49.0405	55.4599	49.6089	67.8721	GeneID:101,Genbank:NM_001164490.1,HGNC:HGNC:215,MIM:602267	ADAM metallopeptidase domain 8		GO:0000902,GO:0001525,GO:0002102,GO:0002523,GO:0002675,GO:0004222,GO:0004252,GO:0005509,GO:0005737,GO:0005886,GO:0005887,GO:0006954,GO:0008237,GO:0008270,GO:0009986,GO:0010954,GO:0022407,GO:0022617,GO:0032010,GO:0032127,GO:0033089,GO:0035579,GO:0042581,GO:0043312,GO:0043406,GO:0043524,GO:0043621,GO:0045089,GO:0045780,GO:0045785,GO:0048247,GO:0050714,GO:0050839,GO:0051044,GO:0051092,GO:0051897,GO:…	cell morphogenesis|angiogenesis|podosome|leukocyte migration involved in inflammatory response|positive regulation of acute inflammatory response|metalloendopeptidase activity|serine-type endopeptidase activity|calcium ion binding|cytoplasm|plasma membrane|integral component of plasma membrane|inflammatory response|metallopeptidase activity|zinc ion binding|cell surface|positive regulation of pro…
ADAM9	8.8214	8.74567	2.32887	2.85469	7.21595	3.24781	8.17405	18.4054	6.92258	4.77087	9.84879	7.61834	GeneID:8754,Genbank:NM_003816.2,HGNC:HGNC:216,MIM:602713	ADAM metallopeptidase domain 9
ADAMDEC1	7.10389	21.1769	1.83041	2.09862	3.5838	2.99084	1.21509	5.56541	2.66801	2.43317	1.17819	1.26586	GeneID:27299,Genbank:NM_001145271.1,HGNC:HGNC:16299,MIM:606393	ADAM like decysin 1		GO:0004222,GO:0005576,GO:0006955,GO:0007162,GO:0008270	metalloendopeptidase activity|extracellular region|immune response|negative regulation of cell adhesion|zinc ion binding
ADAMTS1	0.126294	0.109578	0.194766	0.244726	0.0512502	0.0393526	0.156621	0.329932	0.519007	0.86139	0.281672	0.188929	GeneID:9510,Genbank:NM_006988.4,HGNC:HGNC:217,MIM:605174	ADAM metallopeptidase with thrombospondin type 1 motif 1
ADAMTS10	4.47444	4.08311	3.58347	8.27783	7.46609	6.30834	10.331	7.9388	6.47606	9.99969	12.9259	13.807	GeneID:81794,Genbank:NM_030957.3,HGNC:HGNC:13201,MIM:608990	ADAM metallopeptidase with thrombospondin type 1 motif 10		GO:0001527,GO:0004222,GO:0005578,GO:0031012,GO:0046872	microfibril|metalloendopeptidase activity|proteinaceous extracellular matrix|extracellular matrix|metal ion binding
ADAMTS12	0	0	0	0	0	0	0	0	0	0	0.00788447	0	GeneID:81792,Genbank:NM_001324512.1,HGNC:HGNC:14605,MIM:606184	ADAM metallopeptidase with thrombospondin type 1 motif 12		GO:0004222,GO:0005578,GO:0007160,GO:0016477,GO:0030167,GO:0031012,GO:0032331,GO:0046872,GO:0050727,GO:0051603,GO:0071347,GO:0071356,GO:0071773,GO:1901509,GO:1902203,GO:1902548,GO:2001113	metalloendopeptidase activity|proteinaceous extracellular matrix|cell-matrix adhesion|cell migration|proteoglycan catabolic process|extracellular matrix|negative regulation of chondrocyte differentiation|metal ion binding|regulation of inflammatory response|proteolysis involved in cellular protein catabolic process|cellular response to interleukin-1|cellular response to tumor necrosis factor|cell…
ADAMTS13	0.113757	0.073417	0.218614	0.25397	0.122413	0.270541	0.276694	0.202679	0.117701	0.18216	0.205338	0.167728	GeneID:11093,Genbank:XM_017014233.1,HGNC:HGNC:1366,MIM:604134	ADAM metallopeptidase with thrombospondin type 1 motif 13
ADAMTS14	0.103481	0.295905	0.136547	0.403651	0.0524364	0.102758	0.0115347	0.037404	0.0325465	0.0825741	0.0124738	0.072648	GeneID:140766,Genbank:NM_139155.3,HGNC:HGNC:14899,MIM:607506	ADAM metallopeptidase with thrombospondin type 1 motif 14		GO:0004222,GO:0005576,GO:0005578,GO:0030199,GO:0030574,GO:0046872	metalloendopeptidase activity|extracellular region|proteinaceous extracellular matrix|collagen fibril organization|collagen catabolic process|metal ion binding
ADAMTS15	0	0	0.00705198	0	0.00734223	0	0.00708866	0	0	0.0146808	0.00742901	0.0157608	GeneID:170689,Genbank:NM_139055.3,HGNC:HGNC:16305,MIM:607509	ADAM metallopeptidase with thrombospondin type 1 motif 15		GO:0004222,GO:0005578,GO:0005615,GO:0008201,GO:0008270,GO:0009986,GO:0050840	metalloendopeptidase activity|proteinaceous extracellular matrix|extracellular space|heparin binding|zinc ion binding|cell surface|extracellular matrix binding
ADAMTS16	0	0	0	0	0	0	0	0	0	0	0	0	GeneID:170690,Genbank:NM_139056.3,HGNC:HGNC:17108,MIM:607510	ADAM metallopeptidase with thrombospondin type 1 motif 16		GO:0001658,GO:0003073,GO:0004222,GO:0005578,GO:0046872,GO:0048232,GO:1902017	branching involved in ureteric bud morphogenesis|regulation of systemic arterial blood pressure|metalloendopeptidase activity|proteinaceous extracellular matrix|metal ion binding|male gamete generation|regulation of cilium assembly
ADAMTS17	0.213793	0.170986	0.518589	0.507138	0.195827	0.162152	0.108868	0.0916144	0.109919	0.192358	0.0525304	0.117081	GeneID:170691,Genbank:NM_139057.3,HGNC:HGNC:17109,MIM:607511	ADAM metallopeptidase with thrombospondin type 1 motif 17		GO:0003676,GO:0004222,GO:0005578,GO:0046872	nucleic acid binding|metalloendopeptidase activity|proteinaceous extracellular matrix|metal ion binding
ADAMTS18	0	0	0	0	0.00860466	0.00779369	0	0	0	0	0	0.0158405	GeneID:170692,Genbank:NM_199355.3,HGNC:HGNC:17110,MIM:607512	ADAM metallopeptidase with thrombospondin type 1 motif 18		GO:0001654,GO:0004222,GO:0005578,GO:0046872,GO:0090331	eye development|metalloendopeptidase activity|proteinaceous extracellular matrix|metal ion binding|negative regulation of platelet aggregation
ADAMTS19	0	0	0	0	0	0	0	0	0	0	0	0	GeneID:171019,Genbank:NM_133638.4,HGNC:HGNC:17111,MIM:607513	ADAM metallopeptidase with thrombospondin type 1 motif 19		GO:0004222,GO:0005578,GO:0046872	metalloendopeptidase activity|proteinaceous extracellular matrix|metal ion binding
ADAMTS2	0.017458	0.0550355	0	0.00548647	0.017957	0.0130811	0.00581059	0.0870352	0	0.011966	0.0903495	0.0446063	GeneID:9509,Genbank:NM_014244.4,HGNC:HGNC:218,MIM:604539	ADAM metallopeptidase with thrombospondin type 1 motif 2		GO:0004222,GO:0005576,GO:0005578,GO:0005615,GO:0007283,GO:0008237,GO:0008270,GO:0016485,GO:0030199,GO:0030324,GO:0030574,GO:0043588	metalloendopeptidase activity|extracellular region|proteinaceous extracellular matrix|extracellular space|spermatogenesis|metallopeptidase activity|zinc ion binding|protein processing|collagen fibril organization|lung development|collagen catabolic process|skin development
ADAMTS20	0	0	0	0	0	0	0	0	0	0	0	0	GeneID:80070,Genbank:XM_011538754.2,HGNC:HGNC:17178,MIM:611681	ADAM metallopeptidase with thrombospondin type 1 motif 20		GO:0004222,GO:0005578,GO:0005615,GO:0008270,GO:0009967,GO:0030198,GO:0043066,GO:0045636	metalloendopeptidase activity|proteinaceous extracellular matrix|extracellular space|zinc ion binding|positive regulation of signal transduction|extracellular matrix organization|negative regulation of apoptotic process|positive regulation of melanocyte differentiation
ADAMTS3	0.015363	0	0.00779512	0.0153154	0.0331712	0	0	0	0.00794267	0	0.0277553	0	GeneID:9508,Genbank:NM_014243.2,HGNC:HGNC:219,MIM:605011	ADAM metallopeptidase with thrombospondin type 1 motif 3		GO:0004175,GO:0004222,GO:0005576,GO:0005578,GO:0005615,GO:0008201,GO:0008270,GO:0010573,GO:0016485,GO:0030199,GO:0030574,GO:0032964,GO:0070062,GO:0097435,GO:1900748	endopeptidase activity|metalloendopeptidase activity|extracellular region|proteinaceous extracellular matrix|extracellular space|heparin binding|zinc ion binding|vascular endothelial growth factor production|protein processing|collagen fibril organization|collagen catabolic process|collagen biosynthetic process|extracellular exosome|supramolecular fiber organization|positive regulation of vascula…
ADAMTS4	0.0632183	0.312469	0.0509722	0.0966225	0.0323045	0.163082	0.205482	0.0905284	0.1389	0.149302	0.194576	0.342979	GeneID:9507,Genbank:NM_001320336.1,HGNC:HGNC:220,MIM:603876	ADAM metallopeptidase with thrombospondin type 1 motif 4		GO:0001501,GO:0002020,GO:0004222,GO:0005576,GO:0005578,GO:0005615,GO:0006508,GO:0008233,GO:0008237,GO:0016607,GO:0022617,GO:0031012,GO:0046872	skeletal system development|protease binding|metalloendopeptidase activity|extracellular region|proteinaceous extracellular matrix|extracellular space|proteolysis|peptidase activity|metallopeptidase activity|nuclear speck|extracellular matrix disassembly|extracellular matrix|metal ion binding
ADAMTS5	0.0349115	0.0234089	0	0	0	0	0.0237266	0.00615153	0.0060962	0.0247437	0.010615	0	GeneID:11096,Genbank:NM_007038.4,HGNC:HGNC:221,MIM:605007	ADAM metallopeptidase with thrombospondin type 1 motif 5		GO:0004222,GO:0005178,GO:0005576,GO:0005578,GO:0005615,GO:0005788,GO:0006508,GO:0008201,GO:0008237,GO:0008270,GO:0022617,GO:0036066,GO:0042742,GO:0044691,GO:0050840	metalloendopeptidase activity|integrin binding|extracellular region|proteinaceous extracellular matrix|extracellular space|endoplasmic reticulum lumen|proteolysis|heparin binding|metallopeptidase activity|zinc ion binding|extracellular matrix disassembly|protein O-linked fucosylation|defense response to bacterium|tooth eruption|extracellular matrix binding
ADAMTS6	0.514095	0.455641	0.798392	0.407972	0.426756	0.239193	0.608473	0.650646	0.435626	0.37281	0.405539	0.319324	GeneID:11174,Genbank:XM_011543117.2,HGNC:HGNC:222,MIM:605008	ADAM metallopeptidase with thrombospondin type 1 motif 6		GO:0004222,GO:0005578,GO:0008237,GO:0046872	metalloendopeptidase activity|proteinaceous extracellular matrix|metallopeptidase activity|metal ion binding
ADAMTS7	0.190535	0.463451	0.605931	0.0500425	0.36784	0.110147	0.392722	0.253111	0.971492	0.13212	0.531692	0.201062	GeneID:11173,Genbank:XM_005254137.4,HGNC:HGNC:223,MIM:605009	ADAM metallopeptidase with thrombospondin type 1 motif 7		GO:0004222,GO:0005578,GO:0005615,GO:0005788,GO:0008237,GO:0009986,GO:0032331,GO:0036066,GO:0046872,GO:0051603,GO:0071347,GO:0071356,GO:0071773	metalloendopeptidase activity|proteinaceous extracellular matrix|extracellular space|endoplasmic reticulum lumen|metallopeptidase activity|cell surface|negative regulation of chondrocyte differentiation|protein O-linked fucosylation|metal ion binding|proteolysis involved in cellular protein catabolic process|cellular response to interleukin-1|cellular response to tumor necrosis factor|cellular re…
ADAMTS8	0	0	0	0	0	0	0	0	0	0	0	0	GeneID:11095,Genbank:NM_007037.5,HGNC:HGNC:224,MIM:605175	ADAM metallopeptidase with thrombospondin type 1 motif 8		GO:0004222,GO:0005178,GO:0005578,GO:0008201,GO:0008237,GO:0008270,GO:0008285,GO:0009673	metalloendopeptidase activity|integrin binding|proteinaceous extracellular matrix|heparin binding|metallopeptidase activity|zinc ion binding|negative regulation of cell proliferation|low-affinity phosphate transmembrane transporter activity
ADAMTS9	0	0	0	0.0106257	0	0.0106715	0	0	0	0	0.0154509	0.0108459	GeneID:56999,Genbank:NM_001318781.1,HGNC:HGNC:13202,MIM:605421	ADAM metallopeptidase with thrombospondin type 1 motif 9		GO:0003179,GO:0003229,GO:0004222,GO:0005578,GO:0005615,GO:0005783,GO:0006508,GO:0006516,GO:0007275,GO:0008237,GO:0008270,GO:0009986,GO:0010596,GO:0015031,GO:0016192,GO:0030198,GO:0035909,GO:0043231,GO:0045636,GO:0090673,GO:1903671	heart valve morphogenesis|ventricular cardiac muscle tissue development|metalloendopeptidase activity|proteinaceous extracellular matrix|extracellular space|endoplasmic reticulum|proteolysis|glycoprotein catabolic process|multicellular organism development|metallopeptidase activity|zinc ion binding|cell surface|negative regulation of endothelial cell migration|protein transport|vesicle-mediated t…
ADAMTSL1	0	0	0	0	0	0.00646313	0	0	0.00237576	0	0.00417454	0.00439736	GeneID:92949,Genbank:XM_011518064.3,HGNC:HGNC:14632,MIM:609198	ADAMTS like 1		GO:0005578,GO:0005788,GO:0008233,GO:0036066	proteinaceous extracellular matrix|endoplasmic reticulum lumen|peptidase activity|protein O-linked fucosylation
ADAMTSL2	0.0356215	0.0386657	0.0259758	0.0081072	0.0532883	0.12284	0.0440784	0.0193194	0.113645	0.0359104	0.139806	0.147914	GeneID:9719,Genbank:NM_001145320.1,HGNC:HGNC:14631,MIM:612277	ADAMTS like 2		GO:0005578,GO:0008233,GO:0030198,GO:0030512,GO:0050436,GO:0060481	proteinaceous extracellular matrix|peptidase activity|extracellular matrix organization|negative regulation of transforming growth factor beta receptor signaling pathway|microfibril binding|lobar bronchus epithelium development
ADAMTSL3	0	0.00426482	0.00866412	0	0	0.00812258	0	0	0	0	0.00396196	0.00418308	GeneID:57188,Genbank:NM_001301110.1,HGNC:HGNC:14633,MIM:609199	ADAMTS like 3		GO:0005578,GO:0008233,GO:0043231	proteinaceous extracellular matrix|peptidase activity|intracellular membrane-bounded organelle
ADAMTSL4	0.206654	0.381767	0.0824325	0.174147	0.200234	0.116924	2.16517	1.42931	1.14542	1.4805	1.80803	1.14218	GeneID:54507,Genbank:NM_001288608.1,HGNC:HGNC:19706,MIM:610113	ADAMTS like 4		GO:0002020,GO:0002064,GO:0005614,GO:0005615,GO:0005788,GO:0006915,GO:0008233,GO:0030198,GO:0036066,GO:0043065	protease binding|epithelial cell development|interstitial matrix|extracellular space|endoplasmic reticulum lumen|apoptotic process|peptidase activity|extracellular matrix organization|protein O-linked fucosylation|positive regulation of apoptotic process
ADAMTSL5	0.137284	0.182503	0.0903702	0.0563707	0.230192	0.332025	0.271379	0.148367	0.312827	0.0928516	0.0999969	0.544716	GeneID:339366,Genbank:NM_213604.2,HGNC:HGNC:27912	ADAMTS like 5		GO:0001527,GO:0005576,GO:0005578,GO:0008201	microfibril|extracellular region|proteinaceous extracellular matrix|heparin binding
ADAP1	5.65624	6.17725	3.63685	5.74051	7.55582	13.3484	11.8751	9.12319	18.5976	11.2123	16.5881	22.7829	GeneID:11033,Genbank:NM_001284308.1,HGNC:HGNC:16486,MIM:608114	ArfGAP with dual PH domains 1		GO:0005096,GO:0005547,GO:0005634,GO:0005737,GO:0005829,GO:0005886,GO:0007166,GO:0043087,GO:0043533,GO:0046872	GTPase activator activity|phosphatidylinositol-3,4,5-trisphosphate binding|nucleus|cytoplasm|cytosol|plasma membrane|cell surface receptor signaling pathway|regulation of GTPase activity|inositol 1,3,4,5 tetrakisphosphate binding|metal ion binding
ADAP2	1.13834	0.683135	0.505269	0.488164	0.621147	0.458465	9.88279	13.812	9.65488	5.62504	13.3329	13.345	GeneID:55803,Genbank:NM_001346712.1,HGNC:HGNC:16487,MIM:608635	ArfGAP with dual PH domains 2		GO:0005096,GO:0005546,GO:0005547,GO:0005737,GO:0005740,GO:0005886,GO:0007507,GO:0030674,GO:0043325,GO:0043533,GO:0046872	GTPase activator activity|phosphatidylinositol-4,5-bisphosphate binding|phosphatidylinositol-3,4,5-trisphosphate binding|cytoplasm|mitochondrial envelope|plasma membrane|heart development|protein binding, bridging|phosphatidylinositol-3,4-bisphosphate binding|inositol 1,3,4,5 tetrakisphosphate binding|metal ion binding
ADAR	66.0808	69.5535	99.3892	85.5059	36.8304	44.2387	28.8056	33.264	25.4069	39.4035	23.1835	25.7306	GeneID:103,Genbank:NM_001025107.2,HGNC:HGNC:225,MIM:146920	adenosine deaminase, RNA specific		GO:0001649,GO:0001701,GO:0002244,GO:0002566,GO:0003677,GO:0003723,GO:0003726,GO:0005634,GO:0005654,GO:0005730,GO:0005737,GO:0006382,GO:0006397,GO:0006606,GO:0006611,GO:0009615,GO:0016020,GO:0016553,GO:0030218,GO:0031054,GO:0035280,GO:0035455,GO:0043066,GO:0044387,GO:0044530,GO:0045070,GO:0045071,GO:0045087,GO:0046872,GO:0051607,GO:0060216,GO:0060337,GO:0060339,GO:0061484,GO:0098586,GO:1900369	osteoblast differentiation|in utero embryonic development|hematopoietic progenitor cell differentiation|somatic diversification of immune receptors via somatic mutation|DNA binding|RNA binding|double-stranded RNA adenosine deaminase activity|nucleus|nucleoplasm|nucleolus|cytoplasm|adenosine to inosine editing|mRNA processing|protein import into nucleus|protein export from nucleus|response to viru…	hsa04623,hsa05162,hsa05164	Cytosolic DNA-sensing pathway|Measles|Influenza A
ADARB1	1.68127	1.40439	1.67395	1.87093	2.86514	1.49996	2.39099	2.34465	1.72702	1.90082	3.2507	2.10859	GeneID:104,Genbank:NM_015833.3,HGNC:HGNC:226,MIM:601218	adenosine deaminase, RNA specific B1		GO:0003723,GO:0003725,GO:0003726,GO:0003729,GO:0005634,GO:0005654,GO:0005730,GO:0005829,GO:0006382,GO:0006396,GO:0006397,GO:0007274,GO:0008285,GO:0016553,GO:0021610,GO:0021618,GO:0021965,GO:0030336,GO:0035264,GO:0044387,GO:0045070,GO:0045087,GO:0046872,GO:0050884,GO:0051607,GO:0051726,GO:0060384,GO:0060415,GO:0061744,GO:0097049	RNA binding|double-stranded RNA binding|double-stranded RNA adenosine deaminase activity|mRNA binding|nucleus|nucleoplasm|nucleolus|cytosol|adenosine to inosine editing|RNA processing|mRNA processing|neuromuscular synaptic transmission|negative regulation of cell proliferation|base conversion or substitution editing|facial nerve morphogenesis|hypoglossal nerve morphogenesis|spinal cord ventral co…
ADARB2	0.165477	0	0.0190095	0.312357	0	0.751238	0.415709	0	0.0213315	0.353471	0	1.66313	GeneID:105,Genbank:NM_018702.3,HGNC:HGNC:227,MIM:602065	adenosine deaminase, RNA specific B2 (inactive)		GO:0003723,GO:0003725,GO:0003727,GO:0004000,GO:0005634,GO:0006397,GO:0046872	RNA binding|double-stranded RNA binding|single-stranded RNA binding|adenosine deaminase activity|nucleus|mRNA processing|metal ion binding
ADAT1	5.13206	4.20682	5.74215	6.29085	5.40239	3.95929	6.40393	6.04395	4.99196	7.24552	3.69363	4.59638	GeneID:23536,Genbank:NM_001324448.1,HGNC:HGNC:228,MIM:604230	adenosine deaminase, tRNA specific 1		GO:0003723,GO:0008033,GO:0008251,GO:0046872	RNA binding|tRNA processing|tRNA-specific adenosine deaminase activity|metal ion binding
ADAT2	2.53772	2.33878	4.10248	4.18503	3.33641	1.9475	3.23468	2.76572	3.40648	4.85772	2.93991	2.85515	GeneID:134637,Genbank:NM_182503.2,HGNC:HGNC:21172,MIM:615388	adenosine deaminase, tRNA specific 2		GO:0002100,GO:0005654,GO:0006400,GO:0008270,GO:0052717,GO:0052718	tRNA wobble adenosine to inosine editing|nucleoplasm|tRNA modification|zinc ion binding|tRNA-specific adenosine-34 deaminase activity|tRNA-specific adenosine-34 deaminase complex
ADAT3	2.78904	2.35794	2.124	2.50319	2.4478	6.04042	6.57171	3.14322	4.22046	2.96009	5.54214	5.62226	GeneID:113179,Genbank:NM_138422.3,HGNC:HGNC:25151,MIM:615302	adenosine deaminase, tRNA specific 3		GO:0003824,GO:0005654,GO:0006400,GO:0009451,GO:0046872	catalytic activity|nucleoplasm|tRNA modification|RNA modification|metal ion binding
ADCK1	1.20145	0.798536	1.82162	1.68494	1.17096	1.65952	1.6512	0.900752	1.69877	1.16229	1.43172	1.70171	GeneID:57143,Genbank:XM_005267885.3,HGNC:HGNC:19038	aarF domain containing kinase 1		GO:0004674,GO:0005524,GO:0005576,GO:0005739	protein serine/threonine kinase activity|ATP binding|extracellular region|mitochondrion
ADCK2	4.85939	4.57011	6.11148	5.27627	6.079	8.07875	6.59454	4.7534	6.73981	6.11788	7.98783	7.81559	GeneID:90956,Genbank:XM_006716170.4,HGNC:HGNC:19039	aarF domain containing kinase 2		GO:0004674,GO:0005524,GO:0016021	protein serine/threonine kinase activity|ATP binding|integral component of membrane
ADCK5	1.14284	1.10052	1.88816	2.13638	1.86758	3.77411	1.99991	1.80338	3.61912	2.15649	4.29034	3.66833	GeneID:203054,Genbank:XM_017013174.1,HGNC:HGNC:21738	aarF domain containing kinase 5		GO:0004674,GO:0016021	protein serine/threonine kinase activity|integral component of membrane
ADCY1	0	0	0	0	0.00355035	0	0.00340624	0	0	0	0.0134833	0.00712273	GeneID:107,Genbank:NM_001281768.1,HGNC:HGNC:232,MIM:103072	adenylate cyclase 1		GO:0003091,GO:0004016,GO:0004383,GO:0005516,GO:0005524,GO:0005634,GO:0005737,GO:0005886,GO:0005887,GO:0006171,GO:0006182,GO:0007165,GO:0007186,GO:0007189,GO:0007190,GO:0007193,GO:0007409,GO:0007420,GO:0007616,GO:0007623,GO:0008074,GO:0008294,GO:0010226,GO:0019933,GO:0034199,GO:0042752,GO:0045121,GO:0046872,GO:0070062,GO:0071277,GO:0071377,GO:1904322	renal water homeostasis|adenylate cyclase activity|guanylate cyclase activity|calmodulin binding|ATP binding|nucleus|cytoplasm|plasma membrane|integral component of plasma membrane|cAMP biosynthetic process|cGMP biosynthetic process|signal transduction|G-protein coupled receptor signaling pathway|adenylate cyclase-activating G-protein coupled receptor signaling pathway|activation of adenylate cyc…	hsa00230,hsa01522,hsa04015,hsa04020,hsa04022,hsa04024,hsa04062,hsa04072,hsa04114,hsa04211,hsa04213,hsa04261,hsa04270,hsa04371,hsa04540,hsa04611,hsa04713,hsa04714,hsa04720,hsa04723,hsa04724,hsa04725,hsa04727,hsa04750,hsa04911,hsa04912,hsa04913,hsa04914,hsa04915,hsa04916,hsa04918,hsa04921,hsa04923,hsa04925,hsa04926,hsa04927,hsa04928,hsa04934,hsa04970,hsa04971,hsa04972,hsa04976,hsa05032,hsa05142,hsa…	Purine metabolism|Endocrine resistance|Rap1 signaling pathway|Calcium signaling pathway|cGMP-PKG signaling pathway|cAMP signaling pathway|Chemokine signaling pathway|Phospholipase D signaling pathway|Oocyte meiosis|Longevity regulating pathway|Longevity regulating pathway - multiple species|Adrenergic signaling in cardiomyocytes|Vascular smooth muscle contraction|Apelin signaling pathway|Gap junc…
ADCY10	0.0501703	0.0272047	0.016995	0.0224084	0	0	0.00562899	0.0288309	0.0226913	0.0295839	0.034284	0.0154654	GeneID:55811,Genbank:XM_011509762.3,HGNC:HGNC:21285,MIM:605205	adenylate cyclase 10		GO:0000287,GO:0003351,GO:0004016,GO:0005524,GO:0005634,GO:0005737,GO:0005739,GO:0005829,GO:0005856,GO:0005886,GO:0005929,GO:0006171,GO:0007283,GO:0030145,GO:0030424,GO:0030425,GO:0030426,GO:0035556,GO:0043025,GO:0043065,GO:0045177,GO:0045178,GO:0048471,GO:0051117,GO:0071241,GO:0071890	magnesium ion binding|epithelial cilium movement|adenylate cyclase activity|ATP binding|nucleus|cytoplasm|mitochondrion|cytosol|cytoskeleton|plasma membrane|cilium|cAMP biosynthetic process|spermatogenesis|manganese ion binding|axon|dendrite|growth cone|intracellular signal transduction|neuronal cell body|positive regulation of apoptotic process|apical part of cell|basal part of cell|perinuclear …	hsa00230,hsa04024,hsa04371,hsa04713,hsa04714	Purine metabolism|cAMP signaling pathway|Apelin signaling pathway|Circadian entrainment|Thermogenesis
ADCY2	0	0	0	0	0	0	0	0	0	0	0	0	GeneID:108,Genbank:NM_020546.2,HGNC:HGNC:233,MIM:103071	adenylate cyclase 2		GO:0000287,GO:0003091,GO:0004016,GO:0004383,GO:0005524,GO:0005622,GO:0005737,GO:0005886,GO:0005887,GO:0006171,GO:0006182,GO:0007165,GO:0007186,GO:0007188,GO:0007189,GO:0007190,GO:0007193,GO:0008074,GO:0008179,GO:0016020,GO:0019933,GO:0030145,GO:0030425,GO:0034199,GO:0045121,GO:0046982,GO:0071377,GO:1904322	magnesium ion binding|renal water homeostasis|adenylate cyclase activity|guanylate cyclase activity|ATP binding|intracellular|cytoplasm|plasma membrane|integral component of plasma membrane|cAMP biosynthetic process|cGMP biosynthetic process|signal transduction|G-protein coupled receptor signaling pathway|adenylate cyclase-modulating G-protein coupled receptor signaling pathway|adenylate cyclase-…	hsa00230,hsa01522,hsa04015,hsa04020,hsa04022,hsa04024,hsa04062,hsa04072,hsa04114,hsa04211,hsa04213,hsa04261,hsa04270,hsa04371,hsa04540,hsa04611,hsa04713,hsa04714,hsa04723,hsa04724,hsa04725,hsa04727,hsa04750,hsa04911,hsa04912,hsa04913,hsa04914,hsa04915,hsa04916,hsa04918,hsa04921,hsa04922,hsa04923,hsa04925,hsa04926,hsa04927,hsa04928,hsa04934,hsa04970,hsa04971,hsa04972,hsa04976,hsa05032,hsa05163,hsa…	Purine metabolism|Endocrine resistance|Rap1 signaling pathway|Calcium signaling pathway|cGMP-PKG signaling pathway|cAMP signaling pathway|Chemokine signaling pathway|Phospholipase D signaling pathway|Oocyte meiosis|Longevity regulating pathway|Longevity regulating pathway - multiple species|Adrenergic signaling in cardiomyocytes|Vascular smooth muscle contraction|Apelin signaling pathway|Gap junc…
ADCY3	2.22493	4.29735	1.87966	1.65842	3.2892	2.67538	2.72999	4.20092	1.64213	1.62453	3.26144	2.45336	GeneID:109,Genbank:NM_004036.4,HGNC:HGNC:234,MIM:600291	adenylate cyclase 3		GO:0003091,GO:0004016,GO:0004383,GO:0005516,GO:0005524,GO:0005737,GO:0005794,GO:0005886,GO:0005887,GO:0005929,GO:0006171,GO:0006182,GO:0007165,GO:0007186,GO:0007189,GO:0007190,GO:0007193,GO:0007338,GO:0007340,GO:0007608,GO:0008074,GO:0008355,GO:0016020,GO:0016021,GO:0030317,GO:0034199,GO:0046872,GO:0071377,GO:1904322	renal water homeostasis|adenylate cyclase activity|guanylate cyclase activity|calmodulin binding|ATP binding|cytoplasm|Golgi apparatus|plasma membrane|integral component of plasma membrane|cilium|cAMP biosynthetic process|cGMP biosynthetic process|signal transduction|G-protein coupled receptor signaling pathway|adenylate cyclase-activating G-protein coupled receptor signaling pathway|activation o…	hsa00230,hsa01522,hsa04015,hsa04020,hsa04022,hsa04024,hsa04062,hsa04072,hsa04114,hsa04211,hsa04213,hsa04261,hsa04270,hsa04371,hsa04540,hsa04611,hsa04713,hsa04714,hsa04723,hsa04724,hsa04725,hsa04727,hsa04740,hsa04750,hsa04911,hsa04912,hsa04913,hsa04914,hsa04915,hsa04916,hsa04918,hsa04921,hsa04923,hsa04925,hsa04926,hsa04927,hsa04928,hsa04934,hsa04962,hsa04970,hsa04971,hsa04972,hsa04976,hsa05032,hsa…	Purine metabolism|Endocrine resistance|Rap1 signaling pathway|Calcium signaling pathway|cGMP-PKG signaling pathway|cAMP signaling pathway|Chemokine signaling pathway|Phospholipase D signaling pathway|Oocyte meiosis|Longevity regulating pathway|Longevity regulating pathway - multiple species|Adrenergic signaling in cardiomyocytes|Vascular smooth muscle contraction|Apelin signaling pathway|Gap junc…
ADCY4	0.376152	0.371568	0.252934	0.193922	0.281432	0.390108	1.05079	0.476959	0.696921	0.566483	0.45694	0.877807	GeneID:196883,Genbank:NM_139247.3,HGNC:HGNC:235,MIM:600292	adenylate cyclase 4		GO:0003091,GO:0004016,GO:0004383,GO:0005080,GO:0005524,GO:0005737,GO:0005886,GO:0006171,GO:0006182,GO:0007165,GO:0007186,GO:0007188,GO:0007189,GO:0007190,GO:0007193,GO:0008074,GO:0016020,GO:0016021,GO:0030425,GO:0034199,GO:0046872,GO:0071377	renal water homeostasis|adenylate cyclase activity|guanylate cyclase activity|protein kinase C binding|ATP binding|cytoplasm|plasma membrane|cAMP biosynthetic process|cGMP biosynthetic process|signal transduction|G-protein coupled receptor signaling pathway|adenylate cyclase-modulating G-protein coupled receptor signaling pathway|adenylate cyclase-activating G-protein coupled receptor signaling p…	hsa00230,hsa01522,hsa04015,hsa04020,hsa04022,hsa04024,hsa04062,hsa04072,hsa04114,hsa04211,hsa04213,hsa04261,hsa04270,hsa04371,hsa04540,hsa04611,hsa04713,hsa04714,hsa04723,hsa04724,hsa04725,hsa04727,hsa04742,hsa04750,hsa04911,hsa04912,hsa04913,hsa04914,hsa04915,hsa04916,hsa04918,hsa04921,hsa04923,hsa04925,hsa04926,hsa04927,hsa04928,hsa04934,hsa04970,hsa04971,hsa04972,hsa04976,hsa05032,hsa05163,hsa…	Purine metabolism|Endocrine resistance|Rap1 signaling pathway|Calcium signaling pathway|cGMP-PKG signaling pathway|cAMP signaling pathway|Chemokine signaling pathway|Phospholipase D signaling pathway|Oocyte meiosis|Longevity regulating pathway|Longevity regulating pathway - multiple species|Adrenergic signaling in cardiomyocytes|Vascular smooth muscle contraction|Apelin signaling pathway|Gap junc…
ADCY5	0	0	0.00483347	0.00460338	0	0.0112152	0	0.0158087	0	0.00503338	0	0	GeneID:111,Genbank:XM_005247077.4,HGNC:HGNC:236,MIM:600293	adenylate cyclase 5		GO:0001973,GO:0003091,GO:0004016,GO:0004383,GO:0005524,GO:0005886,GO:0005929,GO:0006171,GO:0006182,GO:0007186,GO:0007189,GO:0007190,GO:0007191,GO:0007193,GO:0007195,GO:0007204,GO:0007626,GO:0008074,GO:0008179,GO:0016021,GO:0034199,GO:0045111,GO:0046872,GO:0046982,GO:0050885,GO:0061178,GO:0071377,GO:0097110,GO:1904322	adenosine receptor signaling pathway|renal water homeostasis|adenylate cyclase activity|guanylate cyclase activity|ATP binding|plasma membrane|cilium|cAMP biosynthetic process|cGMP biosynthetic process|G-protein coupled receptor signaling pathway|adenylate cyclase-activating G-protein coupled receptor signaling pathway|activation of adenylate cyclase activity|adenylate cyclase-activating dopamine…	hsa00230,hsa01522,hsa04015,hsa04022,hsa04024,hsa04062,hsa04072,hsa04114,hsa04211,hsa04213,hsa04261,hsa04270,hsa04371,hsa04540,hsa04611,hsa04713,hsa04714,hsa04723,hsa04724,hsa04725,hsa04726,hsa04727,hsa04728,hsa04750,hsa04911,hsa04912,hsa04913,hsa04914,hsa04915,hsa04916,hsa04918,hsa04921,hsa04923,hsa04924,hsa04925,hsa04926,hsa04927,hsa04928,hsa04934,hsa04970,hsa04971,hsa04972,hsa04976,hsa05012,hsa…	Purine metabolism|Endocrine resistance|Rap1 signaling pathway|cGMP-PKG signaling pathway|cAMP signaling pathway|Chemokine signaling pathway|Phospholipase D signaling pathway|Oocyte meiosis|Longevity regulating pathway|Longevity regulating pathway - multiple species|Adrenergic signaling in cardiomyocytes|Vascular smooth muscle contraction|Apelin signaling pathway|Gap junction|Platelet activation|C…
ADCY6	0.0187553	0.0130647	0.02436	0.0523843	0.175382	0.0457681	0.0730285	0.0266363	0.107587	0.0638572	0.158224	0.0388594	GeneID:112,Genbank:NM_015270.4,HGNC:HGNC:237,MIM:600294	adenylate cyclase 6		GO:0003091,GO:0004016,GO:0004383,GO:0005080,GO:0005524,GO:0005886,GO:0005929,GO:0006171,GO:0006182,GO:0007186,GO:0007189,GO:0007190,GO:0007193,GO:0007212,GO:0008074,GO:0010977,GO:0016020,GO:0016021,GO:0019901,GO:0031226,GO:0034199,GO:0035811,GO:0046872,GO:0071377,GO:0071380,GO:0071870,GO:0097746,GO:1904117,GO:1904322	renal water homeostasis|adenylate cyclase activity|guanylate cyclase activity|protein kinase C binding|ATP binding|plasma membrane|cilium|cAMP biosynthetic process|cGMP biosynthetic process|G-protein coupled receptor signaling pathway|adenylate cyclase-activating G-protein coupled receptor signaling pathway|activation of adenylate cyclase activity|adenylate cyclase-inhibiting G-protein coupled re…	hsa00230,hsa01522,hsa04015,hsa04022,hsa04024,hsa04062,hsa04072,hsa04114,hsa04211,hsa04213,hsa04261,hsa04270,hsa04371,hsa04540,hsa04611,hsa04713,hsa04714,hsa04723,hsa04724,hsa04725,hsa04727,hsa04742,hsa04750,hsa04911,hsa04912,hsa04913,hsa04914,hsa04915,hsa04916,hsa04918,hsa04921,hsa04923,hsa04924,hsa04925,hsa04926,hsa04927,hsa04928,hsa04934,hsa04961,hsa04962,hsa04970,hsa04971,hsa04972,hsa04976,hsa…	Purine metabolism|Endocrine resistance|Rap1 signaling pathway|cGMP-PKG signaling pathway|cAMP signaling pathway|Chemokine signaling pathway|Phospholipase D signaling pathway|Oocyte meiosis|Longevity regulating pathway|Longevity regulating pathway - multiple species|Adrenergic signaling in cardiomyocytes|Vascular smooth muscle contraction|Apelin signaling pathway|Gap junction|Platelet activation|C…
ADCY7	18.3509	16.3832	16.4083	20.9766	22.3511	18.5624	36.9314	33.7685	24.2213	34.5149	30.6907	32.4401	GeneID:113,Genbank:XM_011522837.3,HGNC:HGNC:238,MIM:600385	adenylate cyclase 7		GO:0003091,GO:0004016,GO:0004383,GO:0005524,GO:0005886,GO:0006171,GO:0006182,GO:0007165,GO:0007186,GO:0007189,GO:0007190,GO:0007193,GO:0008074,GO:0016021,GO:0034199,GO:0046872,GO:0060135,GO:0071361,GO:0071377	renal water homeostasis|adenylate cyclase activity|guanylate cyclase activity|ATP binding|plasma membrane|cAMP biosynthetic process|cGMP biosynthetic process|signal transduction|G-protein coupled receptor signaling pathway|adenylate cyclase-activating G-protein coupled receptor signaling pathway|activation of adenylate cyclase activity|adenylate cyclase-inhibiting G-protein coupled receptor signa…	hsa00230,hsa01522,hsa04015,hsa04020,hsa04022,hsa04024,hsa04062,hsa04072,hsa04114,hsa04211,hsa04213,hsa04261,hsa04270,hsa04371,hsa04540,hsa04611,hsa04713,hsa04714,hsa04723,hsa04724,hsa04725,hsa04727,hsa04750,hsa04911,hsa04912,hsa04913,hsa04914,hsa04915,hsa04916,hsa04918,hsa04921,hsa04923,hsa04925,hsa04926,hsa04927,hsa04928,hsa04934,hsa04970,hsa04971,hsa04972,hsa04976,hsa05032,hsa05163,hsa05166,hsa…	Purine metabolism|Endocrine resistance|Rap1 signaling pathway|Calcium signaling pathway|cGMP-PKG signaling pathway|cAMP signaling pathway|Chemokine signaling pathway|Phospholipase D signaling pathway|Oocyte meiosis|Longevity regulating pathway|Longevity regulating pathway - multiple species|Adrenergic signaling in cardiomyocytes|Vascular smooth muscle contraction|Apelin signaling pathway|Gap junc…
ADCY8	0	0	0	0	0	0	0	0.0094897	0	0	0	0	GeneID:114,Genbank:XM_006716501.3,HGNC:HGNC:239,MIM:103070	adenylate cyclase 8		GO:0003091,GO:0004016,GO:0004383,GO:0005524,GO:0005886,GO:0006182,GO:0007165,GO:0007186,GO:0007189,GO:0007190,GO:0007193,GO:0007611,GO:0007616,GO:0008074,GO:0008294,GO:0016020,GO:0016021,GO:0034199,GO:0046872,GO:0071377	renal water homeostasis|adenylate cyclase activity|guanylate cyclase activity|ATP binding|plasma membrane|cGMP biosynthetic process|signal transduction|G-protein coupled receptor signaling pathway|adenylate cyclase-activating G-protein coupled receptor signaling pathway|activation of adenylate cyclase activity|adenylate cyclase-inhibiting G-protein coupled receptor signaling pathway|learning or m…	hsa00230,hsa01522,hsa04015,hsa04020,hsa04022,hsa04024,hsa04062,hsa04072,hsa04114,hsa04211,hsa04213,hsa04261,hsa04270,hsa04371,hsa04540,hsa04611,hsa04713,hsa04714,hsa04720,hsa04723,hsa04724,hsa04725,hsa04727,hsa04742,hsa04750,hsa04911,hsa04912,hsa04913,hsa04914,hsa04915,hsa04916,hsa04918,hsa04921,hsa04923,hsa04925,hsa04926,hsa04927,hsa04928,hsa04934,hsa04970,hsa04971,hsa04972,hsa04976,hsa05032,hsa…	Purine metabolism|Endocrine resistance|Rap1 signaling pathway|Calcium signaling pathway|cGMP-PKG signaling pathway|cAMP signaling pathway|Chemokine signaling pathway|Phospholipase D signaling pathway|Oocyte meiosis|Longevity regulating pathway|Longevity regulating pathway - multiple species|Adrenergic signaling in cardiomyocytes|Vascular smooth muscle contraction|Apelin signaling pathway|Gap junc…
ADCY9	1.46344	2.27144	2.39252	3.88593	1.55795	1.40383	1.60072	1.95126	1.65341	5.38769	1.28933	2.33742	GeneID:115,Genbank:XM_011522353.2,HGNC:HGNC:240,MIM:603302	adenylate cyclase 9		GO:0003091,GO:0004016,GO:0004383,GO:0005524,GO:0005886,GO:0005887,GO:0006171,GO:0006182,GO:0007165,GO:0007186,GO:0007189,GO:0007190,GO:0007193,GO:0008074,GO:0016021,GO:0030424,GO:0030425,GO:0034199,GO:0046872,GO:0071377,GO:0071880	renal water homeostasis|adenylate cyclase activity|guanylate cyclase activity|ATP binding|plasma membrane|integral component of plasma membrane|cAMP biosynthetic process|cGMP biosynthetic process|signal transduction|G-protein coupled receptor signaling pathway|adenylate cyclase-activating G-protein coupled receptor signaling pathway|activation of adenylate cyclase activity|adenylate cyclase-inhib…	hsa00230,hsa01522,hsa04015,hsa04020,hsa04022,hsa04024,hsa04062,hsa04072,hsa04114,hsa04211,hsa04213,hsa04261,hsa04270,hsa04371,hsa04540,hsa04611,hsa04713,hsa04714,hsa04723,hsa04724,hsa04725,hsa04727,hsa04750,hsa04911,hsa04912,hsa04913,hsa04914,hsa04915,hsa04916,hsa04918,hsa04921,hsa04923,hsa04925,hsa04926,hsa04927,hsa04928,hsa04934,hsa04961,hsa04962,hsa04970,hsa04971,hsa04972,hsa04976,hsa05032,hsa…	Purine metabolism|Endocrine resistance|Rap1 signaling pathway|Calcium signaling pathway|cGMP-PKG signaling pathway|cAMP signaling pathway|Chemokine signaling pathway|Phospholipase D signaling pathway|Oocyte meiosis|Longevity regulating pathway|Longevity regulating pathway - multiple species|Adrenergic signaling in cardiomyocytes|Vascular smooth muscle contraction|Apelin signaling pathway|Gap junc…
ADCYAP1	0	0.0183731	0.090031	0.0699278	0.0195266	0.0508435	0	0	0	0	0.0328407	0	GeneID:116,Genbank:XM_005258081.4,HGNC:HGNC:241,MIM:102980	adenylate cyclase activating polypeptide 1		GO:0001541,GO:0001662,GO:0001821,GO:0002865,GO:0002878,GO:0005057,GO:0005102,GO:0005184,GO:0005576,GO:0005615,GO:0005622,GO:0007186,GO:0007189,GO:0007190,GO:0007204,GO:0007218,GO:0007267,GO:0007565,GO:0008277,GO:0008284,GO:0010656,GO:0010976,GO:0016521,GO:0019233,GO:0019933,GO:0021983,GO:0030073,GO:0031175,GO:0031858,GO:0032755,GO:0032880,GO:0034260,GO:0042594,GO:0043195,GO:0043267,GO:0043547,GO:…	ovarian follicle development|behavioral fear response|histamine secretion|negative regulation of acute inflammatory response to antigenic stimulus|negative regulation of acute inflammatory response to non-antigenic stimulus|signal transducer activity, downstream of receptor|receptor binding|neuropeptide hormone activity|extracellular region|extracellular space|intracellular|G-protein coupled rece…	hsa04911,hsa04924	Insulin secretion|Renin secretion
ADCYAP1R1	0	0	0.00706267	0	0	0	0	0	0	0	0	0.00708544	GeneID:117,Genbank:XM_017011738.2,HGNC:HGNC:242,MIM:102981	ADCYAP receptor type I		GO:0004872,GO:0004999,GO:0005768,GO:0005791,GO:0005886,GO:0005887,GO:0005901,GO:0005923,GO:0007166,GO:0007186,GO:0007202,GO:0007283,GO:0008179,GO:0009986,GO:0010524,GO:0019933,GO:0030154,GO:0030306,GO:0032355,GO:0033555,GO:0042923,GO:0043005,GO:0043231,GO:0043235,GO:0043950,GO:0045471,GO:0046545,GO:0051057,GO:0060548,GO:0060732	receptor activity|vasoactive intestinal polypeptide receptor activity|endosome|rough endoplasmic reticulum|plasma membrane|integral component of plasma membrane|caveola|bicellular tight junction|cell surface receptor signaling pathway|G-protein coupled receptor signaling pathway|activation of phospholipase C activity|spermatogenesis|adenylate cyclase binding|cell surface|positive regulation of ca…	hsa04024,hsa04080,hsa04713,hsa04911,hsa04924	cAMP signaling pathway|Neuroactive ligand-receptor interaction|Circadian entrainment|Insulin secretion|Renin secretion
ADD1	19.1591	17.7898	21.2884	26.2875	23.1774	22.9185	29.3413	21.1657	29.1368	30.8317	29.8115	33.1065	GeneID:118,Genbank:NM_001354757.1,HGNC:HGNC:243,MIM:102680	adducin 1		GO:0000902,GO:0001701,GO:0003723,GO:0003779,GO:0005198,GO:0005516,GO:0005634,GO:0005654,GO:0005737,GO:0005829,GO:0005886,GO:0005913,GO:0005925,GO:0006884,GO:0008134,GO:0008290,GO:0016604,GO:0020027,GO:0030036,GO:0030218,GO:0030507,GO:0032092,GO:0035264,GO:0036498,GO:0042803,GO:0045296,GO:0046982,GO:0048873,GO:0051015,GO:0051016,GO:0051017,GO:0055085,GO:0071277,GO:1903142,GO:1903393	cell morphogenesis|in utero embryonic development|RNA binding|actin binding|structural molecule activity|calmodulin binding|nucleus|nucleoplasm|cytoplasm|cytosol|plasma membrane|cell-cell adherens junction|focal adhesion|cell volume homeostasis|transcription factor binding|F-actin capping protein complex|nuclear body|hemoglobin metabolic process|actin cytoskeleton organization|erythrocyte differe…
ADD2	0.500677	0.257612	0.948998	0.433802	1.00331	0.402295	0.332174	0.200082	0.383803	0.168062	0.419904	0.240151	GeneID:119,Genbank:XM_011532502.2,HGNC:HGNC:244,MIM:102681	adducin 2		GO:0003779,GO:0005198,GO:0005516,GO:0005829,GO:0006461,GO:0008290,GO:0014069,GO:0019901,GO:0030036,GO:0030097,GO:0030507,GO:0031410,GO:0032092,GO:0042803,GO:0044853,GO:0046982,GO:0050900,GO:0050901,GO:0051015,GO:0051016,GO:0051017,GO:0055085	actin binding|structural molecule activity|calmodulin binding|cytosol|protein complex assembly|F-actin capping protein complex|postsynaptic density|protein kinase binding|actin cytoskeleton organization|hemopoiesis|spectrin binding|cytoplasmic vesicle|positive regulation of protein binding|protein homodimerization activity|plasma membrane raft|protein heterodimerization activity|leukocyte migrati…
ADD3	14.0745	12.2876	24.5949	23.8319	25.2185	15.624	28.2064	23.7624	37.5417	36.8268	30.5689	29.2888	GeneID:120,Genbank:NM_001320591.1,HGNC:HGNC:245,MIM:601568	adducin 3
ADGB	0	0	0	0	0	0	0	0	0	0	0	0	GeneID:79747,Genbank:XM_006715566.4,HGNC:HGNC:21212,MIM:614630	androglobin		GO:0004198,GO:0005737,GO:0006508	calcium-dependent cysteine-type endopeptidase activity|cytoplasm|proteolysis
ADGRA1	0.0170263	0	0	0	0	0	0	0	0	0	0	0	GeneID:84435,Genbank:XM_005252695.1,HGNC:HGNC:13838,MIM:612302	adhesion G protein-coupled receptor A1		GO:0004930,GO:0007165,GO:0007166,GO:0007186,GO:0016021	G-protein coupled receptor activity|signal transduction|cell surface receptor signaling pathway|G-protein coupled receptor signaling pathway|integral component of membrane
ADGRA2	0.278783	1.82733	0.237011	0.279124	0.274392	0.53502	0.0957736	0.199902	0.126164	0.0836736	0.0528983	0.215461	GeneID:25960,Genbank:NM_032777.9,HGNC:HGNC:17849,MIM:606823	adhesion G protein-coupled receptor A2		GO:0002040,GO:0004930,GO:0005886,GO:0007166,GO:0007186,GO:0007417,GO:0009986,GO:0010595,GO:0016021,GO:0030175,GO:0043542,GO:0045765,GO:0050920,GO:0090210,GO:1900747	sprouting angiogenesis|G-protein coupled receptor activity|plasma membrane|cell surface receptor signaling pathway|G-protein coupled receptor signaling pathway|central nervous system development|cell surface|positive regulation of endothelial cell migration|integral component of membrane|filopodium|endothelial cell migration|regulation of angiogenesis|regulation of chemotaxis|regulation of establ…
ADGRA3	0.712218	0.243922	0.748599	0.385843	0.386733	0.325615	0.65083	0.318315	0.55486	0.391948	0.299482	0.544509	GeneID:166647,Genbank:NM_145290.3,HGNC:HGNC:13839,MIM:612303	adhesion G protein-coupled receptor A3		GO:0004930,GO:0007166,GO:0007186,GO:0009897,GO:0016021	G-protein coupled receptor activity|cell surface receptor signaling pathway|G-protein coupled receptor signaling pathway|external side of plasma membrane|integral component of membrane
ADGRB1	4.56192	6.59141	1.26632	1.23435	5.83527	7.11083	0.801738	4.5446	1.35703	0.611639	5.60682	1.83101	GeneID:575,Genbank:XM_017013695.1,HGNC:HGNC:943,MIM:602682	adhesion G protein-coupled receptor B1		GO:0001530,GO:0001786,GO:0001891,GO:0004930,GO:0005615,GO:0005886,GO:0005887,GO:0005911,GO:0005925,GO:0006910,GO:0007155,GO:0007165,GO:0007166,GO:0007186,GO:0007409,GO:0007422,GO:0007517,GO:0008285,GO:0010596,GO:0014069,GO:0016021,GO:0016525,GO:0030165,GO:0030425,GO:0031397,GO:0042177,GO:0043197,GO:0043277,GO:0043652,GO:0045087,GO:0045211,GO:0048167,GO:0048471,GO:0050829,GO:0051965,GO:1901741,GO:…	lipopolysaccharide binding|phosphatidylserine binding|phagocytic cup|G-protein coupled receptor activity|extracellular space|plasma membrane|integral component of plasma membrane|cell-cell junction|focal adhesion|phagocytosis, recognition|cell adhesion|signal transduction|cell surface receptor signaling pathway|G-protein coupled receptor signaling pathway|axonogenesis|peripheral nervous system de…	hsa04115	p53 signaling pathway
ADGRB2	0.0568718	0.123346	0.0238866	0.037317	0.0739416	0.0383493	0.0477461	0.13151	0.0643283	0.0577538	0.0692982	0.0642235	GeneID:576,Genbank:XM_011541849.2,HGNC:HGNC:944,MIM:602683	adhesion G protein-coupled receptor B2		GO:0004930,GO:0005813,GO:0005886,GO:0007166,GO:0007186,GO:0007422,GO:0016021,GO:0016525,GO:0033173,GO:0051965	G-protein coupled receptor activity|centrosome|plasma membrane|cell surface receptor signaling pathway|G-protein coupled receptor signaling pathway|peripheral nervous system development|integral component of membrane|negative regulation of angiogenesis|calcineurin-NFAT signaling cascade|positive regulation of synapse assembly
ADGRB3	0	0	0	0	0	0	0	0.0080211	0	0	0	0	GeneID:577,Genbank:XM_011536011.3,HGNC:HGNC:945,MIM:602684	adhesion G protein-coupled receptor B3		GO:0004930,GO:0005096,GO:0005886,GO:0007166,GO:0007186,GO:0007520,GO:0016021,GO:0016322,GO:0016525,GO:0043083,GO:0048814,GO:0051965,GO:0061743,GO:0098794,GO:0099558	G-protein coupled receptor activity|GTPase activator activity|plasma membrane|cell surface receptor signaling pathway|G-protein coupled receptor signaling pathway|myoblast fusion|integral component of membrane|neuron remodeling|negative regulation of angiogenesis|synaptic cleft|regulation of dendrite morphogenesis|positive regulation of synapse assembly|motor learning|postsynapse|maintenance of s…
ADGRD1	0.0264031	0.0232815	0.00890257	0	0	0.0288579	0.244403	0.0142088	0.0923477	0.0505978	0.0493071	0.0615935	GeneID:283383,Genbank:NM_001330497.1,HGNC:HGNC:19893,MIM:613639	adhesion G protein-coupled receptor D1		GO:0004930,GO:0005622,GO:0005886,GO:0007166,GO:0007186,GO:0007189,GO:0016021	G-protein coupled receptor activity|intracellular|plasma membrane|cell surface receptor signaling pathway|G-protein coupled receptor signaling pathway|adenylate cyclase-activating G-protein coupled receptor signaling pathway|integral component of membrane
ADGRD2	0	0	0	0	0	0	0	0	0	0	0	0.0154034	GeneID:347088,Genbank:XM_006717348.3,HGNC:HGNC:18651	adhesion G protein-coupled receptor D2		GO:0004930,GO:0007166,GO:0007186,GO:0016021	G-protein coupled receptor activity|cell surface receptor signaling pathway|G-protein coupled receptor signaling pathway|integral component of membrane
ADGRE1	32.0481	19.9681	20.9572	21.7493	17.5319	26.662	6.10236	2.38046	10.7276	6.10387	2.20517	6.41219	GeneID:2015,Genbank:NM_001974.4,HGNC:HGNC:3336,MIM:600493	adhesion G protein-coupled receptor E1		GO:0002250,GO:0004930,GO:0005509,GO:0005887,GO:0007155,GO:0007166,GO:0007186,GO:0009897	adaptive immune response|G-protein coupled receptor activity|calcium ion binding|integral component of plasma membrane|cell adhesion|cell surface receptor signaling pathway|G-protein coupled receptor signaling pathway|external side of plasma membrane
ADGRE2	29.018	17.9904	8.39951	9.73188	12.5149	11.6546	10.4957	11.223	6.84921	5.11924	7.04574	8.65519	GeneID:30817,Genbank:NM_013447.3,HGNC:HGNC:3337,MIM:606100	adhesion G protein-coupled receptor E2		GO:0004930,GO:0005509,GO:0005886,GO:0006954,GO:0007155,GO:0007166,GO:0007186,GO:0016021,GO:0016477,GO:0031256,GO:0032587,GO:0035374,GO:0043304,GO:0071621	G-protein coupled receptor activity|calcium ion binding|plasma membrane|inflammatory response|cell adhesion|cell surface receptor signaling pathway|G-protein coupled receptor signaling pathway|integral component of membrane|cell migration|leading edge membrane|ruffle membrane|chondroitin sulfate binding|regulation of mast cell degranulation|granulocyte chemotaxis
ADGRE3	1.53983	1.48176	0.559591	0.642984	0.994932	4.97763	4.13221	1.96656	2.92595	2.58934	1.42348	8.78478	GeneID:84658,Genbank:NM_001289159.1,HGNC:HGNC:23647,MIM:606101	adhesion G protein-coupled receptor E3		GO:0004930,GO:0005509,GO:0005576,GO:0005886,GO:0007166,GO:0007186,GO:0016021,GO:0030667,GO:0043312,GO:0101003	G-protein coupled receptor activity|calcium ion binding|extracellular region|plasma membrane|cell surface receptor signaling pathway|G-protein coupled receptor signaling pathway|integral component of membrane|secretory granule membrane|neutrophil degranulation|ficolin-1-rich granule membrane
ADGRE5	31.3759	65.6251	45.8302	66.076	36.7511	49.1545	30.8211	36.6255	34.535	41.6748	43.3048	36.6379	GeneID:976,Genbank:NM_078481.3,HGNC:HGNC:1711,MIM:601211	adhesion G protein-coupled receptor E5
ADGRF1	0	0	0	0	0	0.00725299	0	0.00850231	0	0	0.0214443	0.0527305	GeneID:266977,Genbank:NM_153840.3,HGNC:HGNC:18990,MIM:617430	adhesion G protein-coupled receptor F1		GO:0004930,GO:0005576,GO:0005622,GO:0005886,GO:0007166,GO:0007186,GO:0007189,GO:0007416,GO:0007613,GO:0016021,GO:0031175,GO:0032793	G-protein coupled receptor activity|extracellular region|intracellular|plasma membrane|cell surface receptor signaling pathway|G-protein coupled receptor signaling pathway|adenylate cyclase-activating G-protein coupled receptor signaling pathway|synapse assembly|memory|integral component of membrane|neuron projection development|positive regulation of CREB transcription factor activity
ADGRF2	0	0.00952476	0	0	0	0	0	0	0	0	0	0	GeneID:222611,Genbank:NM_153839.6,HGNC:HGNC:18991	adhesion G protein-coupled receptor F2		GO:0004930,GO:0007166,GO:0007186,GO:0016021	G-protein coupled receptor activity|cell surface receptor signaling pathway|G-protein coupled receptor signaling pathway|integral component of membrane
ADGRF3	0.067427	0.116028	0.0918357	0.134275	0.0445028	0.0464713	0.0369222	0.0788409	0.100896	0.0951591	0.0309884	0.0785783	GeneID:165082,Genbank:NM_153835.3,HGNC:HGNC:18989	adhesion G protein-coupled receptor F3		GO:0004930,GO:0007166,GO:0007186,GO:0016021	G-protein coupled receptor activity|cell surface receptor signaling pathway|G-protein coupled receptor signaling pathway|integral component of membrane
ADGRF4	0	0	0	0	0	0.0144909	0	0	0	0	0	0	GeneID:221393,Genbank:NM_153838.4,HGNC:HGNC:19011,MIM:614268	adhesion G protein-coupled receptor F4		GO:0004930,GO:0007166,GO:0007186,GO:0016021	G-protein coupled receptor activity|cell surface receptor signaling pathway|G-protein coupled receptor signaling pathway|integral component of membrane
ADGRF5	0	0	0	0	0	0.0715652	0	0	0	0	0.00637408	0.0737492	GeneID:221395,Genbank:NM_015234.4,HGNC:HGNC:19030	adhesion G protein-coupled receptor F5		GO:0004930,GO:0005886,GO:0006112,GO:0007166,GO:0007186,GO:0009986,GO:0016021,GO:0031410,GO:0042593,GO:0043031,GO:0043129,GO:0045177,GO:0045444,GO:0071073	G-protein coupled receptor activity|plasma membrane|energy reserve metabolic process|cell surface receptor signaling pathway|G-protein coupled receptor signaling pathway|cell surface|integral component of membrane|cytoplasmic vesicle|glucose homeostasis|negative regulation of macrophage activation|surfactant homeostasis|apical part of cell|fat cell differentiation|positive regulation of phospholi…
ADGRG1	6.95334	3.63666	5.82865	20.4103	3.65574	6.69472	14.7418	7.20302	13.4231	31.1324	6.2706	12.7328	GeneID:9289,Genbank:XM_006721340.3,HGNC:HGNC:4512,MIM:604110	adhesion G protein-coupled receptor G1		GO:0001525,GO:0004930,GO:0005518,GO:0005622,GO:0005887,GO:0007155,GO:0007166,GO:0007186,GO:0007266,GO:0007267,GO:0007420,GO:0008201,GO:0008285,GO:0010573,GO:0016021,GO:0016477,GO:0021796,GO:0021801,GO:0021819,GO:0035025,GO:0045121,GO:0045785,GO:0050840,GO:0070062,GO:0070528,GO:0072520,GO:0097451,GO:2000179,GO:2001223	angiogenesis|G-protein coupled receptor activity|collagen binding|intracellular|integral component of plasma membrane|cell adhesion|cell surface receptor signaling pathway|G-protein coupled receptor signaling pathway|Rho protein signal transduction|cell-cell signaling|brain development|heparin binding|negative regulation of cell proliferation|vascular endothelial growth factor production|integral…
ADGRG2	0	0	0.0091684	0.00897124	0.00970902	0	0.036165	0.018686	0.037313	0	0.0243991	0	GeneID:10149,Genbank:XM_006724455.3,HGNC:HGNC:4516,MIM:300572	adhesion G protein-coupled receptor G2		GO:0004930,GO:0005829,GO:0005886,GO:0005887,GO:0007166,GO:0007186,GO:0007283,GO:0009986,GO:0016021,GO:0016324,GO:0070062	G-protein coupled receptor activity|cytosol|plasma membrane|integral component of plasma membrane|cell surface receptor signaling pathway|G-protein coupled receptor signaling pathway|spermatogenesis|cell surface|integral component of membrane|apical plasma membrane|extracellular exosome
ADGRG3	6.77635	4.98055	3.55663	8.05964	3.83914	22.467	6.29629	6.02954	4.18472	4.3195	5.95303	20.0513	GeneID:222487,Genbank:XM_011522951.3,HGNC:HGNC:13728	adhesion G protein-coupled receptor G3		GO:0004930,GO:0005886,GO:0007166,GO:0007186,GO:0016021,GO:0030183,GO:0030334,GO:0032792,GO:0035579,GO:0043312,GO:1901223	G-protein coupled receptor activity|plasma membrane|cell surface receptor signaling pathway|G-protein coupled receptor signaling pathway|integral component of membrane|B cell differentiation|regulation of cell migration|negative regulation of CREB transcription factor activity|specific granule membrane|neutrophil degranulation|negative regulation of NIK/NF-kappaB signaling
ADGRG4	0	0	0	0	0	0	0	0	0	0	0	0	GeneID:139378,Genbank:NM_153834.3,HGNC:HGNC:18992	adhesion G protein-coupled receptor G4		GO:0004930,GO:0007166,GO:0007186,GO:0016021	G-protein coupled receptor activity|cell surface receptor signaling pathway|G-protein coupled receptor signaling pathway|integral component of membrane
ADGRG5	1.63623	3.0185	1.91845	4.64379	2.74622	2.28946	3.78542	5.32888	3.85384	8.54672	3.90703	4.24069	GeneID:221188,Genbank:XM_011522949.2,HGNC:HGNC:19010,MIM:616965	adhesion G protein-coupled receptor G5		GO:0004930,GO:0005886,GO:0007166,GO:0007186,GO:0016021	G-protein coupled receptor activity|plasma membrane|cell surface receptor signaling pathway|G-protein coupled receptor signaling pathway|integral component of membrane
ADGRG6	0.0296379	0.0289728	0.0454957	0.0225946	0.0985984	0.0639297	0.119765	0.0691816	0.134445	0.157503	0.16561	0.187499	GeneID:57211,Genbank:NM_020455.5,HGNC:HGNC:13841,MIM:612243	adhesion G protein-coupled receptor G6		GO:0004930,GO:0005518,GO:0005622,GO:0005886,GO:0007005,GO:0007166,GO:0007186,GO:0007189,GO:0014037,GO:0016021,GO:0019933,GO:0022011,GO:0042552,GO:0043236,GO:0050840,GO:0060347	G-protein coupled receptor activity|collagen binding|intracellular|plasma membrane|mitochondrion organization|cell surface receptor signaling pathway|G-protein coupled receptor signaling pathway|adenylate cyclase-activating G-protein coupled receptor signaling pathway|Schwann cell differentiation|integral component of membrane|cAMP-mediated signaling|myelination in peripheral nervous system|myeli…
ADGRG7	0	0	0	0	0	0	0	0	0	0	0	0	GeneID:84873,Genbank:NM_032787.2,HGNC:HGNC:19241,MIM:612307	adhesion G protein-coupled receptor G7		GO:0004930,GO:0007166,GO:0007186,GO:0016021	G-protein coupled receptor activity|cell surface receptor signaling pathway|G-protein coupled receptor signaling pathway|integral component of membrane
ADGRL1	2.03209	3.00394	3.42579	2.34995	2.69745	3.67075	2.67276	2.2499	2.58758	1.84367	3.30087	3.86502	GeneID:22859,Genbank:XM_005259818.3,HGNC:HGNC:20973,MIM:616416	adhesion G protein-coupled receptor L1		GO:0004930,GO:0005622,GO:0005886,GO:0007157,GO:0007166,GO:0007186,GO:0016021,GO:0016524,GO:0030054,GO:0030246,GO:0030424,GO:0030426,GO:0035584,GO:0042734,GO:0043005,GO:0045202,GO:0050839,GO:0051965,GO:0090129	G-protein coupled receptor activity|intracellular|plasma membrane|heterophilic cell-cell adhesion via plasma membrane cell adhesion molecules|cell surface receptor signaling pathway|G-protein coupled receptor signaling pathway|integral component of membrane|latrotoxin receptor activity|cell junction|carbohydrate binding|axon|growth cone|calcium-mediated signaling using intracellular calcium sourc…
ADGRL2	0	0	0.00559691	0	0.01191	0.0200352	0.0111703	0	0	0	0.0247361	0.036372	GeneID:23266,Genbank:XM_024454350.1,HGNC:HGNC:18582,MIM:607018	adhesion G protein-coupled receptor L2
ADGRL3	0	0	0	0	0	0	0	0.00712968	0	0.00367966	0	0	GeneID:23284,Genbank:NM_001322402.1,HGNC:HGNC:20974,MIM:616417	adhesion G protein-coupled receptor L3		GO:0001764,GO:0004930,GO:0005509,GO:0005887,GO:0005911,GO:0007166,GO:0007186,GO:0007416,GO:0016021,GO:0030246,GO:0030424,GO:0031987,GO:0042220,GO:0051965,GO:0098742	neuron migration|G-protein coupled receptor activity|calcium ion binding|integral component of plasma membrane|cell-cell junction|cell surface receptor signaling pathway|G-protein coupled receptor signaling pathway|synapse assembly|integral component of membrane|carbohydrate binding|axon|locomotion involved in locomotory behavior|response to cocaine|positive regulation of synapse assembly|cell-ce…
ADGRL4	0	0	0	0	0	0.0818944	0	0	0	0	0.0166866	0.0173851	GeneID:64123,Genbank:NM_022159.3,HGNC:HGNC:20822,MIM:616419	adhesion G protein-coupled receptor L4		GO:0004930,GO:0005509,GO:0005886,GO:0007166,GO:0007186,GO:0016021,GO:0031410,GO:0046983	G-protein coupled receptor activity|calcium ion binding|plasma membrane|cell surface receptor signaling pathway|G-protein coupled receptor signaling pathway|integral component of membrane|cytoplasmic vesicle|protein dimerization activity
ADGRV1	0.00252084	0.00244708	0.00254234	0.0100889	0.0247194	0.00899157	0.00507538	0	0.0102361	0.00265865	0	0.00232961	GeneID:84059,Genbank:XM_017009967.1,HGNC:HGNC:17416,MIM:602851	adhesion G protein-coupled receptor V1		GO:0004930,GO:0005509,GO:0005737,GO:0005886,GO:0007166,GO:0007186,GO:0007399,GO:0007601,GO:0007605,GO:0009986,GO:0016020,GO:0016021,GO:0032420,GO:0043235,GO:0045202,GO:0045494,GO:0048496,GO:0050877,GO:0050953,GO:0070062,GO:0098609	G-protein coupled receptor activity|calcium ion binding|cytoplasm|plasma membrane|cell surface receptor signaling pathway|G-protein coupled receptor signaling pathway|nervous system development|visual perception|sensory perception of sound|cell surface|membrane|integral component of membrane|stereocilium|receptor complex|synapse|photoreceptor cell maintenance|maintenance of animal organ identity|…
ADH1A	0	0	0	0	0	0	0	0	0	0	0	0.100402	GeneID:124,Genbank:NM_000667.3,HGNC:HGNC:249,MIM:103700	alcohol dehydrogenase 1A (class I), alpha polypeptide				hsa00010,hsa00071,hsa00350,hsa00830,hsa00980,hsa00982,hsa05204	Glycolysis / Gluconeogenesis|Fatty acid degradation|Tyrosine metabolism|Retinol metabolism|Metabolism of xenobiotics by cytochrome P450|Drug metabolism - cytochrome P450|Chemical carcinogenesis
ADH1B	0	0	0	0	0	0.11104	0	0	0	0	0.0739236	0.0389004	GeneID:125,Genbank:NM_000668.5,HGNC:HGNC:250,MIM:103720	alcohol dehydrogenase 1B (class I), beta polypeptide				hsa00010,hsa00071,hsa00350,hsa00830,hsa00980,hsa00982,hsa05204	Glycolysis / Gluconeogenesis|Fatty acid degradation|Tyrosine metabolism|Retinol metabolism|Metabolism of xenobiotics by cytochrome P450|Drug metabolism - cytochrome P450|Chemical carcinogenesis
ADH1C	0	0	0	0	0	0.0280023	0	0	0	0	0	0.289943	GeneID:126,Genbank:NM_000669.4,HGNC:HGNC:251,MIM:103730	alcohol dehydrogenase 1C (class I), gamma polypeptide				hsa00010,hsa00071,hsa00350,hsa00830,hsa00980,hsa00982,hsa05204	Glycolysis / Gluconeogenesis|Fatty acid degradation|Tyrosine metabolism|Retinol metabolism|Metabolism of xenobiotics by cytochrome P450|Drug metabolism - cytochrome P450|Chemical carcinogenesis
ADH4	0	0	0	0	0	0	0	0	0	0	0	0	GeneID:127,Genbank:NM_000670.4,HGNC:HGNC:252,MIM:103740	alcohol dehydrogenase 4 (class II), pi polypeptide				hsa00010,hsa00071,hsa00350,hsa00830,hsa00980,hsa00982,hsa05204	Glycolysis / Gluconeogenesis|Fatty acid degradation|Tyrosine metabolism|Retinol metabolism|Metabolism of xenobiotics by cytochrome P450|Drug metabolism - cytochrome P450|Chemical carcinogenesis
ADH5	10.6813	8.16323	13.136	13.3949	11.8352	12.6518	13.316	10.9447	17.5334	16.1864	14.4108	16.1093	GeneID:128,Genbank:NM_000671.4,HGNC:HGNC:253,MIM:103710	alcohol dehydrogenase 5 (class III), chi polypeptide				hsa00010,hsa00071,hsa00350,hsa00830,hsa00980,hsa00982,hsa05204	Glycolysis / Gluconeogenesis|Fatty acid degradation|Tyrosine metabolism|Retinol metabolism|Metabolism of xenobiotics by cytochrome P450|Drug metabolism - cytochrome P450|Chemical carcinogenesis
ADH6	0	0	0	0	0	0	0	0	0	0	0	0	GeneID:130,Genbank:NM_001102470.1,HGNC:HGNC:255,MIM:103735	alcohol dehydrogenase 6 (class V)		GO:0004022,GO:0005737,GO:0008270	alcohol dehydrogenase (NAD) activity|cytoplasm|zinc ion binding	hsa00010,hsa00071,hsa00350,hsa00830,hsa00980,hsa00982,hsa05204	Glycolysis / Gluconeogenesis|Fatty acid degradation|Tyrosine metabolism|Retinol metabolism|Metabolism of xenobiotics by cytochrome P450|Drug metabolism - cytochrome P450|Chemical carcinogenesis
ADH7	0	0	0	0	0	0	0	0	0	0	0	0	GeneID:131,Genbank:NM_000673.4,HGNC:HGNC:256,MIM:600086	alcohol dehydrogenase 7 (class IV), mu or sigma polypeptide		GO:0001523,GO:0004022,GO:0004024,GO:0004031,GO:0004745,GO:0005576,GO:0005829,GO:0005886,GO:0006068,GO:0006069,GO:0008270,GO:0009617,GO:0010430,GO:0019841,GO:0035276,GO:0042572,GO:0042573,GO:0045471,GO:0048019,GO:0055114	retinoid metabolic process|alcohol dehydrogenase (NAD) activity|alcohol dehydrogenase activity, zinc-dependent|aldehyde oxidase activity|retinol dehydrogenase activity|extracellular region|cytosol|plasma membrane|ethanol catabolic process|ethanol oxidation|zinc ion binding|response to bacterium|fatty acid omega-oxidation|retinol binding|ethanol binding|retinol metabolic process|retinoic acid meta…	hsa00010,hsa00071,hsa00350,hsa00830,hsa00980,hsa00982,hsa05204	Glycolysis / Gluconeogenesis|Fatty acid degradation|Tyrosine metabolism|Retinol metabolism|Metabolism of xenobiotics by cytochrome P450|Drug metabolism - cytochrome P450|Chemical carcinogenesis
ADHFE1	2.78164	1.70288	4.2787	4.87476	3.56639	3.24393	4.41941	2.91646	6.58867	7.28462	6.63624	5.62425	GeneID:137872,Genbank:NM_144650.2,HGNC:HGNC:16354,MIM:611083	alcohol dehydrogenase, iron containing 1		GO:0004022,GO:0005739,GO:0005759,GO:0005829,GO:0006103,GO:0015993,GO:0046872,GO:0047988	alcohol dehydrogenase (NAD) activity|mitochondrion|mitochondrial matrix|cytosol|2-oxoglutarate metabolic process|molecular hydrogen transport|metal ion binding|hydroxyacid-oxoacid transhydrogenase activity
ADI1	4.0466	3.47715	5.95435	5.60189	3.62119	6.82804	7.79799	4.48058	8.35962	6.87022	5.36938	7.61311	GeneID:55256,Genbank:NM_018269.3,HGNC:HGNC:30576,MIM:613400	acireductone dioxygenase 1		GO:0005634,GO:0005737,GO:0005829,GO:0005886,GO:0010309,GO:0016491,GO:0019509,GO:0046872	nucleus|cytoplasm|cytosol|plasma membrane|acireductone dioxygenase [iron(II)-requiring] activity|oxidoreductase activity|L-methionine salvage from methylthioadenosine|metal ion binding	hsa00270	Cysteine and methionine metabolism
ADIG	0	0	0	0	0	0	0	0	0	0	0	0	GeneID:149685,Genbank:NM_001018082.2,HGNC:HGNC:28606,MIM:611396	adipogenin		GO:0005634,GO:0005737,GO:0005811,GO:0007283,GO:0016021,GO:0045600,GO:0050872,GO:0050873	nucleus|cytoplasm|lipid droplet|spermatogenesis|integral component of membrane|positive regulation of fat cell differentiation|white fat cell differentiation|brown fat cell differentiation
ADIPOQ	0	0	0	0	0	0.0115693	0	0	0	0	0.0676235	0.0236579	GeneID:9370,Genbank:NM_001177800.1,HGNC:HGNC:13633,MIM:605441	adiponectin, C1Q and collagen domain containing				hsa03320,hsa04152,hsa04211,hsa04920,hsa04930,hsa04932	PPAR signaling pathway|AMPK signaling pathway|Longevity regulating pathway|Adipocytokine signaling pathway|Type II diabetes mellitus|Non-alcoholic fatty liver disease (NAFLD)
ADIPOR1	54.0227	33.4349	26.4102	24.8351	31.5245	40.5165	36.011	42.0236	41.9777	29.5772	32.5599	40.9229	GeneID:51094,Genbank:NM_001290629.1,HGNC:HGNC:24040,MIM:607945	adiponectin receptor 1				hsa04152,hsa04211,hsa04920,hsa04932	AMPK signaling pathway|Longevity regulating pathway|Adipocytokine signaling pathway|Non-alcoholic fatty liver disease (NAFLD)
ADIPOR2	16.0183	12.7242	15.2427	19.2189	14.3367	11.3234	17.7936	17.3131	21.3104	25.4498	17.893	16.5657	GeneID:79602,Genbank:XM_005253789.2,HGNC:HGNC:24041,MIM:607946	adiponectin receptor 2				hsa04152,hsa04211,hsa04920,hsa04932	AMPK signaling pathway|Longevity regulating pathway|Adipocytokine signaling pathway|Non-alcoholic fatty liver disease (NAFLD)
ADIRF	0	0.71121	0.197845	0.0625217	0.0758055	0.565925	0.135964	0	0	0	0	0.235718	GeneID:10974,Genbank:NM_006829.2,HGNC:HGNC:24043	adipogenesis regulatory factor
ADK	1.11462	1.02009	1.71858	2.07751	1.50921	1.83033	4.51031	2.1473	2.37223	1.82417	1.53757	1.80175	GeneID:132,Genbank:NM_006721.3,HGNC:HGNC:257,MIM:102750	adenosine kinase		GO:0003723,GO:0004001,GO:0005524,GO:0005634,GO:0005654,GO:0005829,GO:0006169,GO:0006175,GO:0009156,GO:0043101,GO:0044209,GO:0046872	RNA binding|adenosine kinase activity|ATP binding|nucleus|nucleoplasm|cytosol|adenosine salvage|dATP biosynthetic process|ribonucleoside monophosphate biosynthetic process|purine-containing compound salvage|AMP salvage|metal ion binding	hsa00230	Purine metabolism
ADM	40.408	49.2541	12.5166	16.9187	19.1717	93.2108	8.89392	24.8325	25.8265	5.14292	24.437	42.5152	GeneID:133,Genbank:NM_001124.2,HGNC:HGNC:259,MIM:103275	adrenomedullin				hsa04270	Vascular smooth muscle contraction
ADM2	0.302226	0.321675	0.4706	0.3788	0.538028	0.431269	0.25693	0.336715	0.342731	0.203174	0.457362	0.592393	GeneID:79924,Genbank:NM_001253845.1,HGNC:HGNC:28898,MIM:608682	adrenomedullin 2		GO:0001525,GO:0005179,GO:0005576,GO:0005622,GO:0006468,GO:0007186,GO:0007189,GO:0007586,GO:0007631,GO:0010628,GO:0032403,GO:0045766,GO:0045776	angiogenesis|hormone activity|extracellular region|intracellular|protein phosphorylation|G-protein coupled receptor signaling pathway|adenylate cyclase-activating G-protein coupled receptor signaling pathway|digestion|feeding behavior|positive regulation of gene expression|protein complex binding|positive regulation of angiogenesis|negative regulation of blood pressure
ADM5	0.419407	0.452498	1.10361	1.07348	1.10145	1.3247	1.33767	0.637059	1.33138	1.15917	1.67131	1.57325	GeneID:199800,Genbank:NM_001101340.1,HGNC:HGNC:27293	adrenomedullin 5 (putative)		GO:0005576	extracellular region
ADNP	14.2826	10.3166	15.8365	15.8858	14.2593	9.30759	15.1917	13.1845	15.232	17.1793	12.5136	11.8747	GeneID:23394,Genbank:NM_181442.3,HGNC:HGNC:15766,MIM:611386	activity dependent neuroprotector homeobox		GO:0003677,GO:0003682,GO:0005507,GO:0005615,GO:0005634,GO:0005737,GO:0006351,GO:0006355,GO:0007614,GO:0009743,GO:0010035,GO:0010629,GO:0010835,GO:0030424,GO:0030425,GO:0030828,GO:0031668,GO:0032091,GO:0032147,GO:0033484,GO:0042277,GO:0043025,GO:0043524,GO:0044849,GO:0045773,GO:0048487,GO:0050731,GO:0050805,GO:0051965	DNA binding|chromatin binding|copper ion binding|extracellular space|nucleus|cytoplasm|transcription, DNA-templated|regulation of transcription, DNA-templated|short-term memory|response to carbohydrate|response to inorganic substance|negative regulation of gene expression|regulation of protein ADP-ribosylation|axon|dendrite|positive regulation of cGMP biosynthetic process|cellular response to ext…
ADNP2	10.3036	5.43071	4.62237	4.80883	4.95855	6.21625	5.38971	5.40357	5.32309	4.81751	4.21329	5.12491	GeneID:22850,Genbank:NM_014913.3,HGNC:HGNC:23803,MIM:617422	ADNP homeobox 2		GO:0003677,GO:0005634,GO:0006351,GO:0006355,GO:0030182,GO:0030307,GO:0034599,GO:0046872,GO:0060548,GO:0071300	DNA binding|nucleus|transcription, DNA-templated|regulation of transcription, DNA-templated|neuron differentiation|positive regulation of cell growth|cellular response to oxidative stress|metal ion binding|negative regulation of cell death|cellular response to retinoic acid
ADO	7.04851	6.65659	8.51681	7.33785	7.30406	8.22742	8.48115	10.9043	12.0781	8.07716	9.8473	9.00304	GeneID:84890,Genbank:NM_032804.5,HGNC:HGNC:23506,MIM:611392	2-aminoethanethiol dioxygenase		GO:0000098,GO:0005739,GO:0005829,GO:0046872,GO:0047800,GO:0055114	sulfur amino acid catabolic process|mitochondrion|cytosol|metal ion binding|cysteamine dioxygenase activity|oxidation-reduction process	hsa00430	Taurine and hypotaurine metabolism
ADORA1	0	0	0	0	0	0.0330442	0	0	0	0	0.060097	0.0640305	GeneID:134,Genbank:XM_005244901.1,HGNC:HGNC:262,MIM:102775	adenosine A1 receptor		GO:0000186,GO:0001609,GO:0001659,GO:0001664,GO:0001666,GO:0001883,GO:0002087,GO:0002674,GO:0002686,GO:0002793,GO:0003093,GO:0004629,GO:0005783,GO:0005886,GO:0005887,GO:0006612,GO:0006909,GO:0006954,GO:0007165,GO:0007186,GO:0007193,GO:0007267,GO:0007399,GO:0008285,GO:0014050,GO:0014069,GO:0016042,GO:0016323,GO:0030673,GO:0031072,GO:0031683,GO:0032229,GO:0032244,GO:0032795,GO:0032900,GO:0035307,GO:…	activation of MAPKK activity|G-protein coupled adenosine receptor activity|temperature homeostasis|G-protein coupled receptor binding|response to hypoxia|purine nucleoside binding|regulation of respiratory gaseous exchange by neurological system process|negative regulation of acute inflammatory response|negative regulation of leukocyte migration|positive regulation of peptide secretion|regulation…	hsa04022,hsa04024,hsa04071,hsa04080,hsa04923,hsa04924,hsa05032	cGMP-PKG signaling pathway|cAMP signaling pathway|Sphingolipid signaling pathway|Neuroactive ligand-receptor interaction|Regulation of lipolysis in adipocytes|Renin secretion|Morphine addiction
ADORA2A	86.1872	83.6781	24.1188	28.7017	48.3961	118.953	6.41935	22.3853	16.745	7.7673	14.1632	38.5324	GeneID:135,Genbank:NM_001278500.1,HGNC:HGNC:263,MIM:102776	adenosine A2a receptor		GO:0001609,GO:0001963,GO:0001975,GO:0005882,GO:0005886,GO:0005887,GO:0006171,GO:0006355,GO:0006469,GO:0006909,GO:0006915,GO:0006954,GO:0006968,GO:0007186,GO:0007188,GO:0007189,GO:0007205,GO:0007267,GO:0007271,GO:0007417,GO:0007596,GO:0007600,GO:0007626,GO:0008015,GO:0008285,GO:0012505,GO:0014049,GO:0014057,GO:0014061,GO:0014069,GO:0016020,GO:0019899,GO:0030425,GO:0030673,GO:0031000,GO:0031802,GO:…	G-protein coupled adenosine receptor activity|synaptic transmission, dopaminergic|response to amphetamine|intermediate filament|plasma membrane|integral component of plasma membrane|cAMP biosynthetic process|regulation of transcription, DNA-templated|negative regulation of protein kinase activity|phagocytosis|apoptotic process|inflammatory response|cellular defense response|G-protein coupled rece…	hsa04015,hsa04020,hsa04024,hsa04080,hsa04270,hsa05012,hsa05034	Rap1 signaling pathway|Calcium signaling pathway|cAMP signaling pathway|Neuroactive ligand-receptor interaction|Vascular smooth muscle contraction|Parkinson disease|Alcoholism
ADORA2B	0.0516415	0.0153702	0.0146913	0.00703804	0.0307174	0.0698136	0.0443587	0.149553	0.0318685	0.0304951	0.0584097	0.0694048	GeneID:136,Genbank:XM_011523659.3,HGNC:HGNC:264,MIM:600446	adenosine A2b receptor		GO:0000187,GO:0001609,GO:0002882,GO:0005622,GO:0005886,GO:0005887,GO:0006968,GO:0007186,GO:0007189,GO:0007190,GO:0007254,GO:0007588,GO:0010575,GO:0031284,GO:0031668,GO:0032722,GO:0032755,GO:0043306,GO:0044267,GO:0060087	activation of MAPK activity|G-protein coupled adenosine receptor activity|positive regulation of chronic inflammatory response to non-antigenic stimulus|intracellular|plasma membrane|integral component of plasma membrane|cellular defense response|G-protein coupled receptor signaling pathway|adenylate cyclase-activating G-protein coupled receptor signaling pathway|activation of adenylate cyclase a…	hsa04015,hsa04020,hsa04080,hsa04270,hsa05034	Rap1 signaling pathway|Calcium signaling pathway|Neuroactive ligand-receptor interaction|Vascular smooth muscle contraction|Alcoholism
ADORA3	0.166059	0.0251085	0.149933	0.0481357	0.145208	0.0679291	2.48237	0.538979	0.703275	0.716109	0.922479	0.759209	GeneID:140,Genbank:NM_001302679.1,HGNC:HGNC:268,MIM:600445	adenosine A3 receptor		GO:0001609,GO:0005886,GO:0005887,GO:0006954,GO:0007165,GO:0007186,GO:0007190,GO:0008016,GO:0008285,GO:0009611,GO:0030336,GO:0032088	G-protein coupled adenosine receptor activity|plasma membrane|integral component of plasma membrane|inflammatory response|signal transduction|G-protein coupled receptor signaling pathway|activation of adenylate cyclase activity|regulation of heart contraction|negative regulation of cell proliferation|response to wounding|negative regulation of cell migration|negative regulation of NF-kappaB trans…	hsa04022,hsa04071,hsa04080	cGMP-PKG signaling pathway|Sphingolipid signaling pathway|Neuroactive ligand-receptor interaction
ADPGK	31.2618	27.7071	33.4976	28.3243	25.3416	24.8593	36.8696	35.4728	28.0244	31.4672	29.5091	29.5141	GeneID:83440,Genbank:NM_031284.4,HGNC:HGNC:25250,MIM:611861	ADP dependent glucokinase		GO:0005576,GO:0005783,GO:0005789,GO:0006006,GO:0016020,GO:0043843,GO:0046872,GO:0061621	extracellular region|endoplasmic reticulum|endoplasmic reticulum membrane|glucose metabolic process|membrane|ADP-specific glucokinase activity|metal ion binding|canonical glycolysis	hsa00010	Glycolysis / Gluconeogenesis
ADPRH	7.10872	7.52693	3.46445	2.96672	3.54781	4.5727	3.38852	3.88849	3.47651	2.50842	2.60117	3.67144	GeneID:141,Genbank:XM_011512438.2,HGNC:HGNC:269,MIM:603081	ADP-ribosylarginine hydrolase		GO:0000287,GO:0003875,GO:0005622,GO:0006464,GO:0030955,GO:0051725	magnesium ion binding|ADP-ribosylarginine hydrolase activity|intracellular|cellular protein modification process|potassium ion binding|protein de-ADP-ribosylation
ADPRHL1	0.106232	0.186797	0.0712672	0.118225	0.0904639	0.220121	0.17998	0.191099	0.138482	0.148022	0.0557199	0.176029	GeneID:113622,Genbank:NM_138430.4,HGNC:HGNC:21303,MIM:610620	ADP-ribosylhydrolase like 1		GO:0000287,GO:0003875,GO:0005096,GO:0005622,GO:0006886,GO:0012505,GO:0017137,GO:0031338,GO:0051725,GO:0090630	magnesium ion binding|ADP-ribosylarginine hydrolase activity|GTPase activator activity|intracellular|intracellular protein transport|endomembrane system|Rab GTPase binding|regulation of vesicle fusion|protein de-ADP-ribosylation|activation of GTPase activity
ADPRHL2	10.7558	10.843	10.7443	12.1398	8.99883	16.1191	9.20071	8.07297	11.4293	9.87127	12.0231	12.559	GeneID:54936,Genbank:NM_017825.2,HGNC:HGNC:21304,MIM:610624	ADP-ribosylhydrolase like 2		GO:0004649,GO:0005654,GO:0005759,GO:0016604,GO:0046872,GO:0071451	poly(ADP-ribose) glycohydrolase activity|nucleoplasm|mitochondrial matrix|nuclear body|metal ion binding|cellular response to superoxide
ADPRM	5.9171	4.76581	11.6875	8.56002	7.21565	6.84505	8.05804	5.99926	9.23965	7.82379	7.72441	7.01218	GeneID:56985,Genbank:NM_020233.4,HGNC:HGNC:30925	ADP-ribose/CDP-alcohol diphosphatase, manganese dependent		GO:0005829,GO:0034656,GO:0046872,GO:0047631,GO:0047734	cytosol|nucleobase-containing small molecule catabolic process|metal ion binding|ADP-ribose diphosphatase activity|CDP-glycerol diphosphatase activity	hsa00230,hsa00564	Purine metabolism|Glycerophospholipid metabolism
ADRA1A	0	0	0	0	0	0	0	0	0	0	0	0.00155337	GeneID:148,Genbank:XM_017013094.1,HGNC:HGNC:277,MIM:104221	adrenoceptor alpha 1A		GO:0001985,GO:0001994,GO:0001996,GO:0001997,GO:0003084,GO:0004937,GO:0005634,GO:0005737,GO:0005886,GO:0005887,GO:0005901,GO:0006915,GO:0006939,GO:0007165,GO:0007186,GO:0007200,GO:0007202,GO:0007204,GO:0007267,GO:0007512,GO:0007568,GO:0008285,GO:0009725,GO:0010507,GO:0010613,GO:0016049,GO:0030018,GO:0030315,GO:0031965,GO:0032230,GO:0035024,GO:0035265,GO:0035556,GO:0042493,GO:0043410,GO:0045760,GO:…	negative regulation of heart rate involved in baroreceptor response to increased systemic arterial blood pressure|norepinephrine-epinephrine vasoconstriction involved in regulation of systemic arterial blood pressure|positive regulation of heart rate by epinephrine-norepinephrine|positive regulation of the force of heart contraction by epinephrine-norepinephrine|positive regulation of systemic ar…	hsa04020,hsa04022,hsa04080,hsa04152,hsa04261,hsa04270,hsa04970	Calcium signaling pathway|cGMP-PKG signaling pathway|Neuroactive ligand-receptor interaction|AMPK signaling pathway|Adrenergic signaling in cardiomyocytes|Vascular smooth muscle contraction|Salivary secretion
ADRA1B	0.0135065	0	0	0	0	0.0045246	0	0	0	0	0.0130262	0.00457153	GeneID:147,Genbank:NM_000679.3,HGNC:HGNC:278,MIM:104220	adrenoceptor alpha 1B		GO:0001994,GO:0004937,GO:0005634,GO:0005737,GO:0005886,GO:0005887,GO:0005901,GO:0007186,GO:0007188,GO:0007200,GO:0007204,GO:0007267,GO:0007275,GO:0008283,GO:0031965,GO:0035556,GO:0042593,GO:0043410,GO:0045907,GO:0045987,GO:0046982,GO:0055117,GO:0071880	norepinephrine-epinephrine vasoconstriction involved in regulation of systemic arterial blood pressure|alpha1-adrenergic receptor activity|nucleus|cytoplasm|plasma membrane|integral component of plasma membrane|caveola|G-protein coupled receptor signaling pathway|adenylate cyclase-modulating G-protein coupled receptor signaling pathway|phospholipase C-activating G-protein coupled receptor signali…	hsa04020,hsa04022,hsa04080,hsa04261,hsa04270,hsa04970	Calcium signaling pathway|cGMP-PKG signaling pathway|Neuroactive ligand-receptor interaction|Adrenergic signaling in cardiomyocytes|Vascular smooth muscle contraction|Salivary secretion
ADRA1D	0	0	0	0	0	0	0	0	0	0	0.0221206	0.0234761	GeneID:146,Genbank:NM_000678.3,HGNC:HGNC:280,MIM:104219	adrenoceptor alpha 1D		GO:0001994,GO:0004937,GO:0005622,GO:0005886,GO:0005887,GO:0006259,GO:0007186,GO:0007188,GO:0007200,GO:0007204,GO:0007267,GO:0007275,GO:0008283,GO:0008284,GO:0045907,GO:0045987,GO:0071880	norepinephrine-epinephrine vasoconstriction involved in regulation of systemic arterial blood pressure|alpha1-adrenergic receptor activity|intracellular|plasma membrane|integral component of plasma membrane|DNA metabolic process|G-protein coupled receptor signaling pathway|adenylate cyclase-modulating G-protein coupled receptor signaling pathway|phospholipase C-activating G-protein coupled recept…	hsa04020,hsa04022,hsa04080,hsa04261,hsa04270,hsa04970	Calcium signaling pathway|cGMP-PKG signaling pathway|Neuroactive ligand-receptor interaction|Adrenergic signaling in cardiomyocytes|Vascular smooth muscle contraction|Salivary secretion
ADRA2A	0.0335823	0	0.0162696	0.0610251	0	0.0188694	0.0324978	0.0538908	0.170217	0.0504648	0.103117	0	GeneID:150,Genbank:NM_000681.3,HGNC:HGNC:281,MIM:104210	adrenoceptor alpha 2A				hsa04022,hsa04080	cGMP-PKG signaling pathway|Neuroactive ligand-receptor interaction
ADRA2B	0.0798545	0.351384	0.132573	0.438867	0.286763	1.02372	0.0671174	0.0431772	0.0884167	0.289309	0.178648	0.13126	GeneID:151,Genbank:NM_000682.6,HGNC:HGNC:282,MIM:104260	adrenoceptor alpha 2B				hsa04022,hsa04080	cGMP-PKG signaling pathway|Neuroactive ligand-receptor interaction
ADRA2C	0	0	0	0	0	0	0	0	0	0	0.0404081	0.042693	GeneID:152,Genbank:NM_000683.3,HGNC:HGNC:283,MIM:104250	adrenoceptor alpha 2C		GO:0004938,GO:0005737,GO:0005768,GO:0005886,GO:0005887,GO:0007186,GO:0007267,GO:0007565,GO:0010700,GO:0030168,GO:0030424,GO:0031694,GO:0032148,GO:0032811,GO:0035625,GO:0042803,GO:0043410,GO:0043679,GO:0045666,GO:0045907,GO:0046982,GO:0050796,GO:0051379,GO:0051930,GO:0070473,GO:0071875,GO:0071880	alpha2-adrenergic receptor activity|cytoplasm|endosome|plasma membrane|integral component of plasma membrane|G-protein coupled receptor signaling pathway|cell-cell signaling|female pregnancy|negative regulation of norepinephrine secretion|platelet activation|axon|alpha-2A adrenergic receptor binding|activation of protein kinase B activity|negative regulation of epinephrine secretion|epidermal gro…	hsa04022,hsa04080	cGMP-PKG signaling pathway|Neuroactive ligand-receptor interaction
ADRB1	0.0854228	0.157462	0.173157	0.0816815	0.176151	0.240345	0.129576	0.068665	0.048474	0.0223241	0.15464	0.0469098	GeneID:153,Genbank:NM_000684.2,HGNC:HGNC:285,MIM:109630	adrenoceptor beta 1				hsa04020,hsa04022,hsa04024,hsa04080,hsa04261,hsa04540,hsa04923,hsa04924,hsa04970,hsa05414	Calcium signaling pathway|cGMP-PKG signaling pathway|cAMP signaling pathway|Neuroactive ligand-receptor interaction|Adrenergic signaling in cardiomyocytes|Gap junction|Regulation of lipolysis in adipocytes|Renin secretion|Salivary secretion|Dilated cardiomyopathy (DCM)
ADRB2	2.07464	3.78956	3.14396	7.54088	1.20106	2.44686	5.11466	4.0175	9.94241	19.5554	3.79387	4.62789	GeneID:154,Genbank:NM_000024.5,HGNC:HGNC:286,MIM:109690	adrenoceptor beta 2				hsa04020,hsa04022,hsa04024,hsa04080,hsa04261,hsa04923,hsa04924,hsa04970	Calcium signaling pathway|cGMP-PKG signaling pathway|cAMP signaling pathway|Neuroactive ligand-receptor interaction|Adrenergic signaling in cardiomyocytes|Regulation of lipolysis in adipocytes|Renin secretion|Salivary secretion
ADRB3	0	0	0	0	0	0	0	0	0	0	0	0	GeneID:155,Genbank:NM_000025.2,HGNC:HGNC:288,MIM:109691	adrenoceptor beta 3				hsa04020,hsa04022,hsa04080,hsa04714,hsa04923,hsa04924,hsa04970	Calcium signaling pathway|cGMP-PKG signaling pathway|Neuroactive ligand-receptor interaction|Thermogenesis|Regulation of lipolysis in adipocytes|Renin secretion|Salivary secretion
ADRM1	15.481	15.7758	13.3024	14.5097	13.9038	28.032	14.5463	14.2429	19.6177	12.3001	22.2876	24.2387	GeneID:11047,Genbank:XM_017027602.1,HGNC:HGNC:15759,MIM:610650	adhesion regulating molecule 1		GO:0000502,GO:0002020,GO:0005654,GO:0005829,GO:0005886,GO:0005887,GO:0006368,GO:0006511,GO:0008541,GO:0016020,GO:0016579,GO:0043130,GO:0043248,GO:0061133,GO:0070628	proteasome complex|protease binding|nucleoplasm|cytosol|plasma membrane|integral component of plasma membrane|transcription elongation from RNA polymerase II promoter|ubiquitin-dependent protein catabolic process|proteasome regulatory particle, lid subcomplex|membrane|protein deubiquitination|ubiquitin binding|proteasome assembly|endopeptidase activator activity|proteasome binding	hsa03050,hsa05169	Proteasome|Epstein-Barr virus infection
ADSL	4.42109	4.45467	5.76246	5.44937	5.47257	6.81994	5.71823	4.3082	7.31804	4.89115	5.86211	6.60747	GeneID:158,Genbank:NM_000026.3,HGNC:HGNC:291,MIM:608222	adenylosuccinate lyase				hsa00230,hsa00250	Purine metabolism|Alanine, aspartate and glutamate metabolism
ADSS	23.2684	25.8614	22.1998	23.1779	22.1597	17.717	15.6013	17.1381	20.1515	17.7401	17.2488	11.9888	GeneID:159,Genbank:NM_001126.3,HGNC:HGNC:292,MIM:103060	adenylosuccinate synthase		GO:0002376,GO:0004019,GO:0005525,GO:0005737,GO:0005829,GO:0005886,GO:0006167,GO:0006531,GO:0009168,GO:0014074,GO:0042301,GO:0044208,GO:0046040,GO:0046872,GO:0060359,GO:0070062,GO:0071257	immune system process|adenylosuccinate synthase activity|GTP binding|cytoplasm|cytosol|plasma membrane|AMP biosynthetic process|aspartate metabolic process|purine ribonucleoside monophosphate biosynthetic process|response to purine-containing compound|phosphate ion binding|'de novo' AMP biosynthetic process|IMP metabolic process|metal ion binding|response to ammonium ion|extracellular exosome|cel…	hsa00230,hsa00250	Purine metabolism|Alanine, aspartate and glutamate metabolism
ADSSL1	0.146615	0.204797	0.187062	0.193408	0.0801534	0.303871	0.367423	0.119572	0.162924	0.146398	0.171266	0.254184	GeneID:122622,Genbank:NM_152328.4,HGNC:HGNC:20093,MIM:612498	adenylosuccinate synthase like 1		GO:0002376,GO:0003924,GO:0004019,GO:0005525,GO:0005737,GO:0005829,GO:0006167,GO:0006531,GO:0006541,GO:0009168,GO:0014850,GO:0035690,GO:0042301,GO:0042594,GO:0042803,GO:0044208,GO:0046040,GO:0046872,GO:0051015,GO:0071257	immune system process|GTPase activity|adenylosuccinate synthase activity|GTP binding|cytoplasm|cytosol|AMP biosynthetic process|aspartate metabolic process|glutamine metabolic process|purine ribonucleoside monophosphate biosynthetic process|response to muscle activity|cellular response to drug|phosphate ion binding|response to starvation|protein homodimerization activity|'de novo' AMP biosyntheti…	hsa00230,hsa00250	Purine metabolism|Alanine, aspartate and glutamate metabolism
ADTRP	1.63902	1.1588	1.95758	1.00082	2.51883	2.83501	0.221735	0.364826	0.289234	0.231045	0.578585	1.24491	GeneID:84830,Genbank:XM_005249454.3,HGNC:HGNC:21214,MIM:614348	androgen dependent TFPI regulating protein		GO:0005901,GO:0009986,GO:0010628,GO:0012505,GO:0016020,GO:0016021,GO:0016787,GO:0030195,GO:0042758,GO:0071383	caveola|cell surface|positive regulation of gene expression|endomembrane system|membrane|integral component of membrane|hydrolase activity|negative regulation of blood coagulation|long-chain fatty acid catabolic process|cellular response to steroid hormone stimulus
AEBP1	1.18442	1.10512	2.37425	1.61158	2.76469	2.48666	1.59643	1.34365	2.32661	1.43132	3.40201	3.18444	GeneID:165,Genbank:XM_011515162.1,HGNC:HGNC:303,MIM:602981	AE binding protein 1		GO:0000122,GO:0000977,GO:0001227,GO:0001501,GO:0003700,GO:0003714,GO:0004180,GO:0004181,GO:0004185,GO:0005516,GO:0005576,GO:0005615,GO:0005634,GO:0005737,GO:0006351,GO:0006518,GO:0007517,GO:0008270,GO:0016485,GO:0070062	negative regulation of transcription from RNA polymerase II promoter|RNA polymerase II regulatory region sequence-specific DNA binding|transcriptional repressor activity, RNA polymerase II transcription regulatory region sequence-specific DNA binding|skeletal system development|DNA binding transcription factor activity|transcription corepressor activity|carboxypeptidase activity|metallocarboxypep…
AEBP2	4.12145	4.08811	4.2429	5.12303	4.14593	4.4665	4.0095	4.24145	5.07055	4.25332	4.51112	4.56228	GeneID:121536,Genbank:XM_017018806.1,HGNC:HGNC:24051	AE binding protein 2	other	GO:0000978,GO:0001078,GO:0003714,GO:0005634,GO:0005654,GO:0006351,GO:0016569,GO:0035098,GO:0045814,GO:0046872	RNA polymerase II proximal promoter sequence-specific DNA binding|transcriptional repressor activity, RNA polymerase II proximal promoter sequence-specific DNA binding|transcription corepressor activity|nucleus|nucleoplasm|transcription, DNA-templated|covalent chromatin modification|ESC/E(Z) complex|negative regulation of gene expression, epigenetic|metal ion binding
AEN	3.60728	4.17345	5.6894	4.34076	3.74239	5.20571	1.86278	1.6314	2.6641	2.23024	2.74182	2.94812	GeneID:64782,Genbank:XM_011521905.2,HGNC:HGNC:25722,MIM:610177	apoptosis enhancing nuclease		GO:0003676,GO:0004527,GO:0005634,GO:0005654,GO:0005730,GO:0010212,GO:0031965,GO:0042771	nucleic acid binding|exonuclease activity|nucleus|nucleoplasm|nucleolus|response to ionizing radiation|nuclear membrane|intrinsic apoptotic signaling pathway in response to DNA damage by p53 class mediator
AES	110.893	94.9065	153.467	155.405	135.862	242.916	174.064	105.348	260.464	161.573	268.748	274.934	GeneID:166,Genbank:XM_006722664.1,HGNC:HGNC:307,MIM:600188	amino-terminal enhancer of split		GO:0000122,GO:0001501,GO:0003714,GO:0005634,GO:0006351,GO:0007275,GO:0009887,GO:0010629,GO:0016055,GO:0031668,GO:0032091,GO:0040008,GO:0045892,GO:0060761,GO:0070555,GO:0090090,GO:2000210	negative regulation of transcription from RNA polymerase II promoter|skeletal system development|transcription corepressor activity|nucleus|transcription, DNA-templated|multicellular organism development|animal organ morphogenesis|negative regulation of gene expression|Wnt signaling pathway|cellular response to extracellular stimulus|negative regulation of protein binding|regulation of growth|neg…
AFAP1	0.780384	0.949584	1.20289	1.09007	1.08079	0.435812	1.09145	1.35677	0.950504	0.680763	0.756854	0.544315	GeneID:60312,Genbank:NM_198595.2,HGNC:HGNC:24017,MIM:608252	actin filament associated protein 1		GO:0003779,GO:0005829,GO:0005925,GO:0009966,GO:0015629,GO:0051493	actin binding|cytosol|focal adhesion|regulation of signal transduction|actin cytoskeleton|regulation of cytoskeleton organization
AFAP1L1	0	0.0125372	0	0.0118876	0.00646458	0.0381264	0	0.0195922	0.00654595	0	0.0181236	0.0893488	GeneID:134265,Genbank:NM_152406.3,HGNC:HGNC:26714,MIM:614410	actin filament associated protein 1 like 1		GO:0002102,GO:0005737,GO:0030054,GO:0071437	podosome|cytoplasm|cell junction|invadopodium
AFAP1L2	0.079127	0.0746605	0.0782755	0.162567	0.155001	0.146324	0.13264	0.0840631	0.268525	0.278166	0.327583	0.266551	GeneID:84632,Genbank:XM_005270233.4,HGNC:HGNC:25901,MIM:612420	actin filament associated protein 1 like 2		GO:0005737,GO:0005829,GO:0005886,GO:0006954,GO:0007346,GO:0017124,GO:0030296,GO:0032675,GO:0032757,GO:0035591,GO:0042169,GO:0045742,GO:0045893	cytoplasm|cytosol|plasma membrane|inflammatory response|regulation of mitotic cell cycle|SH3 domain binding|protein tyrosine kinase activator activity|regulation of interleukin-6 production|positive regulation of interleukin-8 production|signaling adaptor activity|SH2 domain binding|positive regulation of epidermal growth factor receptor signaling pathway|positive regulation of transcription, DNA…
AFDN	2.85572	3.53398	2.74226	1.15003	2.56504	0.892874	2.24063	2.73673	2.10471	1.51495	1.76694	0.905	GeneID:4301,Genbank:XM_017010879.1,HGNC:HGNC:7137,MIM:159559	afadin, adherens junction formation factor				hsa04014,hsa04015,hsa04024,hsa04520,hsa04530,hsa04670	Ras signaling pathway|Rap1 signaling pathway|cAMP signaling pathway|Adherens junction|Tight junction|Leukocyte transendothelial migration
AFF1	10.4311	11.4691	20.3599	15.3406	9.27086	5.10757	7.57805	9.22414	6.31505	11.4408	5.785	5.0453	GeneID:4299,Genbank:XM_005263009.4,HGNC:HGNC:7135,MIM:159557	AF4/FMR2 family member 1				hsa05202	Transcriptional misregulation in cancer
AFF2	0.217868	0.112601	0.242952	0.267862	0.238508	0.0844016	0.263261	0.222704	0.256979	0.402572	0.122961	0.128823	GeneID:2334,Genbank:NM_002025.3,HGNC:HGNC:3776,MIM:300806	AF4/FMR2 family member 2		GO:0002151,GO:0006397,GO:0007420,GO:0007611,GO:0008380,GO:0010468,GO:0010629,GO:0016607,GO:0035063,GO:0043484	G-quadruplex RNA binding|mRNA processing|brain development|learning or memory|RNA splicing|regulation of gene expression|negative regulation of gene expression|nuclear speck|nuclear speck organization|regulation of RNA splicing
AFF3	0.671862	0.270108	1.68983	0.629139	0.686065	0.227852	0.631952	0.260072	1.09297	0.682356	0.584372	0.310261	GeneID:3899,Genbank:XM_011511171.3,HGNC:HGNC:6473,MIM:601464	AF4/FMR2 family member 3
AFF4	17.909	13.5053	12.6473	12.2217	12.6683	5.55159	14.0161	15.8814	9.37285	14.7769	6.88814	7.3837	GeneID:27125,Genbank:NM_014423.3,HGNC:HGNC:17869,MIM:604417	AF4/FMR2 family member 4	AF_4
AFG1L	0.0491368	0.122102	0.250825	0.228892	0.170859	0.132438	0.299188	0.131091	0.226192	0.239508	0.162563	0.158333	GeneID:246269,Genbank:NM_145315.4,HGNC:HGNC:16411,MIM:617469	AFG1 like ATPase		GO:0005524,GO:0005739,GO:0006123,GO:0007005,GO:0016787,GO:0031966,GO:0035694	ATP binding|mitochondrion|mitochondrial electron transport, cytochrome c to oxygen|mitochondrion organization|hydrolase activity|mitochondrial membrane|mitochondrial protein catabolic process
AFG3L2	11.0746	7.95399	9.53194	10.0577	9.45885	11.5183	11.5921	8.19033	11.5475	10.0073	10.5784	10.4337	GeneID:10939,Genbank:XM_011525601.3,HGNC:HGNC:315,MIM:604581	AFG3 like matrix AAA peptidase subunit 2		GO:0004222,GO:0005524,GO:0005739,GO:0005743,GO:0005745,GO:0006508,GO:0006851,GO:0007409,GO:0007528,GO:0008053,GO:0008237,GO:0008270,GO:0016485,GO:0016540,GO:0021675,GO:0034982,GO:0036444,GO:0040014,GO:0042407,GO:0042552,GO:0048747,GO:0051082,GO:0051560,GO:0060013	metalloendopeptidase activity|ATP binding|mitochondrion|mitochondrial inner membrane|m-AAA complex|proteolysis|mitochondrial calcium ion transmembrane transport|axonogenesis|neuromuscular junction development|mitochondrial fusion|metallopeptidase activity|zinc ion binding|protein processing|protein autoprocessing|nerve development|mitochondrial protein processing|mitochondrial calcium uptake|regu…
AFM	0	0	0	0	0	0	0	0	0	0	0	0.0744678	GeneID:173,Genbank:NM_001133.2,HGNC:HGNC:316,MIM:104145	afamin		GO:0005576,GO:0005615,GO:0008431,GO:0050821,GO:0051180,GO:0070062,GO:0071693,GO:0072562	extracellular region|extracellular space|vitamin E binding|protein stabilization|vitamin transport|extracellular exosome|protein transport within extracellular region|blood microparticle
AFMID	0.233959	0.1426	0.549602	0.576758	0.400969	0.712384	0.379779	0.329788	0.504689	0.236726	0.46575	0.596143	GeneID:125061,Genbank:XM_011524329.2,HGNC:HGNC:20910	arylformamidase		GO:0004061,GO:0005634,GO:0005737,GO:0005829,GO:0016787,GO:0019441	arylformamidase activity|nucleus|cytoplasm|cytosol|hydrolase activity|tryptophan catabolic process to kynurenine	hsa00380,hsa00630	Tryptophan metabolism|Glyoxylate and dicarboxylate metabolism
AFP	0	0	0	0	0	0	0	0	0	0	0	0	GeneID:174,Genbank:NM_001134.2,HGNC:HGNC:317,MIM:104150	alpha fetoprotein				hsa04390	Hippo signaling pathway
AFTPH	15.7414	15.0139	16.9485	16.7976	16.1457	15.2481	15.9557	17.2031	16.8077	19.5203	14.5204	16.4604	GeneID:54812,Genbank:NM_203437.3,HGNC:HGNC:25951	aftiphilin		GO:0005634,GO:0005794,GO:0005829,GO:0015031,GO:0030121,GO:0030276,GO:0043231	nucleus|Golgi apparatus|cytosol|protein transport|AP-1 adaptor complex|clathrin binding|intracellular membrane-bounded organelle
AGA	4.0382	2.58945	4.30399	7.20212	4.51344	3.96285	5.71313	3.2891	5.46323	7.59684	4.9138	4.39092	GeneID:175,Genbank:NM_001171988.1,HGNC:HGNC:318,MIM:613228	aspartylglucosaminidase		GO:0003948,GO:0005576,GO:0005615,GO:0005764,GO:0005783,GO:0006517,GO:0008233,GO:0035578,GO:0043312,GO:0043621,GO:0051604,GO:0070062	N4-(beta-N-acetylglucosaminyl)-L-asparaginase activity|extracellular region|extracellular space|lysosome|endoplasmic reticulum|protein deglycosylation|peptidase activity|azurophil granule lumen|neutrophil degranulation|protein self-association|protein maturation|extracellular exosome	hsa00511,hsa04142	Other glycan degradation|Lysosome
AGAP1	0.211239	0.169553	0.135396	0.186125	0.118987	0.163744	0.32549	0.253922	0.244942	0.434389	0.128393	0.309443	GeneID:116987,Genbank:NM_001037131.2,HGNC:HGNC:16922,MIM:608651	ArfGAP with GTPase domain, ankyrin repeat and PH domain 1		GO:0003924,GO:0005096,GO:0005525,GO:0005543,GO:0005737,GO:0015031,GO:0046872	GTPase activity|GTPase activator activity|GTP binding|phospholipid binding|cytoplasm|protein transport|metal ion binding	hsa04144	Endocytosis
AGAP11	0	0.0246764	0	0.0237772	0.0256638	0.0373869	0.0123884	0	0.0779243	0.0254736	0.0239013	0.0125305	GeneID:119385,Genbank:NM_133447.1,HGNC:HGNC:29421	ArfGAP with GTPase domain, ankyrin repeat and PH domain 11		GO:0005096,GO:0046872	GTPase activator activity|metal ion binding
AGAP2	5.86964	6.35928	8.25158	11.6089	10.8362	10.4412	11.0885	7.9651	10.5883	11.0619	13.8031	14.7017	GeneID:116986,Genbank:XM_017018772.2,HGNC:HGNC:16921,MIM:605476	ArfGAP with GTPase domain, ankyrin repeat and PH domain 2				hsa04068,hsa04144	FoxO signaling pathway|Endocytosis
AGAP3	8.43604	9.67496	3.85197	3.98581	8.4176	9.84252	8.74174	12.2345	7.41056	6.26285	9.56813	7.62549	GeneID:116988,Genbank:NM_001350104.1,HGNC:HGNC:16923,MIM:616813	ArfGAP with GTPase domain, ankyrin repeat and PH domain 3		GO:0003924,GO:0005096,GO:0005525,GO:0005737,GO:0007165,GO:0016020,GO:0046872	GTPase activity|GTPase activator activity|GTP binding|cytoplasm|signal transduction|membrane|metal ion binding	hsa04144	Endocytosis
AGAP4	2.26207	2.6869	0.431182	3.75496	3.05828	1.87015	2.73607	2.62667	0.440967	3.8109	3.45833	2.80061	GeneID:119016,Genbank:NM_001291379.1,HGNC:HGNC:23459	ArfGAP with GTPase domain, ankyrin repeat and PH domain 4		GO:0005096,GO:0046872	GTPase activator activity|metal ion binding
AGAP5	2.86835	3.25754	3.80467	3.1679	3.12865	1.98027	3.62687	3.20656	2.47574	3.51825	2.36251	2.94476	GeneID:729092,Genbank:NM_001144000.1,HGNC:HGNC:23467	ArfGAP with GTPase domain, ankyrin repeat and PH domain 5		GO:0005096,GO:0046872	GTPase activator activity|metal ion binding
AGAP6	6.34215	4.93558	7.75213	7.92473	7.51579	6.40252	7.08993	4.49152	6.74549	6.9063	8.17984	7.12293	GeneID:414189,Genbank:XM_017016272.1,HGNC:HGNC:23466	ArfGAP with GTPase domain, ankyrin repeat and PH domain 6		GO:0005096,GO:0046872	GTPase activator activity|metal ion binding
AGAP9	1.80527	1.92032	0.93988	0.743154	1.93065	2.0524	2.86089	2.1615	0.667518	0.734381	2.6193	3.42669	GeneID:642517,Genbank:NM_001190810.1,HGNC:HGNC:23463	ArfGAP with GTPase domain, ankyrin repeat and PH domain 9
AGBL1	0	0	0	0	0	0	0	0	0	0	0	0	GeneID:123624,Genbank:XM_011521227.3,HGNC:HGNC:26504,MIM:615496	ATP/GTP binding protein like 1		GO:0004181,GO:0005829,GO:0008270,GO:0015631,GO:0035609,GO:0035610	metallocarboxypeptidase activity|cytosol|zinc ion binding|tubulin binding|C-terminal protein deglutamylation|protein side chain deglutamylation
AGBL2	0.235226	0.17773	0.27255	0.334639	0.244723	0.213294	0.309378	0.167444	0.38453	0.462206	0.200203	0.729235	GeneID:79841,Genbank:XM_011520373.3,HGNC:HGNC:26296,MIM:617345	ATP/GTP binding protein like 2		GO:0004181,GO:0005814,GO:0005829,GO:0008270,GO:0035610,GO:0036064	metallocarboxypeptidase activity|centriole|cytosol|zinc ion binding|protein side chain deglutamylation|ciliary basal body
AGBL3	0.136023	0.230161	0.657953	0.298402	0.235649	0.158924	0.323137	0.188881	0.316306	0.370149	0.280421	0.250419	GeneID:340351,Genbank:XM_017012137.2,HGNC:HGNC:27981,MIM:617346	ATP/GTP binding protein like 3		GO:0004181,GO:0005829,GO:0008270,GO:0035610	metallocarboxypeptidase activity|cytosol|zinc ion binding|protein side chain deglutamylation
AGBL4	0	0.00513479	0.00532506	0	0.00566279	0	0.00529206	0	0	0	0.00924582	0	GeneID:84871,Genbank:XM_017002595.2,HGNC:HGNC:25892,MIM:616476	ATP/GTP binding protein like 4		GO:0004181,GO:0005794,GO:0005814,GO:0005829,GO:0008270,GO:0015631,GO:0035608,GO:0035609,GO:0035610,GO:0036064,GO:0051607	metallocarboxypeptidase activity|Golgi apparatus|centriole|cytosol|zinc ion binding|tubulin binding|protein deglutamylation|C-terminal protein deglutamylation|protein side chain deglutamylation|ciliary basal body|defense response to virus
AGBL5	0.975196	1.15013	1.91656	1.36521	1.97708	1.38531	1.79832	1.74579	2.03842	2.23906	1.71286	2.38263	GeneID:60509,Genbank:XM_011533011.3,HGNC:HGNC:26147,MIM:615900	ATP/GTP binding protein like 5		GO:0004181,GO:0005634,GO:0005737,GO:0005829,GO:0008270,GO:0015630,GO:0015631,GO:0030496,GO:0035608,GO:0035611,GO:0045171,GO:0051607,GO:0072686	metallocarboxypeptidase activity|nucleus|cytoplasm|cytosol|zinc ion binding|microtubule cytoskeleton|tubulin binding|midbody|protein deglutamylation|protein branching point deglutamylation|intercellular bridge|defense response to virus|mitotic spindle
AGER	2.46618	2.57453	3.69249	4.14824	3.43926	4.77246	5.69801	2.54372	8.5429	5.93725	6.8041	7.68985	GeneID:177,Genbank:NM_001206932.1,HGNC:HGNC:320,MIM:600214	advanced glycosylation end-product specific receptor				hsa04933	AGE-RAGE signaling pathway in diabetic complications
AGFG1	10.5255	9.12067	8.65321	8.34228	9.85824	6.79895	9.15926	9.08424	9.7098	8.97401	8.65071	8.5545	GeneID:3267,Genbank:XM_006712480.3,HGNC:HGNC:5175,MIM:600862	ArfGAP with FG repeats 1		GO:0001675,GO:0003677,GO:0003723,GO:0005096,GO:0005643,GO:0005829,GO:0006406,GO:0007275,GO:0007289,GO:0031410,GO:0042995,GO:0043025,GO:0043231,GO:0045109,GO:0046872,GO:0061024	acrosome assembly|DNA binding|RNA binding|GTPase activator activity|nuclear pore|cytosol|mRNA export from nucleus|multicellular organism development|spermatid nucleus differentiation|cytoplasmic vesicle|cell projection|neuronal cell body|intracellular membrane-bounded organelle|intermediate filament organization|metal ion binding|membrane organization	hsa05164	Influenza A
AGFG2	1.27643	1.76726	1.45069	2.46297	2.57779	1.757	2.51647	2.76649	2.78531	2.9037	3.71418	3.20997	GeneID:3268,Genbank:NM_006076.4,HGNC:HGNC:5177,MIM:604019	ArfGAP with FG repeats 2		GO:0005096,GO:0016020,GO:0046872	GTPase activator activity|membrane|metal ion binding
AGGF1	8.431	6.95696	8.06575	8.51635	8.05257	6.40433	10.1402	9.5106	8.3743	9.30828	7.79876	7.03838	GeneID:55109,Genbank:NM_018046.4,HGNC:HGNC:24684,MIM:608464	angiogenic factor with G-patch and FHA domains 1		GO:0001525,GO:0001570,GO:0001938,GO:0003676,GO:0005576,GO:0005737,GO:0007155,GO:0045766,GO:0048471	angiogenesis|vasculogenesis|positive regulation of endothelial cell proliferation|nucleic acid binding|extracellular region|cytoplasm|cell adhesion|positive regulation of angiogenesis|perinuclear region of cytoplasm
AGK	1.86673	2.07026	2.10128	2.09083	2.0173	1.28953	1.49153	1.46447	1.49471	1.94516	1.26512	1.04067	GeneID:55750,Genbank:NM_018238.3,HGNC:HGNC:21869,MIM:610345	acylglycerol kinase		GO:0001729,GO:0003951,GO:0004143,GO:0005524,GO:0005739,GO:0005741,GO:0005743,GO:0005758,GO:0005829,GO:0031305,GO:0042721,GO:0043231,GO:0045039,GO:0046474,GO:0046513,GO:0047620	ceramide kinase activity|NAD+ kinase activity|diacylglycerol kinase activity|ATP binding|mitochondrion|mitochondrial outer membrane|mitochondrial inner membrane|mitochondrial intermembrane space|cytosol|integral component of mitochondrial inner membrane|mitochondrial inner membrane protein insertion complex|intracellular membrane-bounded organelle|protein import into mitochondrial inner membrane|…	hsa00561	Glycerolipid metabolism
AGL	3.30303	2.10994	4.38317	5.04143	3.3358	1.59183	3.82857	3.06408	3.87171	5.63709	2.52831	2.43769	GeneID:178,Genbank:XM_005270557.2,HGNC:HGNC:321,MIM:610860	amylo-alpha-1, 6-glucosidase, 4-alpha-glucanotransferase		GO:0004133,GO:0004134,GO:0004135,GO:0005576,GO:0005634,GO:0005737,GO:0005829,GO:0005978,GO:0005980,GO:0007584,GO:0016234,GO:0016529,GO:0030247,GO:0031593,GO:0034774,GO:0043033,GO:0043312,GO:0051384,GO:0102500,GO:1904813	glycogen debranching enzyme activity|4-alpha-glucanotransferase activity|amylo-alpha-1,6-glucosidase activity|extracellular region|nucleus|cytoplasm|cytosol|glycogen biosynthetic process|glycogen catabolic process|response to nutrient|inclusion body|sarcoplasmic reticulum|polysaccharide binding|polyubiquitin modification-dependent protein binding|secretory granule lumen|isoamylase complex|neutrop…	hsa00500	Starch and sucrose metabolism
AGMAT	0.934355	1.07542	2.25881	1.38518	2.14414	2.40388	1.61089	1.40328	2.24882	0.966236	2.79842	3.3406	GeneID:79814,Genbank:NM_024758.4,HGNC:HGNC:18407,MIM:617887	agmatinase		GO:0005739,GO:0008295,GO:0008783,GO:0033388,GO:0046872,GO:0070062,GO:0097055	mitochondrion|spermidine biosynthetic process|agmatinase activity|putrescine biosynthetic process from arginine|metal ion binding|extracellular exosome|agmatine biosynthetic process	hsa00330	Arginine and proline metabolism
AGMO	0	0	0	0	0	0	0	0	0	0	0	0	GeneID:392636,Genbank:XM_017012204.1,HGNC:HGNC:33784,MIM:613738	alkylglycerol monooxygenase		GO:0005506,GO:0005783,GO:0005789,GO:0006643,GO:0016021,GO:0019432,GO:0046485,GO:0050479	iron ion binding|endoplasmic reticulum|endoplasmic reticulum membrane|membrane lipid metabolic process|integral component of membrane|triglyceride biosynthetic process|ether lipid metabolic process|glyceryl-ether monooxygenase activity
AGO1	3.1998	2.72978	4.39927	4.97277	4.10795	2.23706	8.53866	6.08762	4.06782	6.65039	4.82722	4.6576	GeneID:26523,Genbank:NM_001317123.1,HGNC:HGNC:3262,MIM:606228	argonaute 1, RISC catalytic component		GO:0000932,GO:0000956,GO:0000978,GO:0000993,GO:0001047,GO:0003723,GO:0003725,GO:0003727,GO:0005634,GO:0005654,GO:0005737,GO:0005829,GO:0005844,GO:0006351,GO:0007223,GO:0010501,GO:0010586,GO:0016442,GO:0016525,GO:0030529,GO:0031054,GO:0035068,GO:0035194,GO:0035196,GO:0035198,GO:0035278,GO:0035280,GO:0045652,GO:0045944,GO:0060964,GO:0070578,GO:1901224	P-body|nuclear-transcribed mRNA catabolic process|RNA polymerase II proximal promoter sequence-specific DNA binding|RNA polymerase II core binding|core promoter binding|RNA binding|double-stranded RNA binding|single-stranded RNA binding|nucleus|nucleoplasm|cytoplasm|cytosol|polysome|transcription, DNA-templated|Wnt signaling pathway, calcium modulating pathway|RNA secondary structure unwinding|mi…
AGO2	13.8244	12.2726	11.8586	11.4364	13.1598	7.02301	10.6466	12.9495	6.79528	11.6343	7.58282	7.0189	GeneID:27161,Genbank:NM_001164623.2,HGNC:HGNC:3263,MIM:606229	argonaute 2, RISC catalytic component		GO:0000340,GO:0000932,GO:0000993,GO:0001047,GO:0003723,GO:0003725,GO:0003727,GO:0003743,GO:0004521,GO:0005634,GO:0005654,GO:0005737,GO:0005829,GO:0005844,GO:0005845,GO:0006351,GO:0006412,GO:0007223,GO:0008022,GO:0009791,GO:0010501,GO:0010586,GO:0016020,GO:0016442,GO:0030054,GO:0030422,GO:0030425,GO:0030529,GO:0031047,GO:0031054,GO:0035068,GO:0035087,GO:0035194,GO:0035196,GO:0035197,GO:0035198,GO:…	RNA 7-methylguanosine cap binding|P-body|RNA polymerase II core binding|core promoter binding|RNA binding|double-stranded RNA binding|single-stranded RNA binding|translation initiation factor activity|endoribonuclease activity|nucleus|nucleoplasm|cytoplasm|cytosol|polysome|mRNA cap binding complex|transcription, DNA-templated|translation|Wnt signaling pathway, calcium modulating pathway|protein C…
AGO3	1.80658	1.26252	1.72614	1.49676	1.87072	0.845445	1.75137	2.11992	1.23739	2.11544	1.13256	1.105	GeneID:192669,Genbank:XM_017000523.2,HGNC:HGNC:18421,MIM:607355	argonaute 3, RISC catalytic component		GO:0000794,GO:0000932,GO:0003723,GO:0003725,GO:0003727,GO:0005654,GO:0005737,GO:0005829,GO:0006402,GO:0007223,GO:0010501,GO:0010628,GO:0016020,GO:0016442,GO:0031054,GO:0035068,GO:0035194,GO:0035196,GO:0035198,GO:0035278,GO:0035280,GO:0036464,GO:0045652,GO:0070578,GO:0072091,GO:1901224	condensed nuclear chromosome|P-body|RNA binding|double-stranded RNA binding|single-stranded RNA binding|nucleoplasm|cytoplasm|cytosol|mRNA catabolic process|Wnt signaling pathway, calcium modulating pathway|RNA secondary structure unwinding|positive regulation of gene expression|membrane|RISC complex|pre-miRNA processing|micro-ribonucleoprotein complex|posttranscriptional gene silencing by RNA|pr…
AGO4	9.77078	8.06047	6.81076	9.60363	10.3734	5.08857	18.8811	14.7329	12.0568	16.958	10.5078	12.0274	GeneID:192670,Genbank:XM_005270578.3,HGNC:HGNC:18424,MIM:607356	argonaute 4, RISC catalytic component		GO:0000932,GO:0003725,GO:0003727,GO:0005654,GO:0005737,GO:0005829,GO:0006402,GO:0007130,GO:0007140,GO:0007223,GO:0008584,GO:0010501,GO:0010586,GO:0016020,GO:0016442,GO:0016604,GO:0022604,GO:0031054,GO:0035068,GO:0035194,GO:0035196,GO:0035198,GO:0035278,GO:0035280,GO:0043066,GO:0045652,GO:0070578	P-body|double-stranded RNA binding|single-stranded RNA binding|nucleoplasm|cytoplasm|cytosol|mRNA catabolic process|synaptonemal complex assembly|male meiotic nuclear division|Wnt signaling pathway, calcium modulating pathway|male gonad development|RNA secondary structure unwinding|miRNA metabolic process|membrane|RISC complex|nuclear body|regulation of cell morphogenesis|pre-miRNA processing|mic…
AGPAT1	3.8786	3.70366	4.33574	5.04682	6.38943	5.86127	9.1799	7.4742	8.81679	7.75111	12.6611	11.4699	GeneID:10554,Genbank:NM_032741.4,HGNC:HGNC:324,MIM:603099	1-acylglycerol-3-phosphate O-acyltransferase 1		GO:0001819,GO:0001961,GO:0003841,GO:0005783,GO:0005789,GO:0006644,GO:0006654,GO:0016020,GO:0016021,GO:0016024,GO:0031325	positive regulation of cytokine production|positive regulation of cytokine-mediated signaling pathway|1-acylglycerol-3-phosphate O-acyltransferase activity|endoplasmic reticulum|endoplasmic reticulum membrane|phospholipid metabolic process|phosphatidic acid biosynthetic process|membrane|integral component of membrane|CDP-diacylglycerol biosynthetic process|positive regulation of cellular metaboli…	hsa00561,hsa00564,hsa04072,hsa04975	Glycerolipid metabolism|Glycerophospholipid metabolism|Phospholipase D signaling pathway|Fat digestion and absorption
AGPAT2	4.14151	6.70238	2.50911	3.10373	5.20891	8.06611	13.4129	11.4993	9.84034	6.27499	17.1823	15.0523	GeneID:10555,Genbank:NM_001012727.1,HGNC:HGNC:325,MIM:603100	1-acylglycerol-3-phosphate O-acyltransferase 2		GO:0001819,GO:0001961,GO:0003841,GO:0005783,GO:0005789,GO:0005886,GO:0006644,GO:0006654,GO:0008544,GO:0016021,GO:0016024,GO:0035579,GO:0042493,GO:0043312	positive regulation of cytokine production|positive regulation of cytokine-mediated signaling pathway|1-acylglycerol-3-phosphate O-acyltransferase activity|endoplasmic reticulum|endoplasmic reticulum membrane|plasma membrane|phospholipid metabolic process|phosphatidic acid biosynthetic process|epidermis development|integral component of membrane|CDP-diacylglycerol biosynthetic process|specific gr…	hsa00561,hsa00564,hsa04072,hsa04975	Glycerolipid metabolism|Glycerophospholipid metabolism|Phospholipase D signaling pathway|Fat digestion and absorption
AGPAT3	7.36318	7.68534	8.50152	7.50695	7.61336	7.38559	9.21336	8.54394	8.68405	8.7428	8.98081	8.5366	GeneID:56894,Genbank:XM_006724031.3,HGNC:HGNC:326,MIM:614794	1-acylglycerol-3-phosphate O-acyltransferase 3		GO:0000139,GO:0003841,GO:0005635,GO:0005783,GO:0005789,GO:0005886,GO:0006654,GO:0008654,GO:0016020,GO:0016021,GO:0016024	Golgi membrane|1-acylglycerol-3-phosphate O-acyltransferase activity|nuclear envelope|endoplasmic reticulum|endoplasmic reticulum membrane|plasma membrane|phosphatidic acid biosynthetic process|phospholipid biosynthetic process|membrane|integral component of membrane|CDP-diacylglycerol biosynthetic process	hsa00561,hsa00564,hsa04072	Glycerolipid metabolism|Glycerophospholipid metabolism|Phospholipase D signaling pathway
AGPAT4	9.31052	12.114	5.31993	12.7597	8.57197	7.48088	6.57013	11.2656	3.44081	9.45917	5.62102	5.53935	GeneID:56895,Genbank:XM_017011059.1,HGNC:HGNC:20885,MIM:614795	1-acylglycerol-3-phosphate O-acyltransferase 4		GO:0003841,GO:0005789,GO:0006654,GO:0008654,GO:0016021,GO:0016024	1-acylglycerol-3-phosphate O-acyltransferase activity|endoplasmic reticulum membrane|phosphatidic acid biosynthetic process|phospholipid biosynthetic process|integral component of membrane|CDP-diacylglycerol biosynthetic process	hsa00561,hsa00564,hsa04072	Glycerolipid metabolism|Glycerophospholipid metabolism|Phospholipase D signaling pathway
AGPAT5	3.85371	3.20391	6.34341	5.0729	4.80262	5.21874	3.07948	2.80441	5.36933	4.3232	3.97976	3.92199	GeneID:55326,Genbank:NM_018361.3,HGNC:HGNC:20886,MIM:614796	1-acylglycerol-3-phosphate O-acyltransferase 5		GO:0002244,GO:0003841,GO:0005635,GO:0005739,GO:0005741,GO:0005789,GO:0006639,GO:0006654,GO:0008654,GO:0016021,GO:0016024	hematopoietic progenitor cell differentiation|1-acylglycerol-3-phosphate O-acyltransferase activity|nuclear envelope|mitochondrion|mitochondrial outer membrane|endoplasmic reticulum membrane|acylglycerol metabolic process|phosphatidic acid biosynthetic process|phospholipid biosynthetic process|integral component of membrane|CDP-diacylglycerol biosynthetic process	hsa00561,hsa00564,hsa04072	Glycerolipid metabolism|Glycerophospholipid metabolism|Phospholipase D signaling pathway
AGPS	4.6821	4.29866	4.29449	4.23351	4.8195	3.11397	4.99969	5.08188	4.5109	5.47758	3.86593	3.77712	GeneID:8540,Genbank:NM_003659.3,HGNC:HGNC:327,MIM:603051	alkylglycerone phosphate synthase		GO:0005730,GO:0005739,GO:0005777,GO:0005778,GO:0005782,GO:0008609,GO:0008610,GO:0008611,GO:0016020,GO:0016614,GO:0071949	nucleolus|mitochondrion|peroxisome|peroxisomal membrane|peroxisomal matrix|alkylglycerone-phosphate synthase activity|lipid biosynthetic process|ether lipid biosynthetic process|membrane|oxidoreductase activity, acting on CH-OH group of donors|FAD binding	hsa00565,hsa04146	Ether lipid metabolism|Peroxisome
AGR2	0	0	0.0244613	0	0	0.0453081	0.0247712	0	0	0	0.112397	0.187901	GeneID:10551,Genbank:XM_005249581.5,HGNC:HGNC:328,MIM:606358	anterior gradient 2, protein disulphide isomerase family member		GO:0002162,GO:0005154,GO:0005615,GO:0005739,GO:0005783,GO:0010628,GO:0010811,GO:0030154,GO:0042803,GO:0045742,GO:0048546,GO:0048639,GO:0060480,GO:0060548,GO:0070254,GO:1903078,GO:1903896,GO:1903899	dystroglycan binding|epidermal growth factor receptor binding|extracellular space|mitochondrion|endoplasmic reticulum|positive regulation of gene expression|positive regulation of cell-substrate adhesion|cell differentiation|protein homodimerization activity|positive regulation of epidermal growth factor receptor signaling pathway|digestive tract morphogenesis|positive regulation of developmental…
AGR3	0	0	0	0	0	0	0	0	0	0	0	0	GeneID:155465,Genbank:XM_011515152.2,HGNC:HGNC:24167,MIM:609482	anterior gradient 3, protein disulphide isomerase family member		GO:0002162,GO:0005783,GO:0030154,GO:0043231,GO:0060548	dystroglycan binding|endoplasmic reticulum|cell differentiation|intracellular membrane-bounded organelle|negative regulation of cell death
AGRN	7.58847	15.8156	6.82429	7.69617	5.02949	10.122	1.4696	3.52914	1.79887	1.70401	3.19082	2.59279	GeneID:375790,Genbank:XM_005244749.3,HGNC:HGNC:329,MIM:103320	agrin				hsa04512	ECM-receptor interaction
AGRP	0	0	0	0	0	0	0	0	0	0	0	0	GeneID:181,Genbank:NM_001138.1,HGNC:HGNC:330,MIM:602311	agouti related neuropeptide				hsa04920	Adipocytokine signaling pathway
AGT	0	0	0	0	0	0.199706	0	0	0	0	0	0.856655	GeneID:183,Genbank:NM_000029.3,HGNC:HGNC:333,MIM:106150	angiotensinogen				hsa04270,hsa04614,hsa04924,hsa05410	Vascular smooth muscle contraction|Renin-angiotensin system|Renin secretion|Hypertrophic cardiomyopathy (HCM)
AGTPBP1	3.86515	2.25016	3.49069	4.78391	3.7394	2.44805	7.00745	4.29738	6.32122	8.13149	3.39713	3.95392	GeneID:23287,Genbank:NM_001286717.1,HGNC:HGNC:17258,MIM:606830	ATP/GTP binding protein 1		GO:0001754,GO:0004181,GO:0005634,GO:0005730,GO:0005737,GO:0005739,GO:0005829,GO:0007005,GO:0008270,GO:0015631,GO:0021702,GO:0021772,GO:0035609,GO:0035610,GO:0043231,GO:0050905	eye photoreceptor cell differentiation|metallocarboxypeptidase activity|nucleus|nucleolus|cytoplasm|mitochondrion|cytosol|mitochondrion organization|zinc ion binding|tubulin binding|cerebellar Purkinje cell differentiation|olfactory bulb development|C-terminal protein deglutamylation|protein side chain deglutamylation|intracellular membrane-bounded organelle|neuromuscular process
AGTR1	0	0	0.0250447	0	0	0	0	0	0	0	0	0.0458114	GeneID:185,Genbank:NM_031850.3,HGNC:HGNC:336,MIM:106165	angiotensin II receptor type 1				hsa04020,hsa04022,hsa04072,hsa04080,hsa04261,hsa04270,hsa04371,hsa04614,hsa04924,hsa04925,hsa04927,hsa04933,hsa04934,hsa05200	Calcium signaling pathway|cGMP-PKG signaling pathway|Phospholipase D signaling pathway|Neuroactive ligand-receptor interaction|Adrenergic signaling in cardiomyocytes|Vascular smooth muscle contraction|Apelin signaling pathway|Renin-angiotensin system|Renin secretion|Aldosterone synthesis and secretion|Cortisol synthesis and secretion|AGE-RAGE signaling pathway in diabetic complications|Cushing sy…
AGTR2	0	0	0	0	0	0	0	0	0	0	0	0	GeneID:186,Genbank:NM_000686.4,HGNC:HGNC:338,MIM:300034	angiotensin II receptor type 2		GO:0001974,GO:0001991,GO:0002018,GO:0002033,GO:0002035,GO:0004945,GO:0005576,GO:0005886,GO:0005887,GO:0006883,GO:0006954,GO:0007166,GO:0007186,GO:0007199,GO:0007263,GO:0007420,GO:0008134,GO:0008217,GO:0008284,GO:0010459,GO:0010700,GO:0017046,GO:0021695,GO:0030308,GO:0032304,GO:0032516,GO:0035556,GO:0035566,GO:0035640,GO:0035815,GO:0035932,GO:0042306,GO:0042311,GO:0042416,GO:0043537,GO:0045429,GO:…	blood vessel remodeling|regulation of systemic arterial blood pressure by circulatory renin-angiotensin|renin-angiotensin regulation of aldosterone production|angiotensin-mediated vasodilation involved in regulation of systemic arterial blood pressure|brain renin-angiotensin system|angiotensin type II receptor activity|extracellular region|plasma membrane|integral component of plasma membrane|cel…	hsa04080,hsa04261,hsa04614	Neuroactive ligand-receptor interaction|Adrenergic signaling in cardiomyocytes|Renin-angiotensin system
AGTRAP	11.6295	18.6908	7.79341	10.6851	9.86855	23.2439	15.7985	15.768	16.5242	14.0363	11.7684	20.4246	GeneID:57085,Genbank:NM_001040197.1,HGNC:HGNC:13539,MIM:608729	angiotensin II receptor associated protein
AGXT	0	0	0	0	0	0	0	0	0	0	0	0	GeneID:189,Genbank:NM_000030.2,HGNC:HGNC:341,MIM:604285	alanine--glyoxylate and serine--pyruvate aminotransferase		GO:0004760,GO:0005102,GO:0005759,GO:0005777,GO:0005782,GO:0007219,GO:0008453,GO:0008483,GO:0009436,GO:0016597,GO:0019265,GO:0019448,GO:0030170,GO:0034641,GO:0042802,GO:0042803,GO:0042853,GO:0042866,GO:0043231,GO:0043621,GO:0046487,GO:0046724,GO:0051384,GO:0051591	serine-pyruvate transaminase activity|receptor binding|mitochondrial matrix|peroxisome|peroxisomal matrix|Notch signaling pathway|alanine-glyoxylate transaminase activity|transaminase activity|glyoxylate catabolic process|amino acid binding|glycine biosynthetic process, by transamination of glyoxylate|L-cysteine catabolic process|pyridoxal phosphate binding|cellular nitrogen compound metabolic pr…	hsa00250,hsa00260,hsa00630,hsa04146	Alanine, aspartate and glutamate metabolism|Glycine, serine and threonine metabolism|Glyoxylate and dicarboxylate metabolism|Peroxisome
AGXT2	0	0	0	0	0	0	0	0.0468812	0	0	0	0	GeneID:64902,Genbank:XM_005248337.3,HGNC:HGNC:14412,MIM:612471	alanine--glyoxylate aminotransferase 2		GO:0005739,GO:0005759,GO:0008453,GO:0009436,GO:0019265,GO:0019481,GO:0030170,GO:0042802,GO:0045429,GO:0046487,GO:0047305	mitochondrion|mitochondrial matrix|alanine-glyoxylate transaminase activity|glyoxylate catabolic process|glycine biosynthetic process, by transamination of glyoxylate|L-alanine catabolic process, by transamination|pyridoxal phosphate binding|identical protein binding|positive regulation of nitric oxide biosynthetic process|glyoxylate metabolic process|(R)-3-amino-2-methylpropionate-pyruvate trans…	hsa00250,hsa00260,hsa00270,hsa00280	Alanine, aspartate and glutamate metabolism|Glycine, serine and threonine metabolism|Cysteine and methionine metabolism|Valine, leucine and isoleucine degradation
AHCTF1	8.88338	6.19056	9.57409	8.61388	8.59996	4.52746	8.68711	7.70239	7.31252	9.3418	6.0976	6.14426	GeneID:25909,Genbank:NM_001323343.1,HGNC:HGNC:24618,MIM:610853	AT-hook containing transcription factor 1		GO:0000777,GO:0000910,GO:0003677,GO:0003700,GO:0005634,GO:0005643,GO:0005654,GO:0005829,GO:0007062,GO:0015031,GO:0016363,GO:0031965,GO:0034399,GO:0051028,GO:0051292,GO:0070062	condensed chromosome kinetochore|cytokinesis|DNA binding|DNA binding transcription factor activity|nucleus|nuclear pore|nucleoplasm|cytosol|sister chromatid cohesion|protein transport|nuclear matrix|nuclear membrane|nuclear periphery|mRNA transport|nuclear pore complex assembly|extracellular exosome
AHCY	2.94972	3.00647	4.58588	4.12103	3.77954	6.31366	3.09882	3.25812	3.92242	2.80372	4.05144	4.83162	GeneID:191,Genbank:XM_011528657.2,HGNC:HGNC:343,MIM:180960	adenosylhomocysteinase		GO:0000096,GO:0001666,GO:0002439,GO:0004013,GO:0005634,GO:0005829,GO:0006730,GO:0007584,GO:0019510,GO:0030554,GO:0032259,GO:0033353,GO:0042470,GO:0042745,GO:0042802,GO:0043005,GO:0051287,GO:0070062,GO:0071268	sulfur amino acid metabolic process|response to hypoxia|chronic inflammatory response to antigenic stimulus|adenosylhomocysteinase activity|nucleus|cytosol|one-carbon metabolic process|response to nutrient|S-adenosylhomocysteine catabolic process|adenyl nucleotide binding|methylation|S-adenosylmethionine cycle|melanosome|circadian sleep/wake cycle|identical protein binding|neuron projection|NAD b…	hsa00270	Cysteine and methionine metabolism
AHCYL1	9.54993	10.9447	11.8983	11.5232	12.0607	9.74885	12.7961	13.5369	15.3351	14.6381	13.5213	12.3052	GeneID:10768,Genbank:NM_001242673.1,HGNC:HGNC:344,MIM:607826	adenosylhomocysteinase like 1		GO:0003723,GO:0005737,GO:0005783,GO:0005829,GO:0006378,GO:0006611,GO:0006730,GO:0010765,GO:0016324,GO:0031440,GO:0032412,GO:0033353,GO:0038166,GO:0042045,GO:0042802,GO:0043231,GO:0044070,GO:0051592	RNA binding|cytoplasm|endoplasmic reticulum|cytosol|mRNA polyadenylation|protein export from nucleus|one-carbon metabolic process|positive regulation of sodium ion transport|apical plasma membrane|regulation of mRNA 3'-end processing|regulation of ion transmembrane transporter activity|S-adenosylmethionine cycle|angiotensin-activated signaling pathway|epithelial fluid transport|identical protein …	hsa00270	Cysteine and methionine metabolism
AHCYL2	1.41256	1.72109	2.55396	2.73446	1.84945	1.35412	2.65279	2.30956	2.90783	3.23296	2.30399	2.39583	GeneID:23382,Genbank:NM_015328.3,HGNC:HGNC:22204,MIM:616520	adenosylhomocysteinase like 2		GO:0005783,GO:0005829,GO:0006730,GO:0016787,GO:0033353,GO:0043005	endoplasmic reticulum|cytosol|one-carbon metabolic process|hydrolase activity|S-adenosylmethionine cycle|neuron projection	hsa00270	Cysteine and methionine metabolism
AHDC1	1.88242	3.29317	2.73454	3.69953	3.41851	2.50123	3.39178	4.0983	2.39455	3.25195	4.34344	3.8428	GeneID:27245,Genbank:NM_001029882.3,HGNC:HGNC:25230,MIM:615790	AT-hook DNA binding motif containing 1		GO:0003677	DNA binding
AHI1	1.69461	1.81445	2.15426	2.52646	1.95181	1.51765	1.67825	1.68481	1.12458	2.23338	1.42196	1.38647	GeneID:54806,Genbank:NM_001134830.1,HGNC:HGNC:21575,MIM:608894	Abelson helper integration site 1		GO:0001738,GO:0001947,GO:0002092,GO:0005813,GO:0005814,GO:0005829,GO:0005911,GO:0005912,GO:0005929,GO:0007169,GO:0007417,GO:0010842,GO:0016192,GO:0030862,GO:0030902,GO:0034613,GO:0035844,GO:0035845,GO:0036038,GO:0036064,GO:0039008,GO:0039023,GO:0042802,GO:0043066,GO:0045944,GO:0050795,GO:0060271,GO:0065001,GO:0070121,GO:0070986,GO:0071599,GO:0097711,GO:0097730	morphogenesis of a polarized epithelium|heart looping|positive regulation of receptor internalization|centrosome|centriole|cytosol|cell-cell junction|adherens junction|cilium|transmembrane receptor protein tyrosine kinase signaling pathway|central nervous system development|retina layer formation|vesicle-mediated transport|positive regulation of polarized epithelial cell differentiation|hindbrain…
AHNAK	12.809	19.4864	13.6416	18.9814	15.751	2.77714	26.7206	35.1792	20.7557	65.0463	10.6955	8.27335	GeneID:79026,Genbank:NM_024060.3,HGNC:HGNC:347,MIM:103390	AHNAK nucleoprotein		GO:0003723,GO:0005634,GO:0005737,GO:0005765,GO:0005829,GO:0005886,GO:0005925,GO:0015629,GO:0016020,GO:0030315,GO:0031982,GO:0042383,GO:0043034,GO:0043484,GO:0044291,GO:0044548,GO:0045296,GO:0051259,GO:0070062,GO:0097493,GO:1901385	RNA binding|nucleus|cytoplasm|lysosomal membrane|cytosol|plasma membrane|focal adhesion|actin cytoskeleton|membrane|T-tubule|vesicle|sarcolemma|costamere|regulation of RNA splicing|cell-cell contact zone|S100 protein binding|cadherin binding|protein oligomerization|extracellular exosome|structural molecule activity conferring elasticity|regulation of voltage-gated calcium channel activity
AHNAK2	0	0.0125844	0.00447148	0.00143148	0	0.0124706	0.00615732	0.00325589	0.00171039	0	0.00817557	0.0207279	GeneID:113146,Genbank:NM_138420.3,HGNC:HGNC:20125,MIM:608570	AHNAK nucleoprotein 2		GO:0005634,GO:0005737,GO:0005829,GO:0005886,GO:0030018,GO:0030315,GO:0030659,GO:0042383,GO:0043034	nucleus|cytoplasm|cytosol|plasma membrane|Z disc|T-tubule|cytoplasmic vesicle membrane|sarcolemma|costamere
AHR	13.3443	10.8615	5.38067	4.2133	10.5211	5.00377	12.3538	37.3904	27.9767	21.2208	16.2191	17.2245	GeneID:196,Genbank:NM_001621.4,HGNC:HGNC:348,MIM:600253	aryl hydrocarbon receptor	bHLH	GO:0001094,GO:0001223,GO:0001568,GO:0003677,GO:0003700,GO:0004874,GO:0004879,GO:0005634,GO:0005654,GO:0005667,GO:0005737,GO:0005829,GO:0006355,GO:0006357,GO:0006366,GO:0006805,GO:0006915,GO:0007049,GO:0008134,GO:0009410,GO:0009636,GO:0010468,GO:0017025,GO:0030888,GO:0032922,GO:0034752,GO:0034753,GO:0035326,GO:0043234,GO:0044212,GO:0045892,GO:0045893,GO:0045944,GO:0046982,GO:0046983,GO:0051879,GO:…	TFIID-class transcription factor binding|transcription coactivator binding|blood vessel development|DNA binding|DNA binding transcription factor activity|aryl hydrocarbon receptor activity|nuclear receptor activity|nucleus|nucleoplasm|transcription factor complex|cytoplasm|cytosol|regulation of transcription, DNA-templated|regulation of transcription from RNA polymerase II promoter|transcription …	hsa04659,hsa04934	Th17 cell differentiation|Cushing syndrome
AHRR	4.56171	3.00915	1.18152	1.27011	4.05514	3.31268	8.43123	11.3808	6.21347	6.06043	9.70448	8.32532	GeneID:57491,Genbank:NM_020731.4,HGNC:HGNC:346,MIM:606517	aryl-hydrocarbon receptor repressor	bHLH	GO:0001191,GO:0003677,GO:0005654,GO:0005829,GO:0006351,GO:0006805,GO:0009410,GO:0046983	transcriptional repressor activity, RNA polymerase II transcription factor binding|DNA binding|nucleoplasm|cytosol|transcription, DNA-templated|xenobiotic metabolic process|response to xenobiotic stimulus|protein dimerization activity
AHSA1	17.2885	23.747	23.9317	25.3568	26.4418	37.758	16.7821	21.4184	29.8821	20.685	33.4857	30.9783	GeneID:10598,Genbank:NM_001321441.1,HGNC:HGNC:1189,MIM:608466	activator of HSP90 ATPase activity 1		GO:0001671,GO:0005783,GO:0005829,GO:0006950,GO:0045296,GO:0051087,GO:0070062	ATPase activator activity|endoplasmic reticulum|cytosol|response to stress|cadherin binding|chaperone binding|extracellular exosome
AHSG	0	0	0	0	0	0.0275926	0	0	0	0	0	0.0551493	GeneID:197,Genbank:NM_001354571.1,HGNC:HGNC:349,MIM:138680	alpha 2-HS glycoprotein		GO:0001501,GO:0001503,GO:0002576,GO:0004866,GO:0004869,GO:0005576,GO:0005615,GO:0005788,GO:0005794,GO:0006907,GO:0006953,GO:0019210,GO:0030500,GO:0030502,GO:0031012,GO:0031093,GO:0034774,GO:0043312,GO:0043687,GO:0044267,GO:0046627,GO:0050727,GO:0050766,GO:0070062,GO:0070168,GO:0072562	skeletal system development|ossification|platelet degranulation|endopeptidase inhibitor activity|cysteine-type endopeptidase inhibitor activity|extracellular region|extracellular space|endoplasmic reticulum lumen|Golgi apparatus|pinocytosis|acute-phase response|kinase inhibitor activity|regulation of bone mineralization|negative regulation of bone mineralization|extracellular matrix|platelet alph…
AHSP	0.104953	0.10411	0.0952557	0.930434	0.422633	0.102881	0.581325	0.529443	0.534358	0.506885	0	0.615555	GeneID:51327,Genbank:NM_016633.3,HGNC:HGNC:18075,MIM:605821	alpha hemoglobin stabilizing protein		GO:0005833,GO:0006457,GO:0020027,GO:0030097,GO:0030218,GO:0030492,GO:0050821,GO:0051082	hemoglobin complex|protein folding|hemoglobin metabolic process|hemopoiesis|erythrocyte differentiation|hemoglobin binding|protein stabilization|unfolded protein binding
AICDA	0.0544976	0.0358585	0	0.0711787	0.0391694	0.0167945	0.0545737	0	0.0185888	0	0.0164311	0.0864842	GeneID:57379,Genbank:NM_001330343.1,HGNC:HGNC:13203,MIM:605257	activation induced cytidine deaminase				hsa04672,hsa05340	Intestinal immune network for IgA production|Primary immunodeficiency
AIDA	9.30762	10.692	12.378	9.35813	6.82632	6.38548	6.68313	7.35557	9.46071	9.3489	6.27259	6.55755	GeneID:64853,Genbank:NM_022831.2,HGNC:HGNC:25761,MIM:612375	axin interactor, dorsalization associated		GO:0005737,GO:0009953,GO:0016020,GO:0019904,GO:0035091,GO:0043496,GO:0043508,GO:0046329,GO:0048264	cytoplasm|dorsal/ventral pattern formation|membrane|protein domain specific binding|phosphatidylinositol binding|regulation of protein homodimerization activity|negative regulation of JUN kinase activity|negative regulation of JNK cascade|determination of ventral identity
AIF1	8.77538	10.6553	4.19729	4.79691	4.71625	10.7479	45.4542	25.0778	53.4351	24.6254	28.1089	39.0396	GeneID:199,Genbank:NM_001623.4,HGNC:HGNC:352,MIM:601833	allograft inflammatory factor 1		GO:0001774,GO:0001891,GO:0001934,GO:0005509,GO:0005634,GO:0005737,GO:0005829,GO:0005884,GO:0006911,GO:0006954,GO:0010629,GO:0014739,GO:0016601,GO:0030027,GO:0030041,GO:0031668,GO:0032587,GO:0032870,GO:0042102,GO:0043066,GO:0043204,GO:0045429,GO:0048471,GO:0048661,GO:0048662,GO:0048678,GO:0051015,GO:0051017,GO:0051384,GO:0051602,GO:0071315,GO:0071346,GO:0071447,GO:0071672,GO:0071673,GO:0090026,GO:…	microglial cell activation|phagocytic cup|positive regulation of protein phosphorylation|calcium ion binding|nucleus|cytoplasm|cytosol|actin filament|phagocytosis, engulfment|inflammatory response|negative regulation of gene expression|positive regulation of muscle hyperplasia|Rac protein signal transduction|lamellipodium|actin filament polymerization|cellular response to extracellular stimulus|r…
AIF1L	0.0226914	0.0229021	0.0113139	0	0	0.0231322	0	0	0	0	0.0218885	0.115858	GeneID:83543,Genbank:NM_001185095.1,HGNC:HGNC:28904	allograft inflammatory factor 1 like		GO:0005509,GO:0005737,GO:0005925,GO:0015629,GO:0032587,GO:0043234,GO:0051015,GO:0070062	calcium ion binding|cytoplasm|focal adhesion|actin cytoskeleton|ruffle membrane|protein complex|actin filament binding|extracellular exosome
AIFM1	3.07398	2.90377	4.78776	4.28873	4.43586	4.37951	4.35808	3.51726	5.38746	4.82439	4.75991	4.97432	GeneID:9131,Genbank:NM_145812.2,HGNC:HGNC:8768,MIM:310490	apoptosis inducing factor mitochondria associated 1				hsa04210,hsa04217	Apoptosis|Necroptosis
AIFM2	0.938901	1.39395	1.31306	1.12449	1.64797	1.96265	1.85654	2.30488	1.52243	1.22097	2.51253	2.63548	GeneID:84883,Genbank:NM_032797.5,HGNC:HGNC:21411,MIM:605159	apoptosis inducing factor, mitochondria associated 2				hsa04115	p53 signaling pathway
AIFM3	0.072464	0.096265	0.0336411	0	0.17965	0.0812647	0.270958	0.151565	0.116688	0.105885	0.129056	0.137157	GeneID:150209,Genbank:NM_144704.2,HGNC:HGNC:26398,MIM:617298	apoptosis inducing factor, mitochondria associated 3		GO:0005739,GO:0005743,GO:0005783,GO:0005829,GO:0016491,GO:0046872,GO:0050660,GO:0051537,GO:0097194	mitochondrion|mitochondrial inner membrane|endoplasmic reticulum|cytosol|oxidoreductase activity|metal ion binding|flavin adenine dinucleotide binding|2 iron, 2 sulfur cluster binding|execution phase of apoptosis
AIG1	0.259617	0.248297	0.35985	0.230866	0.276563	0.294314	0.344475	0.372374	0.375949	0.297755	0.314534	0.378406	GeneID:51390,Genbank:NM_001286587.1,HGNC:HGNC:21607,MIM:608514	androgen induced 1		GO:0012505,GO:0016020,GO:0016021,GO:0016787,GO:0042758	endomembrane system|membrane|integral component of membrane|hydrolase activity|long-chain fatty acid catabolic process
AIM2	2.6587	4.09948	7.67187	4.50681	2.15482	2.20413	2.132	2.13784	3.87721	3.66355	1.52619	1.8474	GeneID:9447,Genbank:XM_017002848.1,HGNC:HGNC:357,MIM:604578	absent in melanoma 2		GO:0002218,GO:0002230,GO:0003690,GO:0005654,GO:0005737,GO:0005739,GO:0005829,GO:0006915,GO:0006954,GO:0006955,GO:0032088,GO:0032461,GO:0032731,GO:0033209,GO:0035458,GO:0035690,GO:0042802,GO:0045087,GO:0050702,GO:0050718,GO:0051092,GO:0070269,GO:0097169,GO:2001056	activation of innate immune response|positive regulation of defense response to virus by host|double-stranded DNA binding|nucleoplasm|cytoplasm|mitochondrion|cytosol|apoptotic process|inflammatory response|immune response|negative regulation of NF-kappaB transcription factor activity|positive regulation of protein oligomerization|positive regulation of interleukin-1 beta production|tumor necrosis…	hsa04621,hsa04623	NOD-like receptor signaling pathway|Cytosolic DNA-sensing pathway
AIMP1	7.06303	5.25742	7.39921	6.59756	7.07733	7.57009	7.24211	6.24283	8.8386	7.47554	8.72927	7.54772	GeneID:9255,Genbank:NM_001142415.1,HGNC:HGNC:10648,MIM:603605	aminoacyl tRNA synthetase complex interacting multifunctional protein 1		GO:0000049,GO:0001525,GO:0001937,GO:0005125,GO:0005615,GO:0005634,GO:0005783,GO:0005794,GO:0005829,GO:0006006,GO:0006418,GO:0006915,GO:0006935,GO:0006954,GO:0007155,GO:0007165,GO:0007267,GO:0009611,GO:0009986,GO:0016020,GO:0017101,GO:0017102,GO:0030133,GO:0042803,GO:0050900,GO:0051020,GO:0051607	tRNA binding|angiogenesis|negative regulation of endothelial cell proliferation|cytokine activity|extracellular space|nucleus|endoplasmic reticulum|Golgi apparatus|cytosol|glucose metabolic process|tRNA aminoacylation for protein translation|apoptotic process|chemotaxis|inflammatory response|cell adhesion|signal transduction|cell-cell signaling|response to wounding|cell surface|membrane|aminoacyl…
AIMP2	2.42152	2.7156	3.11341	2.73455	2.49546	4.28639	2.26162	2.11418	2.64987	1.92423	3.27426	2.65685	GeneID:7965,Genbank:NM_001326609.1,HGNC:HGNC:20609,MIM:600859	aminoacyl tRNA synthetase complex interacting multifunctional protein 2		GO:0005634,GO:0005829,GO:0006418,GO:0006461,GO:0006915,GO:0008285,GO:0016020,GO:0017101,GO:0031398,GO:0032947,GO:0060510,GO:1901216,GO:1903632	nucleus|cytosol|tRNA aminoacylation for protein translation|protein complex assembly|apoptotic process|negative regulation of cell proliferation|membrane|aminoacyl-tRNA synthetase multienzyme complex|positive regulation of protein ubiquitination|protein complex scaffold activity|Type II pneumocyte differentiation|positive regulation of neuron death|positive regulation of aminoacyl-tRNA ligase act…
AIP	11.9407	10.2268	15.2835	16.4658	16.4951	28.2735	18.5893	10.2315	29.2512	16.2514	27.1526	28.0433	GeneID:9049,Genbank:XM_024448761.1,HGNC:HGNC:358,MIM:605555	aryl hydrocarbon receptor interacting protein				hsa04934	Cushing syndrome
AIPL1	0	0	0	0	0	0	0	0	0	0	0	0	GeneID:23746,Genbank:NM_001033055.2,HGNC:HGNC:359,MIM:604392	aryl hydrocarbon receptor interacting protein like 1		GO:0005634,GO:0005737,GO:0007601	nucleus|cytoplasm|visual perception	hsa04934	Cushing syndrome
AIRE	0	0	0	0	0	0.0228272	0	0	0.0204982	0	0.0202782	0.0644273	GeneID:326,Genbank:NM_000383.3,HGNC:HGNC:360,MIM:607358	autoimmune regulator				hsa04120,hsa05340	Ubiquitin mediated proteolysis|Primary immunodeficiency
AJAP1	0.0106186	0.0108825	0.0253177	0.0629263	0.0111909	0.0293421	0.105606	0.0339994	0.0618894	0.0748134	0.0105107	0.0110652	GeneID:55966,Genbank:XM_011541786.2,HGNC:HGNC:30801,MIM:610972	adherens junctions associated protein 1		GO:0001953,GO:0005913,GO:0007155,GO:0008013,GO:0009898,GO:0009986,GO:0016323,GO:0016324,GO:0030860,GO:0032403,GO:0044214,GO:0044291,GO:0061045	negative regulation of cell-matrix adhesion|cell-cell adherens junction|cell adhesion|beta-catenin binding|cytoplasmic side of plasma membrane|cell surface|basolateral plasma membrane|apical plasma membrane|regulation of polarized epithelial cell differentiation|protein complex binding|spanning component of plasma membrane|cell-cell contact zone|negative regulation of wound healing
AJM1	1.91604	2.59173	1.4232	5.3577	1.48872	2.04405	1.69936	2.59137	2.01464	5.83176	2.27915	3.3033	GeneID:389813,Genbank:NM_001080482.3,HGNC:HGNC:37284	apical junction component 1 homolog		GO:0005912,GO:0005929,GO:0016324	adherens junction|cilium|apical plasma membrane
AJUBA	0.0218326	0.0899593	0.0854067	0.0716727	0.22847	0.153929	0.149657	0.0694102	0.280003	0.111497	0.198332	0.165758	GeneID:84962,Genbank:NM_032876.5,HGNC:HGNC:20250,MIM:609066	ajuba LIM protein		GO:0000086,GO:0000122,GO:0000932,GO:0001666,GO:0003682,GO:0003714,GO:0005634,GO:0005667,GO:0005794,GO:0005815,GO:0005829,GO:0005886,GO:0005911,GO:0005912,GO:0005925,GO:0006351,GO:0006355,GO:0007010,GO:0016339,GO:0030027,GO:0030032,GO:0030334,GO:0031328,GO:0031334,GO:0033673,GO:0034613,GO:0035195,GO:0035313,GO:0035331,GO:0043087,GO:0043123,GO:0043406,GO:0045294,GO:0046474,GO:0046872,GO:0048041,GO:…	G2/M transition of mitotic cell cycle|negative regulation of transcription from RNA polymerase II promoter|P-body|response to hypoxia|chromatin binding|transcription corepressor activity|nucleus|transcription factor complex|Golgi apparatus|microtubule organizing center|cytosol|plasma membrane|cell-cell junction|adherens junction|focal adhesion|transcription, DNA-templated|regulation of transcript…	hsa04390,hsa04392	Hippo signaling pathway|Hippo signaling pathway - multiple species
AK1	7.755	6.95959	3.07793	6.25063	10.2187	8.19805	12.8869	10.0321	5.15588	8.07638	22.2118	11.0687	GeneID:203,Genbank:NM_001318121.1,HGNC:HGNC:361,MIM:103000	adenylate kinase 1				hsa00230,hsa00730	Purine metabolism|Thiamine metabolism
AK2	8.21985	6.79776	11.3286	10.1296	7.85369	11.4	8.76032	7.29164	9.8111	9.23053	8.21836	8.71205	GeneID:204,Genbank:NM_001319142.1,HGNC:HGNC:362,MIM:103020	adenylate kinase 2		GO:0004017,GO:0005524,GO:0005743,GO:0005758,GO:0006172,GO:0015949,GO:0070062,GO:0097226	adenylate kinase activity|ATP binding|mitochondrial inner membrane|mitochondrial intermembrane space|ADP biosynthetic process|nucleobase-containing small molecule interconversion|extracellular exosome|sperm mitochondrial sheath	hsa00230,hsa00730	Purine metabolism|Thiamine metabolism
AK3	4.13931	4.35143	6.70941	7.20545	5.60896	6.30061	5.46995	4.23351	7.79476	7.67359	7.60431	7.47926	GeneID:50808,Genbank:NM_001199853.1,HGNC:HGNC:17376,MIM:609290	adenylate kinase 3		GO:0005524,GO:0005525,GO:0005739,GO:0005759,GO:0007596,GO:0046033,GO:0046039,GO:0046041,GO:0046051,GO:0046899	ATP binding|GTP binding|mitochondrion|mitochondrial matrix|blood coagulation|AMP metabolic process|GTP metabolic process|ITP metabolic process|UTP metabolic process|nucleoside triphosphate adenylate kinase activity	hsa00230	Purine metabolism
AK4	12.4666	11.465	3.43301	2.87618	8.80032	11.0432	0.11145	2.10023	0.338042	0.272223	0.468681	0.693871	GeneID:205,Genbank:XM_017000613.1,HGNC:HGNC:363,MIM:103030	adenylate kinase 4		GO:0001889,GO:0004017,GO:0004550,GO:0005524,GO:0005525,GO:0005739,GO:0005759,GO:0006165,GO:0007420,GO:0009142,GO:0015949,GO:0042493,GO:0046033,GO:0046034,GO:0046039,GO:0046899,GO:0050145,GO:0070062	liver development|adenylate kinase activity|nucleoside diphosphate kinase activity|ATP binding|GTP binding|mitochondrion|mitochondrial matrix|nucleoside diphosphate phosphorylation|brain development|nucleoside triphosphate biosynthetic process|nucleobase-containing small molecule interconversion|response to drug|AMP metabolic process|ATP metabolic process|GTP metabolic process|nucleoside triphosp…	hsa00230,hsa00730	Purine metabolism|Thiamine metabolism
AK5	0.0561801	0.0282842	0.0857788	0.0487171	0.0600276	0.102743	0.243365	0.126114	0.691451	0.297004	0.384184	0.33421	GeneID:26289,Genbank:XM_017001012.1,HGNC:HGNC:365,MIM:608009	adenylate kinase 5		GO:0004017,GO:0004550,GO:0005524,GO:0005815,GO:0005829,GO:0006165,GO:0006172,GO:0006173,GO:0009142,GO:0009220,GO:0015949,GO:0019206,GO:0046034	adenylate kinase activity|nucleoside diphosphate kinase activity|ATP binding|microtubule organizing center|cytosol|nucleoside diphosphate phosphorylation|ADP biosynthetic process|dADP biosynthetic process|nucleoside triphosphate biosynthetic process|pyrimidine ribonucleotide biosynthetic process|nucleobase-containing small molecule interconversion|nucleoside kinase activity|ATP metabolic process	hsa00230,hsa00730	Purine metabolism|Thiamine metabolism
AK6	6.7129	7.11844	5.98265	6.19613	4.29516	12.1256	6.35898	5.20562	8.66296	5.25821	7.64125	8.75138	GeneID:102157402,Genbank:NM_001015891.1,HGNC:HGNC:49151	adenylate kinase 6		GO:0004017,GO:0005524,GO:0005654,GO:0005737,GO:0005829,GO:0015030,GO:0015949,GO:0016020,GO:0050145	adenylate kinase activity|ATP binding|nucleoplasm|cytoplasm|cytosol|Cajal body|nucleobase-containing small molecule interconversion|membrane|nucleoside phosphate kinase activity	hsa00230,hsa03008	Purine metabolism|Ribosome biogenesis in eukaryotes
AK7	0.013084	0	0.0778276	0.0256904	0.0279007	0.0120797	0	0.0135288	0.0134279	0.0544695	0	0.0248568	GeneID:122481,Genbank:NM_152327.4,HGNC:HGNC:20091,MIM:615364	adenylate kinase 7		GO:0004017,GO:0004127,GO:0004550,GO:0005524,GO:0005829,GO:0006165,GO:0009142,GO:0015949,GO:0019206,GO:0030030	adenylate kinase activity|cytidylate kinase activity|nucleoside diphosphate kinase activity|ATP binding|cytosol|nucleoside diphosphate phosphorylation|nucleoside triphosphate biosynthetic process|nucleobase-containing small molecule interconversion|nucleoside kinase activity|cell projection organization	hsa00230,hsa00730	Purine metabolism|Thiamine metabolism
AK8	0	0	0	0.00665102	0.0143412	0.0216969	0.00695814	0	0.00745701	0	0	0	GeneID:158067,Genbank:XM_005272169.2,HGNC:HGNC:26526,MIM:615365	adenylate kinase 8		GO:0004017,GO:0004127,GO:0004550,GO:0005524,GO:0005829,GO:0005930,GO:0006165,GO:0009142,GO:0015949,GO:0019206,GO:0021591,GO:0036126	adenylate kinase activity|cytidylate kinase activity|nucleoside diphosphate kinase activity|ATP binding|cytosol|axoneme|nucleoside diphosphate phosphorylation|nucleoside triphosphate biosynthetic process|nucleobase-containing small molecule interconversion|nucleoside kinase activity|ventricular system development|sperm flagellum	hsa00230,hsa00730	Purine metabolism|Thiamine metabolism
AK9	0.300116	0.217162	0.491159	0.353734	0.447224	0.197592	0.318155	0.280514	0.349118	0.392933	0.236838	0.234634	GeneID:221264,Genbank:XM_011535552.3,HGNC:HGNC:33814,MIM:615358	adenylate kinase 9		GO:0004550,GO:0005524,GO:0005634,GO:0005654,GO:0005737,GO:0005829,GO:0006174,GO:0006186,GO:0006756,GO:0006757,GO:0015949,GO:0019206,GO:0031965,GO:0050145,GO:0061508,GO:0061565,GO:0061566,GO:0061567,GO:0061568,GO:0061569,GO:0061570,GO:0061571	nucleoside diphosphate kinase activity|ATP binding|nucleus|nucleoplasm|cytoplasm|cytosol|dADP phosphorylation|dGDP phosphorylation|AMP phosphorylation|ATP generation from ADP|nucleobase-containing small molecule interconversion|nucleoside kinase activity|nuclear membrane|nucleoside phosphate kinase activity|CDP phosphorylation|dAMP phosphorylation|CMP phosphorylation|dCMP phosphorylation|GDP phos…	hsa00230,hsa00240	Purine metabolism|Pyrimidine metabolism
AKAIN1	0	0	0	0	0	0	0	0	0	0	0	0	GeneID:642597,Genbank:NM_001330553.1,HGNC:HGNC:28285,MIM:616427	A-kinase anchor inhibitor 1		GO:0005829,GO:0008104,GO:0010738,GO:0034237,GO:0051018	cytosol|protein localization|regulation of protein kinase A signaling|protein kinase A regulatory subunit binding|protein kinase A binding
AKAP1	3.93157	2.89197	5.81252	4.0563	4.72229	4.04012	2.62224	2.80589	3.31948	2.54285	3.43738	3.57517	GeneID:8165,Genbank:NM_003488.3,HGNC:HGNC:367,MIM:602449	A-kinase anchoring protein 1		GO:0003723,GO:0005739,GO:0005741,GO:0005829,GO:0007596,GO:0010738,GO:0016020,GO:0016021,GO:0034237	RNA binding|mitochondrion|mitochondrial outer membrane|cytosol|blood coagulation|regulation of protein kinase A signaling|membrane|integral component of membrane|protein kinase A regulatory subunit binding
AKAP10	7.71313	6.37545	9.4226	8.68232	7.46238	5.8378	11.0292	9.0492	12.1154	11.0998	8.11333	7.94523	GeneID:11216,Genbank:NM_001330152.1,HGNC:HGNC:368,MIM:604694	A-kinase anchoring protein 10		GO:0005739,GO:0005829,GO:0005886,GO:0007165,GO:0007596,GO:0008104,GO:0043234,GO:0051018	mitochondrion|cytosol|plasma membrane|signal transduction|blood coagulation|protein localization|protein complex|protein kinase A binding
AKAP11	7.47831	5.75148	10.8926	8.52475	8.25429	2.60131	7.70627	8.46848	6.90473	10.9871	4.43915	4.0807	GeneID:11215,Genbank:XM_011534906.2,HGNC:HGNC:369,MIM:604696	A-kinase anchoring protein 11		GO:0005730,GO:0005777,GO:0005815,GO:0005829,GO:0005886,GO:0008157,GO:0010738,GO:0035556,GO:0051018	nucleolus|peroxisome|microtubule organizing center|cytosol|plasma membrane|protein phosphatase 1 binding|regulation of protein kinase A signaling|intracellular signal transduction|protein kinase A binding
AKAP12	1.11248	0.420724	0.797976	0.456157	0.454743	0.429119	0.961542	0.22846	0.596722	0.324465	0.324561	0.383796	GeneID:9590,Genbank:XM_017011517.2,HGNC:HGNC:370,MIM:604698	A-kinase anchoring protein 12
AKAP13	26.3112	24.2222	30.1976	37.0067	30.3379	14.7291	31.2312	26.7472	21.5351	37.3511	20.6275	19.1477	GeneID:11214,Genbank:NM_007200.4,HGNC:HGNC:371,MIM:604686	A-kinase anchoring protein 13		GO:0004691,GO:0004871,GO:0005078,GO:0005085,GO:0005089,GO:0005634,GO:0005829,GO:0005884,GO:0005938,GO:0007186,GO:0007507,GO:0010611,GO:0016020,GO:0017048,GO:0032947,GO:0035025,GO:0035556,GO:0043065,GO:0043123,GO:0043406,GO:0046872,GO:0048471,GO:0051018,GO:0051056,GO:0051168,GO:0055007,GO:0060297,GO:0060348,GO:0071875,GO:0086023,GO:1900169	cAMP-dependent protein kinase activity|signal transducer activity|MAP-kinase scaffold activity|guanyl-nucleotide exchange factor activity|Rho guanyl-nucleotide exchange factor activity|nucleus|cytosol|actin filament|cell cortex|G-protein coupled receptor signaling pathway|heart development|regulation of cardiac muscle hypertrophy|membrane|Rho GTPase binding|protein complex scaffold activity|posit…	hsa04928,hsa05163	Parathyroid hormone synthesis, secretion and action|Human cytomegalovirus infection
AKAP14	0	0	0	0	0	0	0	0	0	0	0.0493278	0	GeneID:158798,Genbank:NM_178813.5,HGNC:HGNC:24061,MIM:300462	A-kinase anchoring protein 14		GO:0005930,GO:0005952,GO:0034237	axoneme|cAMP-dependent protein kinase complex|protein kinase A regulatory subunit binding
AKAP17A	0.339663	0.314325	3.03557	0.326928	0.278605	0.291929	0.213352	0.304948	0.408005	0.192085	0.284583	0.275036	GeneID:8227,Genbank:NM_005088.2,HGNC:HGNC:18783,MIM:465000	A-kinase anchoring protein 17A		GO:0003723,GO:0005634,GO:0005681,GO:0005829,GO:0006355,GO:0006397,GO:0007165,GO:0008380,GO:0016607,GO:0042113,GO:0043484,GO:0051018	RNA binding|nucleus|spliceosomal complex|cytosol|regulation of transcription, DNA-templated|mRNA processing|signal transduction|RNA splicing|nuclear speck|B cell activation|regulation of RNA splicing|protein kinase A binding
AKAP2	22.8778	34.2311	18.8922	12.4404	16.2944	10.5023	4.76551	8.192	5.91403	4.82355	4.97907	3.04093	GeneID:11217,Genbank:NM_001198656.1,HGNC:HGNC:372,MIM:604582	A-kinase anchoring protein 2
AKAP3	0.114693	0.12299	0.230579	0.0940883	0.229861	0.0395117	0.236415	0.120757	0.184691	0.0901925	0.216816	0.13895	GeneID:10566,Genbank:NM_006422.3,HGNC:HGNC:373,MIM:604689	A-kinase anchoring protein 3		GO:0001669,GO:0005634,GO:0005737,GO:0006928,GO:0007178,GO:0007338,GO:0007340,GO:0008104,GO:0010738,GO:0035686,GO:0051018,GO:0097228	acrosomal vesicle|nucleus|cytoplasm|movement of cell or subcellular component|transmembrane receptor protein serine/threonine kinase signaling pathway|single fertilization|acrosome reaction|protein localization|regulation of protein kinase A signaling|sperm fibrous sheath|protein kinase A binding|sperm principal piece
AKAP4	0	0	0	0	0	0	0	0	0	0	0	0	GeneID:8852,Genbank:NM_003886.2,HGNC:HGNC:374,MIM:300185	A-kinase anchoring protein 4		GO:0005634,GO:0005737,GO:0005856,GO:0005952,GO:0006928,GO:0007165,GO:0007178,GO:0007338,GO:0010738,GO:0030018,GO:0030317,GO:0031514,GO:0035686,GO:0044458,GO:0045184,GO:0048471,GO:0051018,GO:0097228	nucleus|cytoplasm|cytoskeleton|cAMP-dependent protein kinase complex|movement of cell or subcellular component|signal transduction|transmembrane receptor protein serine/threonine kinase signaling pathway|single fertilization|regulation of protein kinase A signaling|Z disc|flagellated sperm motility|motile cilium|sperm fibrous sheath|motile cilium assembly|establishment of protein localization|per…
AKAP5	4.33166	1.76508	1.97023	8.8872	2.65721	1.26528	4.41829	2.95969	1.8907	8.48131	1.51482	1.70885	GeneID:9495,Genbank:NM_004857.3,HGNC:HGNC:375,MIM:604688	A-kinase anchoring protein 5		GO:0005516,GO:0005829,GO:0005886,GO:0006605,GO:0007165,GO:0007193,GO:0007268,GO:0008179,GO:0010738,GO:0017124,GO:0030346,GO:0034237,GO:0035254,GO:0051018,GO:0097110	calmodulin binding|cytosol|plasma membrane|protein targeting|signal transduction|adenylate cyclase-inhibiting G-protein coupled receptor signaling pathway|chemical synaptic transmission|adenylate cyclase binding|regulation of protein kinase A signaling|SH3 domain binding|protein phosphatase 2B binding|protein kinase A regulatory subunit binding|glutamate receptor binding|protein kinase A binding|…
AKAP6	0.0110679	0.00537839	0.059215	0.0223933	0.0302409	0.00491547	0.0450094	0.0430762	0.0562452	0.0293609	0.031802	0.0205428	GeneID:9472,Genbank:XM_024449755.1,HGNC:HGNC:376,MIM:604691	A-kinase anchoring protein 6		GO:0001508,GO:0005635,GO:0005737,GO:0005901,GO:0006605,GO:0008179,GO:0010738,GO:0010880,GO:0014701,GO:0014704,GO:0016529,GO:0019933,GO:0030307,GO:0030315,GO:0031965,GO:0032516,GO:0032947,GO:0034237,GO:0034704,GO:0035556,GO:0043495,GO:0044325,GO:0048471,GO:0051018,GO:0051281,GO:0060306,GO:0060316,GO:0061051,GO:0070886,GO:0071320,GO:0071345,GO:1901381,GO:1902261	action potential|nuclear envelope|cytoplasm|caveola|protein targeting|adenylate cyclase binding|regulation of protein kinase A signaling|regulation of release of sequestered calcium ion into cytosol by sarcoplasmic reticulum|junctional sarcoplasmic reticulum membrane|intercalated disc|sarcoplasmic reticulum|cAMP-mediated signaling|positive regulation of cell growth|T-tubule|nuclear membrane|posit…
AKAP7	0.699963	0.604936	0.704975	0.893429	0.506846	0.734959	0.909404	0.451557	1.42702	1.0479	0.484517	0.922855	GeneID:9465,Genbank:XM_017011509.1,HGNC:HGNC:377,MIM:604693	A-kinase anchoring protein 7		GO:0001508,GO:0005622,GO:0005886,GO:0006811,GO:0008104,GO:0016324,GO:0016328,GO:0035556,GO:0051018,GO:0060306,GO:0071320,GO:1901381,GO:1902261	action potential|intracellular|plasma membrane|ion transport|protein localization|apical plasma membrane|lateral plasma membrane|intracellular signal transduction|protein kinase A binding|regulation of membrane repolarization|cellular response to cAMP|positive regulation of potassium ion transmembrane transport|positive regulation of delayed rectifier potassium channel activity
AKAP8	8.40475	6.39925	9.38581	9.36201	8.20134	8.7796	10.3658	6.42366	10.2587	9.42475	10.2364	9.9688	GeneID:10270,Genbank:NM_005858.3,HGNC:HGNC:378,MIM:604692	A-kinase anchoring protein 8		GO:0000278,GO:0000793,GO:0001939,GO:0003690,GO:0003723,GO:0005634,GO:0005654,GO:0005730,GO:0005739,GO:0005794,GO:0006351,GO:0006355,GO:0007076,GO:0007165,GO:0008270,GO:0015031,GO:0016020,GO:0016363,GO:0031065,GO:0032720,GO:0033127,GO:0034237,GO:0042826,GO:0044839,GO:0045087,GO:0051059,GO:0071222,GO:0071380	mitotic cell cycle|condensed chromosome|female pronucleus|double-stranded DNA binding|RNA binding|nucleus|nucleoplasm|nucleolus|mitochondrion|Golgi apparatus|transcription, DNA-templated|regulation of transcription, DNA-templated|mitotic chromosome condensation|signal transduction|zinc ion binding|protein transport|membrane|nuclear matrix|positive regulation of histone deacetylation|negative regu…
AKAP8L	11.5017	10.4537	12.828	16.7937	15.9859	18.9574	16.7802	11.5994	18.0499	16.5761	22.0577	22.8259	GeneID:26993,Genbank:NM_001291478.1,HGNC:HGNC:29857,MIM:609475	A-kinase anchoring protein 8 like		GO:0000785,GO:0003677,GO:0003723,GO:0005521,GO:0005634,GO:0005737,GO:0006351,GO:0006397,GO:0007076,GO:0008380,GO:0010793,GO:0016363,GO:0016605,GO:0016607,GO:0017151,GO:0030529,GO:0031065,GO:0033127,GO:0034237,GO:0042826,GO:0044839,GO:0045944,GO:0046872,GO:0051081	chromatin|DNA binding|RNA binding|lamin binding|nucleus|cytoplasm|transcription, DNA-templated|mRNA processing|mitotic chromosome condensation|RNA splicing|regulation of mRNA export from nucleus|nuclear matrix|PML body|nuclear speck|DEAD/H-box RNA helicase binding|intracellular ribonucleoprotein complex|positive regulation of histone deacetylation|regulation of histone phosphorylation|protein kin…
AKAP9	6.05589	4.23633	7.16905	7.77782	6.58609	2.32215	7.32475	5.72846	5.30461	9.27995	3.59261	3.24188	GeneID:10142,Genbank:XM_017011642.2,HGNC:HGNC:379,MIM:604001	A-kinase anchoring protein 9
AKIP1	1.49046	0.884624	2.60317	2.55371	1.49045	3.52559	3.21428	1.16513	2.81404	3.14704	2.85873	2.7793	GeneID:56672,Genbank:XM_017018012.2,HGNC:HGNC:1170,MIM:609191	A-kinase interacting protein 1		GO:0005654,GO:0034446,GO:1901222	nucleoplasm|substrate adhesion-dependent cell spreading|regulation of NIK/NF-kappaB signaling
AKIRIN1	45.7606	33.5722	38.2639	38.5917	38.8269	39.4584	35.1504	39.8892	47.4015	38.9539	43.3391	43.193	GeneID:79647,Genbank:NM_024595.2,HGNC:HGNC:25744,MIM:615164	akirin 1		GO:0005634,GO:0005654,GO:0031965	nucleus|nucleoplasm|nuclear membrane
AKIRIN2	34.8265	24.5976	23.731	27.2909	26.6652	36.2659	38.3223	38.7973	43.7687	35.0524	35.0322	35.8823	GeneID:55122,Genbank:NM_018064.3,HGNC:HGNC:21407,MIM:615165	akirin 2		GO:0000122,GO:0005634,GO:0005654,GO:0006351,GO:0008284,GO:0009790,GO:0010950,GO:0017053,GO:0019899,GO:0032496,GO:0032755,GO:0045087,GO:0045944	negative regulation of transcription from RNA polymerase II promoter|nucleus|nucleoplasm|transcription, DNA-templated|positive regulation of cell proliferation|embryo development|positive regulation of endopeptidase activity|transcriptional repressor complex|enzyme binding|response to lipopolysaccharide|positive regulation of interleukin-6 production|innate immune response|positive regulation of …
AKNA	48.5148	40.4243	56.6013	103.166	47.4315	34.1204	54.7418	44.5838	38.3584	84.0079	40.4311	46.1655	GeneID:80709,Genbank:XM_005252244.2,HGNC:HGNC:24108,MIM:605729	AT-hook transcription factor		GO:0000978,GO:0001077,GO:0001650,GO:0005654,GO:0005813,GO:0005829,GO:0016020,GO:0043231,GO:0045944	RNA polymerase II proximal promoter sequence-specific DNA binding|transcriptional activator activity, RNA polymerase II proximal promoter sequence-specific DNA binding|fibrillar center|nucleoplasm|centrosome|cytosol|membrane|intracellular membrane-bounded organelle|positive regulation of transcription from RNA polymerase II promoter
AKNAD1	0	0	0	0	0	0	0	0	0	0	0	0	GeneID:254268,Genbank:NM_152763.4,HGNC:HGNC:28398	AKNA domain containing 1
AKR1A1	8.62986	9.50643	13.3425	10.8487	10.3753	19.4183	12.8746	13.8803	18.6014	12.1029	16.3778	15.4188	GeneID:10327,Genbank:XM_011540492.2,HGNC:HGNC:380,MIM:103830	aldo-keto reductase family 1 member A1		GO:0004032,GO:0004033,GO:0005615,GO:0005829,GO:0006006,GO:0006081,GO:0009055,GO:0016324,GO:0019640,GO:0019853,GO:0042840,GO:0046185,GO:0047939,GO:0070062,GO:1901687	alditol:NADP+ 1-oxidoreductase activity|aldo-keto reductase (NADP) activity|extracellular space|cytosol|glucose metabolic process|cellular aldehyde metabolic process|electron transfer activity|apical plasma membrane|glucuronate catabolic process to xylulose 5-phosphate|L-ascorbic acid biosynthetic process|D-glucuronate catabolic process|aldehyde catabolic process|L-glucuronate reductase activity|…	hsa00010,hsa00040,hsa00561	Glycolysis / Gluconeogenesis|Pentose and glucuronate interconversions|Glycerolipid metabolism
AKR1B1	6.82903	8.47019	12.4079	12.7712	10.9974	18.4216	11.2125	7.7067	14.4922	11.397	15.3993	16.9762	GeneID:231,Genbank:NM_001346142.1,HGNC:HGNC:381,MIM:103880	aldo-keto reductase family 1 member B		GO:0001894,GO:0003091,GO:0004032,GO:0004033,GO:0005615,GO:0005654,GO:0005829,GO:0005975,GO:0006061,GO:0006700,GO:0006950,GO:0009055,GO:0009414,GO:0018931,GO:0031098,GO:0032838,GO:0033010,GO:0035809,GO:0042415,GO:0042629,GO:0043066,GO:0043220,GO:0043795,GO:0044597,GO:0044598,GO:0046370,GO:0046427,GO:0048471,GO:0048661,GO:0060135,GO:0070062,GO:0072061,GO:0097066,GO:0097238,GO:0097454,GO:1901653	tissue homeostasis|renal water homeostasis|alditol:NADP+ 1-oxidoreductase activity|aldo-keto reductase (NADP) activity|extracellular space|nucleoplasm|cytosol|carbohydrate metabolic process|sorbitol biosynthetic process|C21-steroid hormone biosynthetic process|response to stress|electron transfer activity|response to water deprivation|naphthalene metabolic process|stress-activated protein kinase …	hsa00040,hsa00051,hsa00052,hsa00561,hsa00790	Pentose and glucuronate interconversions|Fructose and mannose metabolism|Galactose metabolism|Glycerolipid metabolism|Folate biosynthesis
AKR1B10	0	0	0	0	0	0	0	0	0	0	0	0.0708652	GeneID:57016,Genbank:NM_020299.4,HGNC:HGNC:382,MIM:604707	aldo-keto reductase family 1 member B10		GO:0001523,GO:0001758,GO:0004033,GO:0005764,GO:0005829,GO:0006081,GO:0007586,GO:0008202,GO:0016488,GO:0044597,GO:0044598,GO:0045550,GO:0047718,GO:0070062	retinoid metabolic process|retinal dehydrogenase activity|aldo-keto reductase (NADP) activity|lysosome|cytosol|cellular aldehyde metabolic process|digestion|steroid metabolic process|farnesol catabolic process|daunorubicin metabolic process|doxorubicin metabolic process|geranylgeranyl reductase activity|indanol dehydrogenase activity|extracellular exosome	hsa00040,hsa00051,hsa00052,hsa00561,hsa00790	Pentose and glucuronate interconversions|Fructose and mannose metabolism|Galactose metabolism|Glycerolipid metabolism|Folate biosynthesis
AKR1B15	0	0	0	0	0	0	0	0	0	0	0	0	GeneID:441282,Genbank:NM_001080538.2,HGNC:HGNC:37281,MIM:616336	aldo-keto reductase family 1 member B15		GO:0004303,GO:0005739,GO:0005759,GO:0005829,GO:0006703,GO:0016616	estradiol 17-beta-dehydrogenase activity|mitochondrion|mitochondrial matrix|cytosol|estrogen biosynthetic process|oxidoreductase activity, acting on the CH-OH group of donors, NAD or NADP as acceptor
AKR1C1	0.900957	0.416003	0.187484	0.101315	0.166316	0.303765	0.731217	0.635721	0.655954	0.232015	0.569223	0.615136	GeneID:1645,Genbank:NM_001353.5,HGNC:HGNC:384,MIM:600449	aldo-keto reductase family 1 member C1		GO:0001523,GO:0004032,GO:0004033,GO:0005829,GO:0006805,GO:0007586,GO:0008206,GO:0015721,GO:0016655,GO:0018636,GO:0030299,GO:0030855,GO:0031406,GO:0032052,GO:0042448,GO:0042574,GO:0042632,GO:0044597,GO:0044598,GO:0046683,GO:0047006,GO:0047042,GO:0047086,GO:0047115,GO:0047718,GO:0051260,GO:0055114,GO:0070062,GO:0071395	retinoid metabolic process|alditol:NADP+ 1-oxidoreductase activity|aldo-keto reductase (NADP) activity|cytosol|xenobiotic metabolic process|digestion|bile acid metabolic process|bile acid and bile salt transport|oxidoreductase activity, acting on NAD(P)H, quinone or similar compound as acceptor|phenanthrene 9,10-monooxygenase activity|intestinal cholesterol absorption|epithelial cell differentiat…	hsa00140,hsa00980	Steroid hormone biosynthesis|Metabolism of xenobiotics by cytochrome P450
AKR1C2	0.122598	0.0265207	0	0	0	0.0241352	0.286336	0.0140983	0.013795	0	0	0.162985	GeneID:1646,Genbank:NM_205845.2,HGNC:HGNC:385,MIM:600450	aldo-keto reductase family 1 member C2		GO:0004032,GO:0005737,GO:0006693,GO:0007186,GO:0007586,GO:0008202,GO:0008284,GO:0016655,GO:0018636,GO:0030855,GO:0031406,GO:0032052,GO:0042448,GO:0044597,GO:0044598,GO:0047086,GO:0047115,GO:0051897,GO:0055114,GO:0071395,GO:0071799	alditol:NADP+ 1-oxidoreductase activity|cytoplasm|prostaglandin metabolic process|G-protein coupled receptor signaling pathway|digestion|steroid metabolic process|positive regulation of cell proliferation|oxidoreductase activity, acting on NAD(P)H, quinone or similar compound as acceptor|phenanthrene 9,10-monooxygenase activity|epithelial cell differentiation|carboxylic acid binding|bile acid bin…	hsa00140,hsa05204	Steroid hormone biosynthesis|Chemical carcinogenesis
AKR1C3	1.00399	2.62983	1.56078	2.48203	0.81968	2.14753	1.89267	2.26851	3.19551	2.39029	6.02271	3.42259	GeneID:8644,Genbank:NM_001253908.1,HGNC:HGNC:386,MIM:603966	aldo-keto reductase family 1 member C3				hsa00140,hsa00590,hsa00790,hsa04913	Steroid hormone biosynthesis|Arachidonic acid metabolism|Folate biosynthesis|Ovarian steroidogenesis
AKR1C4	0	0	0	0	0.037631	0	0	0	0	0	0.0343752	0	GeneID:1109,Genbank:NM_001818.3,HGNC:HGNC:387,MIM:600451	aldo-keto reductase family 1 member C4		GO:0001523,GO:0001758,GO:0004033,GO:0005737,GO:0005829,GO:0006699,GO:0008202,GO:0008209,GO:0009055,GO:0015125,GO:0015721,GO:0016655,GO:0044597,GO:0044598,GO:0047023,GO:0047743,GO:0070062,GO:0071395	retinoid metabolic process|retinal dehydrogenase activity|aldo-keto reductase (NADP) activity|cytoplasm|cytosol|bile acid biosynthetic process|steroid metabolic process|androgen metabolic process|electron transfer activity|bile acid transmembrane transporter activity|bile acid and bile salt transport|oxidoreductase activity, acting on NAD(P)H, quinone or similar compound as acceptor|daunorubicin …	hsa00120,hsa00140	Primary bile acid biosynthesis|Steroid hormone biosynthesis
AKR1D1	0.0354395	0.0171738	0	0	0.0191932	0	0	0	0	0	0	0	GeneID:6718,Genbank:NM_005989.3,HGNC:HGNC:388,MIM:604741	aldo-keto reductase family 1 member D1		GO:0004033,GO:0005496,GO:0005829,GO:0006699,GO:0006707,GO:0007586,GO:0008207,GO:0008209,GO:0030573,GO:0047787,GO:0055114,GO:0070062	aldo-keto reductase (NADP) activity|steroid binding|cytosol|bile acid biosynthetic process|cholesterol catabolic process|digestion|C21-steroid hormone metabolic process|androgen metabolic process|bile acid catabolic process|delta4-3-oxosteroid 5beta-reductase activity|oxidation-reduction process|extracellular exosome	hsa00120,hsa00140	Primary bile acid biosynthesis|Steroid hormone biosynthesis
AKR1E2	0.0693276	0.0355651	0.146977	0.0250809	0	0	0.086488	0.00916839	0.120432	0.0628418	0.00832641	0.0702808	GeneID:83592,Genbank:XM_024448226.1,HGNC:HGNC:23437,MIM:617451	aldo-keto reductase family 1 member E2		GO:0005654,GO:0005794,GO:0005829,GO:0016491,GO:0050571,GO:0055114,GO:0070062	nucleoplasm|Golgi apparatus|cytosol|oxidoreductase activity|1,5-anhydro-D-fructose reductase activity|oxidation-reduction process|extracellular exosome
AKR7A2	3.13988	3.53462	4.79671	4.48711	4.21084	5.97067	5.02314	4.26756	7.54064	5.31104	5.61321	6.6932	GeneID:8574,Genbank:NM_001320979.1,HGNC:HGNC:389,MIM:603418	aldo-keto reductase family 7 member A2		GO:0004032,GO:0004033,GO:0005794,GO:0005829,GO:0005975,GO:0006081,GO:0006805,GO:0009055,GO:0019119,GO:0044597,GO:0044598,GO:0070062	alditol:NADP+ 1-oxidoreductase activity|aldo-keto reductase (NADP) activity|Golgi apparatus|cytosol|carbohydrate metabolic process|cellular aldehyde metabolic process|xenobiotic metabolic process|electron transfer activity|phenanthrene-9,10-epoxide hydrolase activity|daunorubicin metabolic process|doxorubicin metabolic process|extracellular exosome	hsa00980	Metabolism of xenobiotics by cytochrome P450
AKR7A3	0.404343	0	0.271023	0.220346	0.348553	0.268489	0.354296	0.107622	0.485392	0.504626	0.308679	0.260356	GeneID:22977,Genbank:XM_011541046.3,HGNC:HGNC:390,MIM:608477	aldo-keto reductase family 7 member A3		GO:0004033,GO:0005829,GO:0006081,GO:0006805,GO:0009055,GO:0042802,GO:0070062	aldo-keto reductase (NADP) activity|cytosol|cellular aldehyde metabolic process|xenobiotic metabolic process|electron transfer activity|identical protein binding|extracellular exosome	hsa00980	Metabolism of xenobiotics by cytochrome P450
AKR7L	0.0897698	0.0181569	0.088727	0.017241	0.0937959	0.0722082	0.162028	0.0378861	0.363067	0.0932513	0.138823	0.0915201	GeneID:246181,Genbank:NM_001348421.1,HGNC:HGNC:24056,MIM:608478	aldo-keto reductase family 7 like (gene/pseudogene)		GO:0004033,GO:0005829,GO:0006805,GO:0070062	aldo-keto reductase (NADP) activity|cytosol|xenobiotic metabolic process|extracellular exosome
AKT1	20.3156	20.7787	24.002	27.9558	19.9117	26.494	28.0031	23.0229	30.5493	28.2005	33.171	33.6571	GeneID:207,Genbank:NM_001014431.1,HGNC:HGNC:391,MIM:164730	AKT serine/threonine kinase 1				hsa01521,hsa01522,hsa01524,hsa04010,hsa04012,hsa04014,hsa04015,hsa04022,hsa04024,hsa04062,hsa04066,hsa04068,hsa04071,hsa04072,hsa04140,hsa04150,hsa04151,hsa04152,hsa04210,hsa04211,hsa04213,hsa04218,hsa04261,hsa04370,hsa04371,hsa04380,hsa04510,hsa04550,hsa04611,hsa04620,hsa04625,hsa04630,hsa04660,hsa04662,hsa04664,hsa04666,hsa04668,hsa04722,hsa04725,hsa04728,hsa04910,hsa04914,hsa04915,hsa04917,hsa…	EGFR tyrosine kinase inhibitor resistance|Endocrine resistance|Platinum drug resistance|MAPK signaling pathway|ErbB signaling pathway|Ras signaling pathway|Rap1 signaling pathway|cGMP-PKG signaling pathway|cAMP signaling pathway|Chemokine signaling pathway|HIF-1 signaling pathway|FoxO signaling pathway|Sphingolipid signaling pathway|Phospholipase D signaling pathway|Autophagy - animal|mTOR signal…
AKT1S1	7.75848	9.22991	5.81897	6.48371	8.30275	10.2884	8.81961	18.8706	8.64094	8.31919	11.452	10.5394	GeneID:84335,Genbank:NM_001278160.1,HGNC:HGNC:28426,MIM:610221	AKT1 substrate 1		GO:0005654,GO:0005737,GO:0005829,GO:0006469,GO:0032007,GO:0038202,GO:0042981,GO:0043234,GO:0043491,GO:0043523,GO:0045792,GO:0048011,GO:1900034	nucleoplasm|cytoplasm|cytosol|negative regulation of protein kinase activity|negative regulation of TOR signaling|TORC1 signaling|regulation of apoptotic process|protein complex|protein kinase B signaling|regulation of neuron apoptotic process|negative regulation of cell size|neurotrophin TRK receptor signaling pathway|regulation of cellular response to heat	hsa04140,hsa04150,hsa04152,hsa04211,hsa04213,hsa04714	Autophagy - animal|mTOR signaling pathway|AMPK signaling pathway|Longevity regulating pathway|Longevity regulating pathway - multiple species|Thermogenesis
AKT2	11.8693	11.9197	17.9712	16.9433	13.2218	13.8167	12.7102	10.383	12.4847	13.2017	13.9842	15.6363	GeneID:208,Genbank:NM_001243028.2,HGNC:HGNC:392,MIM:164731	AKT serine/threonine kinase 2				hsa01521,hsa01522,hsa01524,hsa04010,hsa04012,hsa04014,hsa04015,hsa04022,hsa04024,hsa04062,hsa04066,hsa04068,hsa04071,hsa04072,hsa04140,hsa04150,hsa04151,hsa04152,hsa04210,hsa04211,hsa04213,hsa04218,hsa04261,hsa04370,hsa04371,hsa04380,hsa04510,hsa04550,hsa04611,hsa04620,hsa04625,hsa04630,hsa04660,hsa04662,hsa04664,hsa04666,hsa04668,hsa04722,hsa04725,hsa04728,hsa04910,hsa04914,hsa04915,hsa04917,hsa…	EGFR tyrosine kinase inhibitor resistance|Endocrine resistance|Platinum drug resistance|MAPK signaling pathway|ErbB signaling pathway|Ras signaling pathway|Rap1 signaling pathway|cGMP-PKG signaling pathway|cAMP signaling pathway|Chemokine signaling pathway|HIF-1 signaling pathway|FoxO signaling pathway|Sphingolipid signaling pathway|Phospholipase D signaling pathway|Autophagy - animal|mTOR signal…
AKT3	8.9942	9.68628	7.26721	7.81173	10.207	5.35314	9.20172	7.47233	8.77892	11.1976	7.65051	6.08581	GeneID:10000,Genbank:NM_181690.2,HGNC:HGNC:393,MIM:611223	AKT serine/threonine kinase 3		GO:0000002,GO:0004672,GO:0004674,GO:0005524,GO:0005622,GO:0005634,GO:0005737,GO:0005886,GO:0007165,GO:0010765,GO:0018105,GO:0018107,GO:0032008,GO:0032869,GO:0045793,GO:0048854,GO:0048873	mitochondrial genome maintenance|protein kinase activity|protein serine/threonine kinase activity|ATP binding|intracellular|nucleus|cytoplasm|plasma membrane|signal transduction|positive regulation of sodium ion transport|peptidyl-serine phosphorylation|peptidyl-threonine phosphorylation|positive regulation of TOR signaling|cellular response to insulin stimulus|positive regulation of cell size|br…	hsa01521,hsa01522,hsa01524,hsa04010,hsa04012,hsa04014,hsa04015,hsa04022,hsa04024,hsa04062,hsa04066,hsa04068,hsa04071,hsa04072,hsa04140,hsa04150,hsa04151,hsa04152,hsa04210,hsa04211,hsa04213,hsa04218,hsa04261,hsa04370,hsa04371,hsa04380,hsa04510,hsa04550,hsa04611,hsa04620,hsa04625,hsa04630,hsa04660,hsa04662,hsa04664,hsa04666,hsa04668,hsa04722,hsa04725,hsa04728,hsa04910,hsa04914,hsa04915,hsa04917,hsa…	EGFR tyrosine kinase inhibitor resistance|Endocrine resistance|Platinum drug resistance|MAPK signaling pathway|ErbB signaling pathway|Ras signaling pathway|Rap1 signaling pathway|cGMP-PKG signaling pathway|cAMP signaling pathway|Chemokine signaling pathway|HIF-1 signaling pathway|FoxO signaling pathway|Sphingolipid signaling pathway|Phospholipase D signaling pathway|Autophagy - animal|mTOR signal…
AKTIP	3.73636	4.50122	9.39257	6.31331	7.47971	9.4275	5.88484	4.78373	11.5079	8.72765	9.19428	9.81493	GeneID:64400,Genbank:XM_005256098.5,HGNC:HGNC:16710,MIM:608483	AKT interacting protein		GO:0001934,GO:0005829,GO:0005886,GO:0006915,GO:0007032,GO:0007040,GO:0008333,GO:0015031,GO:0031625,GO:0032092,GO:0045022,GO:0061630,GO:0070695	positive regulation of protein phosphorylation|cytosol|plasma membrane|apoptotic process|endosome organization|lysosome organization|endosome to lysosome transport|protein transport|ubiquitin protein ligase binding|positive regulation of protein binding|early endosome to late endosome transport|ubiquitin protein ligase activity|FHF complex
ALAD	3.39608	2.9139	5.44383	5.40738	5.5568	4.59971	6.83895	5.08454	8.73023	6.98513	7.01852	7.19397	GeneID:210,Genbank:NM_000031.5,HGNC:HGNC:395,MIM:125270	aminolevulinate dehydratase				hsa00860	Porphyrin and chlorophyll metabolism
ALAS1	5.0118	7.53064	6.00746	7.51749	7.18107	8.05138	8.40975	7.74263	9.90445	9.31681	8.20563	7.99102	GeneID:211,Genbank:NM_000688.5,HGNC:HGNC:396,MIM:125290	5'-aminolevulinate synthase 1		GO:0003870,GO:0005654,GO:0005739,GO:0005759,GO:0005829,GO:0006782,GO:0006783,GO:0007005,GO:0019216,GO:0030170,GO:0042802	5-aminolevulinate synthase activity|nucleoplasm|mitochondrion|mitochondrial matrix|cytosol|protoporphyrinogen IX biosynthetic process|heme biosynthetic process|mitochondrion organization|regulation of lipid metabolic process|pyridoxal phosphate binding|identical protein binding	hsa00260,hsa00860	Glycine, serine and threonine metabolism|Porphyrin and chlorophyll metabolism
ALAS2	0.756519	0.0642592	0.224769	0.390516	0.381663	0.635207	0.935754	0.174737	0.349052	0.319045	0.338997	0.423015	GeneID:212,Genbank:NM_001037967.3,HGNC:HGNC:397,MIM:301300	5'-aminolevulinate synthase 2		GO:0001666,GO:0003870,GO:0005739,GO:0005743,GO:0005759,GO:0006782,GO:0006783,GO:0006879,GO:0016594,GO:0030170,GO:0030218,GO:0032364,GO:0042541,GO:0050662	response to hypoxia|5-aminolevulinate synthase activity|mitochondrion|mitochondrial inner membrane|mitochondrial matrix|protoporphyrinogen IX biosynthetic process|heme biosynthetic process|cellular iron ion homeostasis|glycine binding|pyridoxal phosphate binding|erythrocyte differentiation|oxygen homeostasis|hemoglobin biosynthetic process|coenzyme binding	hsa00260,hsa00860	Glycine, serine and threonine metabolism|Porphyrin and chlorophyll metabolism
ALB	0.0493785	0	0.199253	0.0492836	0	0.425192	0	0.0513889	0.226232	0	0	11.0834	GeneID:213,Genbank:NM_000477.6,HGNC:HGNC:399,MIM:103600	albumin				hsa04918	Thyroid hormone synthesis
ALCAM	21.1693	16.1998	5.87193	6.4398	9.80068	9.65545	15.2157	35.6998	13.9533	11.8836	21.7356	15.1423	GeneID:214,Genbank:NM_001627.3,HGNC:HGNC:400,MIM:601662	activated leukocyte cell adhesion molecule		GO:0001772,GO:0002250,GO:0005102,GO:0005887,GO:0005925,GO:0007155,GO:0007157,GO:0007165,GO:0008045,GO:0009897,GO:0030424,GO:0030425,GO:0031226,GO:0031290,GO:0042802,GO:0043025,GO:0048846,GO:0070062,GO:1990138	immunological synapse|adaptive immune response|receptor binding|integral component of plasma membrane|focal adhesion|cell adhesion|heterophilic cell-cell adhesion via plasma membrane cell adhesion molecules|signal transduction|motor neuron axon guidance|external side of plasma membrane|axon|dendrite|intrinsic component of plasma membrane|retinal ganglion cell axon guidance|identical protein bindi…	hsa04514	Cell adhesion molecules (CAMs)
ALDH16A1	6.23584	7.29075	7.41615	10.9482	11.0787	14.9411	12.4134	8.3643	13.5222	11.5582	20.5999	17.2925	GeneID:126133,Genbank:NM_153329.3,HGNC:HGNC:28114,MIM:613358	aldehyde dehydrogenase 16 family member A1		GO:0004029,GO:0016020,GO:0070062	aldehyde dehydrogenase (NAD) activity|membrane|extracellular exosome
ALDH18A1	4.99301	4.92134	8.19313	7.75845	6.40106	7.58039	4.85127	4.4492	6.4795	6.042	6.50378	6.16373	GeneID:5832,Genbank:NM_001323419.1,HGNC:HGNC:9722,MIM:138250	aldehyde dehydrogenase 18 family member A1		GO:0003723,GO:0004349,GO:0004350,GO:0005524,GO:0005739,GO:0005743,GO:0005829,GO:0006536,GO:0006561,GO:0006592,GO:0008652,GO:0017084,GO:0019240,GO:0042802,GO:0055129	RNA binding|glutamate 5-kinase activity|glutamate-5-semialdehyde dehydrogenase activity|ATP binding|mitochondrion|mitochondrial inner membrane|cytosol|glutamate metabolic process|proline biosynthetic process|ornithine biosynthetic process|cellular amino acid biosynthetic process|delta1-pyrroline-5-carboxylate synthetase activity|citrulline biosynthetic process|identical protein binding|L-proline …	hsa00330	Arginine and proline metabolism
ALDH1A1	1.84602	0.397198	0.609981	0.359538	0.172035	0.686059	3.26025	2.43053	2.3045	2.70721	0.859637	1.30399	GeneID:216,Genbank:NM_000689.4,HGNC:HGNC:402,MIM:100640	aldehyde dehydrogenase 1 family member A1				hsa00830	Retinol metabolism
ALDH1A2	0.0458869	0.0690735	0.0580269	0.0226511	0.0618064	0.106234	0.0577189	0.748865	0.1778	0.120799	0.435831	0.0656028	GeneID:8854,Genbank:NM_170696.2,HGNC:HGNC:15472,MIM:603687	aldehyde dehydrogenase 1 family member A2				hsa00830	Retinol metabolism
ALDH1A3	0	0.0289202	0	0	0	0.127178	0	0	0	0.0148921	0.310443	0.256845	GeneID:220,Genbank:NM_000693.3,HGNC:HGNC:409,MIM:600463	aldehyde dehydrogenase 1 family member A3		GO:0001758,GO:0002072,GO:0002138,GO:0004029,GO:0004030,GO:0005634,GO:0005737,GO:0005829,GO:0005886,GO:0007626,GO:0021768,GO:0031076,GO:0042472,GO:0042572,GO:0042573,GO:0042574,GO:0042803,GO:0043065,GO:0048048,GO:0050885,GO:0051289,GO:0060013,GO:0060166,GO:0060324,GO:0070062,GO:0070324,GO:0070384,GO:0070403	retinal dehydrogenase activity|optic cup morphogenesis involved in camera-type eye development|retinoic acid biosynthetic process|aldehyde dehydrogenase (NAD) activity|aldehyde dehydrogenase [NAD(P)+] activity|nucleus|cytoplasm|cytosol|plasma membrane|locomotory behavior|nucleus accumbens development|embryonic camera-type eye development|inner ear morphogenesis|retinol metabolic process|retinoic …	hsa00010,hsa00340,hsa00350,hsa00360,hsa00410,hsa00980,hsa00982,hsa05204	Glycolysis / Gluconeogenesis|Histidine metabolism|Tyrosine metabolism|Phenylalanine metabolism|beta-Alanine metabolism|Metabolism of xenobiotics by cytochrome P450|Drug metabolism - cytochrome P450|Chemical carcinogenesis
ALDH1B1	0.492334	0.756466	0.755564	0.818943	0.884105	1.20188	0.385849	0.938473	0.78403	0.771542	0.470794	1.27711	GeneID:219,Genbank:NM_000692.4,HGNC:HGNC:407,MIM:100670	aldehyde dehydrogenase 1 family member B1		GO:0004029,GO:0005654,GO:0005739,GO:0005759,GO:0005975,GO:0006068,GO:0006069,GO:0043231,GO:0051287	aldehyde dehydrogenase (NAD) activity|nucleoplasm|mitochondrion|mitochondrial matrix|carbohydrate metabolic process|ethanol catabolic process|ethanol oxidation|intracellular membrane-bounded organelle|NAD binding	hsa00010,hsa00053,hsa00071,hsa00280,hsa00310,hsa00330,hsa00340,hsa00380,hsa00410,hsa00561,hsa00620	Glycolysis / Gluconeogenesis|Ascorbate and aldarate metabolism|Fatty acid degradation|Valine, leucine and isoleucine degradation|Lysine degradation|Arginine and proline metabolism|Histidine metabolism|Tryptophan metabolism|beta-Alanine metabolism|Glycerolipid metabolism|Pyruvate metabolism
ALDH1L1	0	0	0	0	0	0	0	0.0428013	0	0	0	0	GeneID:10840,Genbank:NM_001270364.1,HGNC:HGNC:3978,MIM:600249	aldehyde dehydrogenase 1 family member L1		GO:0003824,GO:0004029,GO:0005739,GO:0005829,GO:0006730,GO:0009058,GO:0009258,GO:0016155,GO:0016742,GO:0046655,GO:0070062	catalytic activity|aldehyde dehydrogenase (NAD) activity|mitochondrion|cytosol|one-carbon metabolic process|biosynthetic process|10-formyltetrahydrofolate catabolic process|formyltetrahydrofolate dehydrogenase activity|hydroxymethyl-, formyl- and related transferase activity|folic acid metabolic process|extracellular exosome	hsa00670	One carbon pool by folate
ALDH1L2	0.0839244	0.0823739	0.0427645	0.114853	0.0457044	0.0211429	0.0791295	0.0560792	0.0242605	0.184916	0.0627952	0.0385399	GeneID:160428,Genbank:XM_017018889.1,HGNC:HGNC:26777,MIM:613584	aldehyde dehydrogenase 1 family member L2		GO:0004029,GO:0005634,GO:0005739,GO:0005759,GO:0006730,GO:0009058,GO:0009258,GO:0016155,GO:0016742,GO:0046655,GO:0070062	aldehyde dehydrogenase (NAD) activity|nucleus|mitochondrion|mitochondrial matrix|one-carbon metabolic process|biosynthetic process|10-formyltetrahydrofolate catabolic process|formyltetrahydrofolate dehydrogenase activity|hydroxymethyl-, formyl- and related transferase activity|folic acid metabolic process|extracellular exosome	hsa00670	One carbon pool by folate
ALDH2	9.81007	5.87603	3.99886	5.23816	6.28458	6.27217	59.4712	24.7009	33.2733	35.1272	28.7256	16.6981	GeneID:217,Genbank:NM_000690.3,HGNC:HGNC:404,MIM:100650	aldehyde dehydrogenase 2 family member				hsa00010,hsa00053,hsa00071,hsa00280,hsa00310,hsa00330,hsa00340,hsa00380,hsa00410,hsa00561,hsa00620	Glycolysis / Gluconeogenesis|Ascorbate and aldarate metabolism|Fatty acid degradation|Valine, leucine and isoleucine degradation|Lysine degradation|Arginine and proline metabolism|Histidine metabolism|Tryptophan metabolism|beta-Alanine metabolism|Glycerolipid metabolism|Pyruvate metabolism
ALDH3A1	0	0	0	0	0	0	0.0208749	0	0	0	0.0109251	0	GeneID:218,Genbank:NM_001330150.1,HGNC:HGNC:405,MIM:100660	aldehyde dehydrogenase 3 family member A1		GO:0004028,GO:0004029,GO:0004030,GO:0005615,GO:0005783,GO:0005829,GO:0005886,GO:0006081,GO:0006805,GO:0008106,GO:0016021,GO:0018479,GO:0055114	3-chloroallyl aldehyde dehydrogenase activity|aldehyde dehydrogenase (NAD) activity|aldehyde dehydrogenase [NAD(P)+] activity|extracellular space|endoplasmic reticulum|cytosol|plasma membrane|cellular aldehyde metabolic process|xenobiotic metabolic process|alcohol dehydrogenase (NADP+) activity|integral component of membrane|benzaldehyde dehydrogenase (NAD+) activity|oxidation-reduction process	hsa00010,hsa00340,hsa00350,hsa00360,hsa00410,hsa00980,hsa00982,hsa05204	Glycolysis / Gluconeogenesis|Histidine metabolism|Tyrosine metabolism|Phenylalanine metabolism|beta-Alanine metabolism|Metabolism of xenobiotics by cytochrome P450|Drug metabolism - cytochrome P450|Chemical carcinogenesis
ALDH3A2	2.49939	2.22047	3.22438	3.18335	4.3441	3.541	5.42974	4.33491	5.17704	4.99253	5.748	6.10318	GeneID:224,Genbank:XM_011523733.2,HGNC:HGNC:403,MIM:609523	aldehyde dehydrogenase 3 family member A2		GO:0001561,GO:0004029,GO:0004030,GO:0005743,GO:0005777,GO:0005778,GO:0005789,GO:0006081,GO:0006714,GO:0007417,GO:0007422,GO:0008544,GO:0016021,GO:0030148,GO:0033306,GO:0043231,GO:0046577,GO:0050061,GO:0052814,GO:0055114,GO:0070062	fatty acid alpha-oxidation|aldehyde dehydrogenase (NAD) activity|aldehyde dehydrogenase [NAD(P)+] activity|mitochondrial inner membrane|peroxisome|peroxisomal membrane|endoplasmic reticulum membrane|cellular aldehyde metabolic process|sesquiterpenoid metabolic process|central nervous system development|peripheral nervous system development|epidermis development|integral component of membrane|sphi…	hsa00010,hsa00053,hsa00071,hsa00280,hsa00310,hsa00330,hsa00340,hsa00380,hsa00410,hsa00561,hsa00620	Glycolysis / Gluconeogenesis|Ascorbate and aldarate metabolism|Fatty acid degradation|Valine, leucine and isoleucine degradation|Lysine degradation|Arginine and proline metabolism|Histidine metabolism|Tryptophan metabolism|beta-Alanine metabolism|Glycerolipid metabolism|Pyruvate metabolism
ALDH3B1	1.48579	1.70088	0.596626	0.521773	0.920363	0.751439	9.63863	5.87959	5.66447	4.93423	4.2076	4.31293	GeneID:221,Genbank:NM_001161473.2,HGNC:HGNC:410,MIM:600466	aldehyde dehydrogenase 3 family member B1		GO:0004028,GO:0004029,GO:0004030,GO:0005737,GO:0005829,GO:0005886,GO:0006066,GO:0006068,GO:0006629,GO:0030148,GO:0030667,GO:0031982,GO:0034599,GO:0035579,GO:0043312,GO:0046185,GO:0055114,GO:0070062	3-chloroallyl aldehyde dehydrogenase activity|aldehyde dehydrogenase (NAD) activity|aldehyde dehydrogenase [NAD(P)+] activity|cytoplasm|cytosol|plasma membrane|alcohol metabolic process|ethanol catabolic process|lipid metabolic process|sphingolipid biosynthetic process|secretory granule membrane|vesicle|cellular response to oxidative stress|specific granule membrane|neutrophil degranulation|aldeh…	hsa00010,hsa00340,hsa00350,hsa00360,hsa00410,hsa00980,hsa00982,hsa05204	Glycolysis / Gluconeogenesis|Histidine metabolism|Tyrosine metabolism|Phenylalanine metabolism|beta-Alanine metabolism|Metabolism of xenobiotics by cytochrome P450|Drug metabolism - cytochrome P450|Chemical carcinogenesis
ALDH3B2	0	0	0	0	0	0	0	0	0	0	0	0.0153524	GeneID:222,Genbank:NM_001031615.2,HGNC:HGNC:411,MIM:601917	aldehyde dehydrogenase 3 family member B2		GO:0004028,GO:0004030,GO:0005811,GO:0006066,GO:0006068,GO:0006629,GO:0030148	3-chloroallyl aldehyde dehydrogenase activity|aldehyde dehydrogenase [NAD(P)+] activity|lipid droplet|alcohol metabolic process|ethanol catabolic process|lipid metabolic process|sphingolipid biosynthetic process	hsa00010,hsa00340,hsa00350,hsa00360,hsa00410,hsa00980,hsa00982,hsa05204	Glycolysis / Gluconeogenesis|Histidine metabolism|Tyrosine metabolism|Phenylalanine metabolism|beta-Alanine metabolism|Metabolism of xenobiotics by cytochrome P450|Drug metabolism - cytochrome P450|Chemical carcinogenesis
ALDH4A1	0.509039	0.296618	0.534443	0.612742	0.637745	0.590855	0.744905	0.650909	0.910306	0.842934	0.938367	1.03711	GeneID:8659,Genbank:NM_001319218.1,HGNC:HGNC:406,MIM:606811	aldehyde dehydrogenase 4 family member A1		GO:0003842,GO:0004029,GO:0005759,GO:0006560,GO:0006562,GO:0009055,GO:0010133,GO:0019470,GO:0042802,GO:0046487	1-pyrroline-5-carboxylate dehydrogenase activity|aldehyde dehydrogenase (NAD) activity|mitochondrial matrix|proline metabolic process|proline catabolic process|electron transfer activity|proline catabolic process to glutamate|4-hydroxyproline catabolic process|identical protein binding|glyoxylate metabolic process	hsa00250,hsa00330	Alanine, aspartate and glutamate metabolism|Arginine and proline metabolism
ALDH5A1	2.46179	2.15304	4.23813	2.791	3.79265	2.56789	3.47814	2.89592	4.58439	3.36934	3.47871	3.4454	GeneID:7915,Genbank:NM_170740.1,HGNC:HGNC:408,MIM:610045	aldehyde dehydrogenase 5 family member A1		GO:0004777,GO:0005739,GO:0005759,GO:0006006,GO:0006083,GO:0006105,GO:0006536,GO:0006540,GO:0006541,GO:0006650,GO:0006678,GO:0006681,GO:0006749,GO:0007417,GO:0009013,GO:0009450,GO:0009791,GO:0022904,GO:0042135,GO:0042803,GO:0046459,GO:0051287,GO:0051289	succinate-semialdehyde dehydrogenase (NAD+) activity|mitochondrion|mitochondrial matrix|glucose metabolic process|acetate metabolic process|succinate metabolic process|glutamate metabolic process|glutamate decarboxylation to succinate|glutamine metabolic process|glycerophospholipid metabolic process|glucosylceramide metabolic process|galactosylceramide metabolic process|glutathione metabolic proc…	hsa00250,hsa00650	Alanine, aspartate and glutamate metabolism|Butanoate metabolism
ALDH6A1	1.63125	1.60773	2.58325	2.66159	2.42125	1.52319	2.40988	1.56531	3.16459	3.52063	2.56756	2.04475	GeneID:4329,Genbank:NM_001278593.1,HGNC:HGNC:7179,MIM:603178	aldehyde dehydrogenase 6 family member A1		GO:0000062,GO:0003723,GO:0004491,GO:0005654,GO:0005739,GO:0005759,GO:0006210,GO:0006573,GO:0006574,GO:0009083,GO:0018478,GO:0019859,GO:0050873,GO:0070062	fatty-acyl-CoA binding|RNA binding|methylmalonate-semialdehyde dehydrogenase (acylating) activity|nucleoplasm|mitochondrion|mitochondrial matrix|thymine catabolic process|valine metabolic process|valine catabolic process|branched-chain amino acid catabolic process|malonate-semialdehyde dehydrogenase (acetylating) activity|thymine metabolic process|brown fat cell differentiation|extracellular exos…	hsa00280,hsa00410,hsa00562,hsa00640	Valine, leucine and isoleucine degradation|beta-Alanine metabolism|Inositol phosphate metabolism|Propanoate metabolism
ALDH7A1	0.0867005	0.0321858	0.0535773	0.0210585	0.199459	0.0671233	0.0848698	0.0450786	0.217518	0.225075	0.311108	0.229115	GeneID:501,Genbank:NM_001202404.1,HGNC:HGNC:877,MIM:107323	aldehyde dehydrogenase 7 family member A1		GO:0004029,GO:0004043,GO:0005634,GO:0005739,GO:0005759,GO:0005829,GO:0006081,GO:0006554,GO:0007605,GO:0008802,GO:0019285,GO:0042426,GO:0070062	aldehyde dehydrogenase (NAD) activity|L-aminoadipate-semialdehyde dehydrogenase activity|nucleus|mitochondrion|mitochondrial matrix|cytosol|cellular aldehyde metabolic process|lysine catabolic process|sensory perception of sound|betaine-aldehyde dehydrogenase activity|glycine betaine biosynthetic process from choline|choline catabolic process|extracellular exosome	hsa00010,hsa00053,hsa00071,hsa00260,hsa00280,hsa00310,hsa00330,hsa00340,hsa00380,hsa00410,hsa00561,hsa00620	Glycolysis / Gluconeogenesis|Ascorbate and aldarate metabolism|Fatty acid degradation|Glycine, serine and threonine metabolism|Valine, leucine and isoleucine degradation|Lysine degradation|Arginine and proline metabolism|Histidine metabolism|Tryptophan metabolism|beta-Alanine metabolism|Glycerolipid metabolism|Pyruvate metabolism
ALDH8A1	0.383201	0.472449	0.831214	0.441925	0.775414	0.287168	0.650829	0.446662	0.849675	0.519959	1.45386	0.272701	GeneID:64577,Genbank:NM_001193480.1,HGNC:HGNC:15471,MIM:606467	aldehyde dehydrogenase 8 family member A1		GO:0001758,GO:0005622,GO:0005829,GO:0042573,GO:0042574,GO:0042904,GO:0070062	retinal dehydrogenase activity|intracellular|cytosol|retinoic acid metabolic process|retinal metabolic process|9-cis-retinoic acid biosynthetic process|extracellular exosome
ALDH9A1	12.9583	11.3075	14.2165	12.7555	12.9354	14.0093	11.4565	11.4417	18.5819	12.8122	13.6609	13.2697	GeneID:223,Genbank:NM_000696.3,HGNC:HGNC:412,MIM:602733	aldehyde dehydrogenase 9 family member A1		GO:0004028,GO:0004029,GO:0005737,GO:0005829,GO:0006081,GO:0019145,GO:0033737,GO:0042136,GO:0042445,GO:0045329,GO:0047105,GO:0055114,GO:0070062	3-chloroallyl aldehyde dehydrogenase activity|aldehyde dehydrogenase (NAD) activity|cytoplasm|cytosol|cellular aldehyde metabolic process|aminobutyraldehyde dehydrogenase activity|1-pyrroline dehydrogenase activity|neurotransmitter biosynthetic process|hormone metabolic process|carnitine biosynthetic process|4-trimethylammoniobutyraldehyde dehydrogenase activity|oxidation-reduction process|extrac…	hsa00010,hsa00053,hsa00071,hsa00280,hsa00310,hsa00330,hsa00340,hsa00380,hsa00410,hsa00561,hsa00620	Glycolysis / Gluconeogenesis|Ascorbate and aldarate metabolism|Fatty acid degradation|Valine, leucine and isoleucine degradation|Lysine degradation|Arginine and proline metabolism|Histidine metabolism|Tryptophan metabolism|beta-Alanine metabolism|Glycerolipid metabolism|Pyruvate metabolism
ALDOA	60.8492	60.7496	41.8812	44.6966	69.5198	110.097	92.7526	90.4128	106.575	58.4772	151.894	136.748	GeneID:226,Genbank:NM_001355564.1,HGNC:HGNC:414,MIM:103850	aldolase, fructose-bisphosphate A		GO:0002576,GO:0003723,GO:0003779,GO:0004332,GO:0005576,GO:0005615,GO:0005634,GO:0005829,GO:0006000,GO:0006094,GO:0006096,GO:0006754,GO:0006941,GO:0007015,GO:0007339,GO:0008092,GO:0008360,GO:0015629,GO:0015631,GO:0016020,GO:0030388,GO:0031093,GO:0031430,GO:0031674,GO:0034774,GO:0042802,GO:0043312,GO:0045296,GO:0046716,GO:0051289,GO:0061621,GO:0061827,GO:0070061,GO:0070062,GO:1904724,GO:1904813	platelet degranulation|RNA binding|actin binding|fructose-bisphosphate aldolase activity|extracellular region|extracellular space|nucleus|cytosol|fructose metabolic process|gluconeogenesis|glycolytic process|ATP biosynthetic process|striated muscle contraction|actin filament organization|binding of sperm to zona pellucida|cytoskeletal protein binding|regulation of cell shape|actin cytoskeleton|tu…	hsa00010,hsa00030,hsa00051,hsa04066	Glycolysis / Gluconeogenesis|Pentose phosphate pathway|Fructose and mannose metabolism|HIF-1 signaling pathway
ALDOB	0	0	0.0189958	0	0	0.0178678	0	0	0	0	0	0.685684	GeneID:229,Genbank:NM_000035.3,HGNC:HGNC:417,MIM:612724	aldolase, fructose-bisphosphate B				hsa00010,hsa00030,hsa00051	Glycolysis / Gluconeogenesis|Pentose phosphate pathway|Fructose and mannose metabolism
ALDOC	2.76576	1.70682	3.12939	3.7707	4.12015	5.95786	4.24736	2.73378	4.37558	3.90687	5.71184	6.78379	GeneID:230,Genbank:XM_005257949.2,HGNC:HGNC:418,MIM:103870	aldolase, fructose-bisphosphate C		GO:0004332,GO:0005576,GO:0005739,GO:0005829,GO:0005856,GO:0006000,GO:0006094,GO:0008092,GO:0030388,GO:0030855,GO:0034774,GO:0043312,GO:0061621,GO:0070062,GO:1904724,GO:1904813	fructose-bisphosphate aldolase activity|extracellular region|mitochondrion|cytosol|cytoskeleton|fructose metabolic process|gluconeogenesis|cytoskeletal protein binding|fructose 1,6-bisphosphate metabolic process|epithelial cell differentiation|secretory granule lumen|neutrophil degranulation|canonical glycolysis|extracellular exosome|tertiary granule lumen|ficolin-1-rich granule lumen	hsa00010,hsa00030,hsa00051	Glycolysis / Gluconeogenesis|Pentose phosphate pathway|Fructose and mannose metabolism
ALG1	1.89783	2.0483	3.31265	3.25731	2.84956	3.46025	2.39824	2.19618	3.01411	2.59135	3.33862	3.94477	GeneID:56052,Genbank:NM_019109.4,HGNC:HGNC:18294,MIM:605907	ALG1, chitobiosyldiphosphodolichol beta-mannosyltransferase		GO:0000030,GO:0004578,GO:0005783,GO:0005789,GO:0006486,GO:0006488,GO:0016020,GO:0016021	mannosyltransferase activity|chitobiosyldiphosphodolichol beta-mannosyltransferase activity|endoplasmic reticulum|endoplasmic reticulum membrane|protein glycosylation|dolichol-linked oligosaccharide biosynthetic process|membrane|integral component of membrane	hsa00510	N-Glycan biosynthesis
ALG10	1.62703	1.20646	1.96706	1.60077	1.68014	0.972965	2.06418	1.58566	1.86782	1.97018	1.58156	1.49947	GeneID:84920,Genbank:NM_032834.3,HGNC:HGNC:23162,MIM:603313	ALG10, alpha-1,2-glucosyltransferase		GO:0004583,GO:0005789,GO:0006486,GO:0006488,GO:0016021,GO:0106073	dolichyl-phosphate-glucose-glycolipid alpha-glucosyltransferase activity|endoplasmic reticulum membrane|protein glycosylation|dolichol-linked oligosaccharide biosynthetic process|integral component of membrane|dolichyl pyrophosphate Glc2Man9GlcNAc2 alpha-1,2-glucosyltransferase activity	hsa00510	N-Glycan biosynthesis
ALG10B	1.18705	0.825118	1.32175	1.24861	1.21752	0.621082	1.67306	1.17786	1.49828	1.99448	0.945271	0.906665	GeneID:144245,Genbank:XM_005268665.4,HGNC:HGNC:31088	ALG10B, alpha-1,2-glucosyltransferase		GO:0004583,GO:0005783,GO:0005789,GO:0005886,GO:0006486,GO:0006488,GO:0016021,GO:0016740,GO:0060050,GO:0106073,GO:1901980	dolichyl-phosphate-glucose-glycolipid alpha-glucosyltransferase activity|endoplasmic reticulum|endoplasmic reticulum membrane|plasma membrane|protein glycosylation|dolichol-linked oligosaccharide biosynthetic process|integral component of membrane|transferase activity|positive regulation of protein glycosylation|dolichyl pyrophosphate Glc2Man9GlcNAc2 alpha-1,2-glucosyltransferase activity|positiv…	hsa00510	N-Glycan biosynthesis
ALG11	3.58149	2.64052	3.9385	3.25432	2.90492	1.5428	3.72744	3.09472	2.83571	3.96826	1.94118	1.98036	GeneID:440138,Genbank:NM_001004127.2,HGNC:HGNC:32456,MIM:613666	ALG11, alpha-1,2-mannosyltransferase		GO:0004377,GO:0005789,GO:0006490,GO:0016020,GO:0016021,GO:0033577	GDP-Man:Man3GlcNAc2-PP-Dol alpha-1,2-mannosyltransferase activity|endoplasmic reticulum membrane|oligosaccharide-lipid intermediate biosynthetic process|membrane|integral component of membrane|protein glycosylation in endoplasmic reticulum	hsa00510	N-Glycan biosynthesis
ALG12	4.41238	4.34997	4.9899	5.28254	4.49293	5.23902	5.95079	5.36317	4.86545	4.89407	6.4034	7.53989	GeneID:79087,Genbank:XM_017028936.1,HGNC:HGNC:19358,MIM:607144	ALG12, alpha-1,6-mannosyltransferase		GO:0000030,GO:0005783,GO:0005789,GO:0006457,GO:0006487,GO:0006488,GO:0016020,GO:0016021,GO:0052917	mannosyltransferase activity|endoplasmic reticulum|endoplasmic reticulum membrane|protein folding|protein N-linked glycosylation|dolichol-linked oligosaccharide biosynthetic process|membrane|integral component of membrane|dol-P-Man:Man(7)GlcNAc(2)-PP-Dol alpha-1,6-mannosyltransferase activity	hsa00510	N-Glycan biosynthesis
ALG13	3.39449	2.63398	5.082	4.86436	4.32207	3.79069	4.4974	3.5438	5.59722	4.83868	4.28565	4.94356	GeneID:79868,Genbank:XM_006724698.3,HGNC:HGNC:30881,MIM:300776	ALG13, UDP-N-acetylglucosaminyltransferase subunit		GO:0003723,GO:0004577,GO:0006488,GO:0043541	RNA binding|N-acetylglucosaminyldiphosphodolichol N-acetylglucosaminyltransferase activity|dolichol-linked oligosaccharide biosynthetic process|UDP-N-acetylglucosamine transferase complex	hsa00510	N-Glycan biosynthesis
ALG14	0.134243	0.174389	0.227059	0.38331	0.147569	0.21467	0.314181	0.0465964	0.383354	0.190232	0.328711	0.223776	GeneID:199857,Genbank:NM_144988.3,HGNC:HGNC:28287,MIM:612866	ALG14, UDP-N-acetylglucosaminyltransferase subunit		GO:0004577,GO:0005789,GO:0006488,GO:0016021,GO:0031965	N-acetylglucosaminyldiphosphodolichol N-acetylglucosaminyltransferase activity|endoplasmic reticulum membrane|dolichol-linked oligosaccharide biosynthetic process|integral component of membrane|nuclear membrane	hsa00510	N-Glycan biosynthesis
ALG1L	0.0123063	0.036563	0.0126451	0.0746328	0.054389	0	0.0494099	0	0.0379149	0	0.0105992	0.0110919	GeneID:200810,Genbank:XM_017005846.2,HGNC:HGNC:33721	ALG1, chitobiosyldiphosphodolichol beta-mannosyltransferase like		GO:0000030,GO:0005783,GO:0006486	mannosyltransferase activity|endoplasmic reticulum|protein glycosylation
ALG1L2	0	0	0	0	0.0416865	0.0841428	0	0	0	0	0	0.0828315	GeneID:644974,Genbank:NM_001136152.1,HGNC:HGNC:37258	ALG1, chitobiosyldiphosphodolichol beta-mannosyltransferase like 2		GO:0000030,GO:0005783,GO:0006486	mannosyltransferase activity|endoplasmic reticulum|protein glycosylation
ALG2	19.8187	15.2095	11.6512	12.5641	14.602	19.3042	13.0743	12.2888	17.9563	12.4304	16.5044	15.0179	GeneID:85365,Genbank:NM_033087.3,HGNC:HGNC:23159,MIM:607905	ALG2, alpha-1,3/1,6-mannosyltransferase		GO:0000033,GO:0004378,GO:0005634,GO:0005737,GO:0005789,GO:0005829,GO:0006488,GO:0015629,GO:0016020,GO:0016021,GO:0033577,GO:0046982,GO:0047485,GO:0048306,GO:0048471,GO:0051592,GO:0102704	alpha-1,3-mannosyltransferase activity|GDP-Man:Man1GlcNAc2-PP-Dol alpha-1,3-mannosyltransferase activity|nucleus|cytoplasm|endoplasmic reticulum membrane|cytosol|dolichol-linked oligosaccharide biosynthetic process|actin cytoskeleton|membrane|integral component of membrane|protein glycosylation in endoplasmic reticulum|protein heterodimerization activity|protein N-terminus binding|calcium-depende…	hsa00510	N-Glycan biosynthesis
ALG3	4.19922	3.37986	4.26181	4.12444	4.40136	6.81212	3.74414	2.9355	4.19962	3.2284	4.83269	4.81952	GeneID:10195,Genbank:NM_001006941.2,HGNC:HGNC:23056,MIM:608750	ALG3, alpha-1,3- mannosyltransferase		GO:0000033,GO:0005789,GO:0006486,GO:0006488,GO:0016021,GO:0052925	alpha-1,3-mannosyltransferase activity|endoplasmic reticulum membrane|protein glycosylation|dolichol-linked oligosaccharide biosynthetic process|integral component of membrane|dol-P-Man:Man(5)GlcNAc(2)-PP-Dol alpha-1,3-mannosyltransferase activity	hsa00510	N-Glycan biosynthesis
ALG5	7.95221	7.95841	7.49099	8.66926	7.8563	12.1139	9.17917	7.58828	10.1397	8.31468	9.31824	8.20141	GeneID:29880,Genbank:NM_001142364.1,HGNC:HGNC:20266,MIM:604565	ALG5, dolichyl-phosphate beta-glucosyltransferase		GO:0004576,GO:0004581,GO:0005789,GO:0006486,GO:0006487,GO:0007368,GO:0016020,GO:0016021,GO:0018279	oligosaccharyl transferase activity|dolichyl-phosphate beta-glucosyltransferase activity|endoplasmic reticulum membrane|protein glycosylation|protein N-linked glycosylation|determination of left/right symmetry|membrane|integral component of membrane|protein N-linked glycosylation via asparagine	hsa00510	N-Glycan biosynthesis
ALG6	4.65437	3.40337	6.13611	7.0046	5.68342	4.99387	5.10927	4.50436	6.78783	7.41306	5.46068	5.75892	GeneID:29929,Genbank:NM_013339.3,HGNC:HGNC:23157,MIM:604566	ALG6, alpha-1,3-glucosyltransferase		GO:0004583,GO:0005789,GO:0006487,GO:0006488,GO:0006490,GO:0016020,GO:0016021,GO:0042281,GO:0046527	dolichyl-phosphate-glucose-glycolipid alpha-glucosyltransferase activity|endoplasmic reticulum membrane|protein N-linked glycosylation|dolichol-linked oligosaccharide biosynthetic process|oligosaccharide-lipid intermediate biosynthetic process|membrane|integral component of membrane|dolichyl pyrophosphate Man9GlcNAc2 alpha-1,3-glucosyltransferase activity|glucosyltransferase activity	hsa00510	N-Glycan biosynthesis
ALG8	3.40769	2.37717	4.00769	3.30231	3.62719	3.70923	2.77298	1.85296	2.6804	2.72848	3.42323	3.12077	GeneID:79053,Genbank:NM_024079.4,HGNC:HGNC:23161,MIM:608103	ALG8, alpha-1,3-glucosyltransferase		GO:0000033,GO:0004583,GO:0005789,GO:0006487,GO:0006488,GO:0006490,GO:0016021,GO:0042281	alpha-1,3-mannosyltransferase activity|dolichyl-phosphate-glucose-glycolipid alpha-glucosyltransferase activity|endoplasmic reticulum membrane|protein N-linked glycosylation|dolichol-linked oligosaccharide biosynthetic process|oligosaccharide-lipid intermediate biosynthetic process|integral component of membrane|dolichyl pyrophosphate Man9GlcNAc2 alpha-1,3-glucosyltransferase activity	hsa00510	N-Glycan biosynthesis
ALG9	1.6471	0.939142	1.8424	1.888	1.65746	1.49581	1.82609	1.30479	1.86986	2.03324	1.65124	1.42	GeneID:79796,Genbank:NM_001352409.1,HGNC:HGNC:15672,MIM:606941	ALG9, alpha-1,2-mannosyltransferase		GO:0000026,GO:0000030,GO:0005783,GO:0005789,GO:0006486,GO:0006488,GO:0016020,GO:0016021,GO:0052918,GO:0052926	alpha-1,2-mannosyltransferase activity|mannosyltransferase activity|endoplasmic reticulum|endoplasmic reticulum membrane|protein glycosylation|dolichol-linked oligosaccharide biosynthetic process|membrane|integral component of membrane|dol-P-Man:Man(8)GlcNAc(2)-PP-Dol alpha-1,2-mannosyltransferase activity|dol-P-Man:Man(6)GlcNAc(2)-PP-Dol alpha-1,2-mannosyltransferase activity	hsa00510	N-Glycan biosynthesis
ALK	0	0	0	0	0	0	0	0	0	0	0	0	GeneID:238,Genbank:XM_024452778.1,HGNC:HGNC:427,MIM:105590	ALK receptor tyrosine kinase				hsa05200,hsa05223	Pathways in cancer|Non-small cell lung cancer
ALKAL1	0	0	0	0	0	0	0	0	0	0	0	0	GeneID:389658,Genbank:NM_207413.3,HGNC:HGNC:33775	ALK and LTK ligand 1		GO:0005576,GO:0010976,GO:0030298,GO:0030971,GO:0070374,GO:0070378	extracellular region|positive regulation of neuron projection development|receptor signaling protein tyrosine kinase activator activity|receptor tyrosine kinase binding|positive regulation of ERK1 and ERK2 cascade|positive regulation of ERK5 cascade
ALKAL2	0	0	0	0	0	0.0432991	0	0	0.256537	0.0381919	0	0.0417498	GeneID:285016,Genbank:XM_011510342.3,HGNC:HGNC:27683	ALK and LTK ligand 2		GO:0005576,GO:0010976,GO:0030298,GO:0030971,GO:0070374,GO:0070378	extracellular region|positive regulation of neuron projection development|receptor signaling protein tyrosine kinase activator activity|receptor tyrosine kinase binding|positive regulation of ERK1 and ERK2 cascade|positive regulation of ERK5 cascade
ALKBH1	3.23631	2.83815	3.78196	4.1137	3.47877	3.2984	4.4538	2.97805	4.62666	4.37845	4.17489	3.97037	GeneID:8846,Genbank:NM_006020.2,HGNC:HGNC:17911,MIM:605345	alkB homolog 1, histone H2A dioxygenase		GO:0000049,GO:0001701,GO:0001764,GO:0001890,GO:0002101,GO:0003906,GO:0005719,GO:0005739,GO:0006281,GO:0006307,GO:0006446,GO:0006448,GO:0008198,GO:0016706,GO:0031175,GO:0035552,GO:0042056,GO:0042245,GO:0043524,GO:0043734,GO:0048589,GO:0070129,GO:0070579,GO:0070989,GO:0080111,GO:0103053,GO:0140078,GO:0140080,GO:1990983,GO:1990984	tRNA binding|in utero embryonic development|neuron migration|placenta development|tRNA wobble cytosine modification|DNA-(apurinic or apyrimidinic site) lyase activity|nuclear euchromatin|mitochondrion|DNA repair|DNA dealkylation involved in DNA repair|regulation of translational initiation|regulation of translational elongation|ferrous iron binding|oxidoreductase activity, acting on paired donors…
ALKBH2	2.73224	0.963633	4.04269	3.76663	4.02413	4.53359	2.71401	0.78025	4.73342	2.16036	3.15281	5.14148	GeneID:121642,Genbank:NM_001145375.1,HGNC:HGNC:32487,MIM:610602	alkB homolog 2, alpha-ketoglutarate dependent dioxygenase		GO:0005634,GO:0005654,GO:0006307,GO:0008198,GO:0015630,GO:0035511,GO:0043734,GO:0051747,GO:0070989,GO:0080111,GO:0103053	nucleus|nucleoplasm|DNA dealkylation involved in DNA repair|ferrous iron binding|microtubule cytoskeleton|oxidative DNA demethylation|DNA-N1-methyladenine dioxygenase activity|cytosine C-5 DNA demethylase activity|oxidative demethylation|DNA demethylation|1-ethyladenine demethylase activity
ALKBH3	3.71828	3.53531	4.5587	4.44263	5.12522	5.92617	5.5361	3.80827	5.63682	5.22707	5.43014	5.82092	GeneID:221120,Genbank:NM_139178.3,HGNC:HGNC:30141,MIM:610603	alkB homolog 3, alpha-ketoglutaratedependent dioxygenase
ALKBH4	2.09553	2.16609	2.31327	2.64052	2.96265	4.04654	3.98889	2.58919	3.95286	3.33862	4.19497	4.22247	GeneID:54784,Genbank:NM_017621.3,HGNC:HGNC:21900,MIM:613302	alkB homolog 4, lysine demethylase		GO:0003779,GO:0005634,GO:0005737,GO:0006351,GO:0006355,GO:0006482,GO:0016706,GO:0030496,GO:0031032,GO:0032451,GO:0036090,GO:0046872,GO:0070938	actin binding|nucleus|cytoplasm|transcription, DNA-templated|regulation of transcription, DNA-templated|protein demethylation|oxidoreductase activity, acting on paired donors, with incorporation or reduction of molecular oxygen, 2-oxoglutarate as one donor, and incorporation of one atom each of oxygen into both donors|midbody|actomyosin structure organization|demethylase activity|cleavage furrow …
ALKBH5	18.3557	16.4957	22.81	24.1496	22.2893	23.8871	26.9732	21.4869	31.1188	27.2387	31.7521	29.5771	GeneID:54890,Genbank:NM_017758.3,HGNC:HGNC:25996,MIM:613303	alkB homolog 5, RNA demethylase		GO:0001666,GO:0003723,GO:0005634,GO:0005654,GO:0005794,GO:0005829,GO:0006307,GO:0006397,GO:0006406,GO:0007283,GO:0016607,GO:0016706,GO:0030154,GO:0035515,GO:0035553,GO:0046872	response to hypoxia|RNA binding|nucleus|nucleoplasm|Golgi apparatus|cytosol|DNA dealkylation involved in DNA repair|mRNA processing|mRNA export from nucleus|spermatogenesis|nuclear speck|oxidoreductase activity, acting on paired donors, with incorporation or reduction of molecular oxygen, 2-oxoglutarate as one donor, and incorporation of one atom each of oxygen into both donors|cell differentiati…
ALKBH6	2.51951	2.94123	2.47446	4.00221	3.18408	6.60866	4.8907	3.21585	5.87613	5.3409	6.49002	6.93146	GeneID:84964,Genbank:NM_001297701.1,HGNC:HGNC:28243,MIM:613304	alkB homolog 6		GO:0005634,GO:0005654,GO:0005737,GO:0005925,GO:0008198,GO:0051213	nucleus|nucleoplasm|cytoplasm|focal adhesion|ferrous iron binding|dioxygenase activity
ALKBH7	2.76089	2.11219	4.54984	5.39281	4.00026	8.56604	6.59895	1.85008	8.84732	5.34649	11.6334	9.3542	GeneID:84266,Genbank:NM_032306.3,HGNC:HGNC:21306,MIM:613305	alkB homolog 7		GO:0005759,GO:0006631,GO:0006974,GO:0010883,GO:0046872,GO:0051213,GO:1902445	mitochondrial matrix|fatty acid metabolic process|cellular response to DNA damage stimulus|regulation of lipid storage|metal ion binding|dioxygenase activity|regulation of mitochondrial membrane permeability involved in programmed necrotic cell death
ALKBH8	2.92045	2.27724	3.58481	3.33973	3.43448	2.62687	3.39511	2.11876	3.88855	3.8802	2.47146	2.1796	GeneID:91801,Genbank:XM_017018555.1,HGNC:HGNC:25189,MIM:613306	alkB homolog 8, tRNA methyltransferase		GO:0000049,GO:0002098,GO:0005506,GO:0005634,GO:0005654,GO:0005829,GO:0006974,GO:0008198,GO:0008270,GO:0016300,GO:0016604,GO:0016706,GO:0030488,GO:0055114	tRNA binding|tRNA wobble uridine modification|iron ion binding|nucleus|nucleoplasm|cytosol|cellular response to DNA damage stimulus|ferrous iron binding|zinc ion binding|tRNA (uracil) methyltransferase activity|nuclear body|oxidoreductase activity, acting on paired donors, with incorporation or reduction of molecular oxygen, 2-oxoglutarate as one donor, and incorporation of one atom each of oxyge…
ALLC	0	0	0	0.00661676	0	0	0	0	0	0	0	0	GeneID:55821,Genbank:XM_017004495.1,HGNC:HGNC:17377,MIM:612396	allantoicase		GO:0000256,GO:0004037	allantoin catabolic process|allantoicase activity	hsa00230	Purine metabolism
ALMS1	1.85	1.48049	2.52716	2.45585	1.94763	0.537161	2.17439	2.19463	1.50723	3.2503	1.01296	0.943296	GeneID:7840,Genbank:NM_015120.4,HGNC:HGNC:428,MIM:606844	ALMS1, centrosome and basal body associated protein		GO:0000086,GO:0000922,GO:0005813,GO:0005829,GO:0005929,GO:0010389,GO:0016197,GO:0051393,GO:0051492,GO:0097711	G2/M transition of mitotic cell cycle|spindle pole|centrosome|cytosol|cilium|regulation of G2/M transition of mitotic cell cycle|endosomal transport|alpha-actinin binding|regulation of stress fiber assembly|ciliary basal body-plasma membrane docking
ALOX12	0.134285	0.240835	0.214732	0.472234	0.167344	0.156195	0.352815	0.382832	0.157968	0.345089	0.173741	0.192434	GeneID:239,Genbank:XM_011523780.2,HGNC:HGNC:429,MIM:152391	arachidonate 12-lipoxygenase, 12S type				hsa00590,hsa01523,hsa04726,hsa04750	Arachidonic acid metabolism|Antifolate resistance|Serotonergic synapse|Inflammatory mediator regulation of TRP channels
ALOX12B	0.0692687	0.0735246	0.0334221	0.0472779	0.0177083	0.0772929	0.0667987	0.036817	0.0758811	0.0345924	0.0882392	0	GeneID:242,Genbank:NM_001139.2,HGNC:HGNC:430,MIM:603741	arachidonate 12-lipoxygenase, 12R type				hsa00590,hsa04726	Arachidonic acid metabolism|Serotonergic synapse
ALOX15	0.106105	0	0.368707	0.0166678	0.0184263	0.12722	0.243142	0.0567003	0.454752	0.0911934	0.0512716	0.162292	GeneID:246,Genbank:NM_001140.4,HGNC:HGNC:433,MIM:152392	arachidonate 15-lipoxygenase				hsa00590,hsa00591,hsa04216,hsa04217,hsa04726	Arachidonic acid metabolism|Linoleic acid metabolism|Ferroptosis|Necroptosis|Serotonergic synapse
ALOX15B	0.0797928	0	0.0399219	0.150497	0.0544422	0.0767284	0	0	0	0.0273624	0.0142141	0.0149279	GeneID:247,Genbank:NM_001141.2,HGNC:HGNC:434,MIM:603697	arachidonate 15-lipoxygenase, type B		GO:0005506,GO:0005509,GO:0005622,GO:0005634,GO:0005829,GO:0005856,GO:0005886,GO:0006629,GO:0006915,GO:0008285,GO:0008289,GO:0010744,GO:0016020,GO:0016165,GO:0019369,GO:0019372,GO:0019898,GO:0030336,GO:0030850,GO:0030856,GO:0035360,GO:0036403,GO:0043651,GO:0045618,GO:0045786,GO:0045926,GO:0050473,GO:0051122,GO:0070062,GO:0090197	iron ion binding|calcium ion binding|intracellular|nucleus|cytosol|cytoskeleton|plasma membrane|lipid metabolic process|apoptotic process|negative regulation of cell proliferation|lipid binding|positive regulation of macrophage derived foam cell differentiation|membrane|linoleate 13S-lipoxygenase activity|arachidonic acid metabolic process|lipoxygenase pathway|extrinsic component of membrane|nega…	hsa00590,hsa04726	Arachidonic acid metabolism|Serotonergic synapse
ALOX5	12.8151	7.21342	17.7908	10.4721	7.50775	10.3068	50.8077	28.8583	37.2403	32.0136	32.8191	31.3449	GeneID:240,Genbank:NM_001320862.1,HGNC:HGNC:435,MIM:152390	arachidonate 5-lipoxygenase				hsa00590,hsa04664,hsa04726,hsa04913,hsa05145	Arachidonic acid metabolism|Fc epsilon RI signaling pathway|Serotonergic synapse|Ovarian steroidogenesis|Toxoplasmosis
ALOX5AP	46.2235	68.7768	32.8964	56.7066	39.6801	271.374	40.2283	47.3063	36.7078	35.8479	64.9082	98.7759	GeneID:241,Genbank:NM_001204406.1,HGNC:HGNC:436,MIM:603700	arachidonate 5-lipoxygenase activating protein				hsa04664	Fc epsilon RI signaling pathway
ALOXE3	0	0	0	0.00905263	0.0392688	0	0.00967046	0	0	0	0.020391	0	GeneID:59344,Genbank:NM_001165960.1,HGNC:HGNC:13743,MIM:607206	arachidonate lipoxygenase 3
ALPI	0	0	0	0	0	0	0	0	0	0	0	0.0126864	GeneID:248,Genbank:NM_001631.4,HGNC:HGNC:437,MIM:171740	alkaline phosphatase, intestinal				hsa00730,hsa00790	Thiamine metabolism|Folate biosynthesis
ALPK1	3.3447	1.40781	4.03064	3.02754	1.45782	1.30798	2.41699	1.11719	1.87731	2.33458	0.695958	1.35817	GeneID:80216,Genbank:XM_017008638.2,HGNC:HGNC:20917,MIM:607347	alpha kinase 1		GO:0004674,GO:0005524,GO:0005737	protein serine/threonine kinase activity|ATP binding|cytoplasm
ALPK2	0.118198	0.102426	0.0875602	0.133687	0.168401	0.03847	0.104773	0.099921	0.0595933	0.147669	0.140711	0.0571978	GeneID:115701,Genbank:NM_052947.3,HGNC:HGNC:20565	alpha kinase 2		GO:0004674,GO:0005524,GO:0005737	protein serine/threonine kinase activity|ATP binding|cytoplasm
ALPK3	0.0228826	0.0270558	0.0446511	0.0489168	0.0099396	0.0149247	0.0426066	0.0383913	0.0181356	0.0498381	0.0378543	0.0436424	GeneID:57538,Genbank:NM_020778.4,HGNC:HGNC:17574,MIM:617608	alpha kinase 3		GO:0004674,GO:0005524,GO:0005634,GO:0007507	protein serine/threonine kinase activity|ATP binding|nucleus|heart development
ALPL	1.18769	0.217419	1.32604	0.797728	0.405309	0.851266	1.34321	0.246651	1.7297	0.820549	0.855443	2.11818	GeneID:249,Genbank:XM_005245818.1,HGNC:HGNC:438,MIM:171760	alkaline phosphatase, liver/bone/kidney				hsa00730,hsa00790	Thiamine metabolism|Folate biosynthesis
ALPP	0	0	0	0	0	0	0	0	0	0	0	0	GeneID:250,Genbank:NM_001632.4,HGNC:HGNC:439,MIM:171800	alkaline phosphatase, placental				hsa00730,hsa00790	Thiamine metabolism|Folate biosynthesis
ALPPL2	0	0	0	0	0	0	0	0	0	0	0	0	GeneID:251,Genbank:NM_031313.2,HGNC:HGNC:441,MIM:171810	alkaline phosphatase, placental like 2		GO:0004035,GO:0005576,GO:0005886,GO:0006501,GO:0031225,GO:0046872	alkaline phosphatase activity|extracellular region|plasma membrane|C-terminal protein lipidation|anchored component of membrane|metal ion binding	hsa00730,hsa00790	Thiamine metabolism|Folate biosynthesis
ALS2	0.992281	1.51604	1.34573	1.29075	1.50507	0.893941	1.22482	1.89084	1.91086	1.90453	1.4035	1.04256	GeneID:57679,Genbank:NM_020919.3,HGNC:HGNC:443,MIM:606352	ALS2, alsin Rho guanine nucleotide exchange factor				hsa05014	Amyotrophic lateral sclerosis (ALS)
ALS2CL	0.22558	0.214761	0.381926	0.231436	0.469512	0.386817	0.785643	0.355951	0.60853	0.294114	1.3119	2.11135	GeneID:259173,Genbank:NM_147129.4,HGNC:HGNC:20605,MIM:612402	ALS2 C-terminal like		GO:0005096,GO:0005829,GO:0007032,GO:0017112,GO:0042802	GTPase activator activity|cytosol|endosome organization|Rab guanyl-nucleotide exchange factor activity|identical protein binding
ALS2CR12	0.284007	0.247018	0.36211	0.265615	0.387865	0.114243	0.339978	0.208165	0.346046	0.32289	0.297996	0.208529	GeneID:130540,Genbank:NM_001289993.1,HGNC:HGNC:14439	amyotrophic lateral sclerosis 2 chromosome region 12		GO:0005737,GO:0042995	cytoplasm|cell projection
ALX1	0	0	0	0	0	0	0	0	0	0	0	0	GeneID:8092,Genbank:NM_006982.2,HGNC:HGNC:1494,MIM:601527	ALX homeobox 1
ALX3	0.0327698	0.0355083	0.0629941	0.0880266	0.0324384	0	0.157751	0	0	0.0323448	0.0352658	0.0372827	GeneID:257,Genbank:NM_006492.2,HGNC:HGNC:449,MIM:606014	ALX homeobox 3		GO:0005634,GO:0006351,GO:0006355,GO:0007389,GO:0035115,GO:0035116,GO:0042981,GO:0043565,GO:0048701	nucleus|transcription, DNA-templated|regulation of transcription, DNA-templated|pattern specification process|embryonic forelimb morphogenesis|embryonic hindlimb morphogenesis|regulation of apoptotic process|sequence-specific DNA binding|embryonic cranial skeleton morphogenesis
ALX4	0	0	0	0	0	0	0	0	0	0	0	0	GeneID:60529,Genbank:NM_021926.3,HGNC:HGNC:450,MIM:605420	ALX homeobox 4		GO:0000977,GO:0001228,GO:0001501,GO:0001942,GO:0003677,GO:0005634,GO:0005667,GO:0007517,GO:0009791,GO:0009952,GO:0035115,GO:0035116,GO:0042733,GO:0042981,GO:0046982,GO:0048565,GO:0048704,GO:0060021,GO:0071837	RNA polymerase II regulatory region sequence-specific DNA binding|transcriptional activator activity, RNA polymerase II transcription regulatory region sequence-specific DNA binding|skeletal system development|hair follicle development|DNA binding|nucleus|transcription factor complex|muscle organ development|post-embryonic development|anterior/posterior pattern specification|embryonic forelimb mo…
ALYREF	31.8428	35.5939	21.2362	24.2855	34.2972	44.2212	30.7367	27.0371	38.8486	22.5698	39.9475	41.3727	GeneID:10189,Genbank:NM_005782.3,HGNC:HGNC:19071,MIM:604171	Aly/REF export factor		GO:0000018,GO:0000346,GO:0000398,GO:0001649,GO:0003723,GO:0005654,GO:0005829,GO:0006369,GO:0006405,GO:0006406,GO:0016020,GO:0016032,GO:0016607,GO:0031124,GO:0031297,GO:0032786,GO:0046784,GO:0070062,GO:0071013	regulation of DNA recombination|transcription export complex|mRNA splicing, via spliceosome|osteoblast differentiation|RNA binding|nucleoplasm|cytosol|termination of RNA polymerase II transcription|RNA export from nucleus|mRNA export from nucleus|membrane|viral process|nuclear speck|mRNA 3'-end processing|replication fork processing|positive regulation of DNA-templated transcription, elongation|v…	hsa03013,hsa03015,hsa03040,hsa05168	RNA transport|mRNA surveillance pathway|Spliceosome|Herpes simplex infection
AMACR	1.08727	0.85182	1.82788	2.05098	1.20691	1.03151	2.08156	1.30234	1.79008	2.81764	1.3094	2.02177	GeneID:23600,Genbank:NM_203382.2,HGNC:HGNC:451,MIM:604489	alpha-methylacyl-CoA racemase		GO:0005102,GO:0005737,GO:0005739,GO:0005777,GO:0005782,GO:0005886,GO:0006699,GO:0008111,GO:0008206,GO:0033540,GO:0043231	receptor binding|cytoplasm|mitochondrion|peroxisome|peroxisomal matrix|plasma membrane|bile acid biosynthetic process|alpha-methylacyl-CoA racemase activity|bile acid metabolic process|fatty acid beta-oxidation using acyl-CoA oxidase|intracellular membrane-bounded organelle	hsa00120,hsa04146	Primary bile acid biosynthesis|Peroxisome
AMBN	0	0	0	0	0	0	0	0	0	0	0	0	GeneID:258,Genbank:NM_016519.5,HGNC:HGNC:452,MIM:601259	ameloblastin
AMBP	0	0	0	0	0	0.0659149	0	0	0	0	0	0.718149	GeneID:259,Genbank:NM_001633.3,HGNC:HGNC:453,MIM:176870	alpha-1-microglobulin/bikunin precursor		GO:0004867,GO:0005576,GO:0005615,GO:0005886,GO:0006898,GO:0007155,GO:0007565,GO:0009986,GO:0016032,GO:0018298,GO:0019855,GO:0019862,GO:0020037,GO:0030163,GO:0031012,GO:0042167,GO:0042803,GO:0043231,GO:0046329,GO:0046904,GO:0050777,GO:0070062,GO:0072562	serine-type endopeptidase inhibitor activity|extracellular region|extracellular space|plasma membrane|receptor-mediated endocytosis|cell adhesion|female pregnancy|cell surface|viral process|protein-chromophore linkage|calcium channel inhibitor activity|IgA binding|heme binding|protein catabolic process|extracellular matrix|heme catabolic process|protein homodimerization activity|intracellular mem…
AMBRA1	3.87063	5.14344	6.21351	6.09174	4.15507	3.97504	4.67466	4.04787	3.3056	4.49117	4.29903	4.24227	GeneID:55626,Genbank:NM_001267783.1,HGNC:HGNC:25990,MIM:611359	autophagy and beclin 1 regulator 1		GO:0000045,GO:0000422,GO:0000423,GO:0005737,GO:0005739,GO:0005741,GO:0005776,GO:0005829,GO:0005930,GO:0008285,GO:0009267,GO:0010508,GO:0010667,GO:0016236,GO:0021915,GO:0030154,GO:0031625,GO:0043524,GO:0043552,GO:0045335,GO:0048471,GO:0051020,GO:0098780	autophagosome assembly|autophagy of mitochondrion|mitophagy|cytoplasm|mitochondrion|mitochondrial outer membrane|autophagosome|cytosol|axoneme|negative regulation of cell proliferation|cellular response to starvation|positive regulation of autophagy|negative regulation of cardiac muscle cell apoptotic process|macroautophagy|neural tube development|cell differentiation|ubiquitin protein ligase bin…	hsa04137,hsa04140	Mitophagy - animal|Autophagy - animal
AMD1	22.4355	21.1126	19.4759	18.935	17.865	20.366	20.6623	25.8698	23.5045	17.8579	21.2291	20.829	GeneID:262,Genbank:NM_001287215.1,HGNC:HGNC:457,MIM:180980	adenosylmethionine decarboxylase 1		GO:0004014,GO:0005829,GO:0006557,GO:0006595,GO:0006597,GO:0008295,GO:0019810	adenosylmethionine decarboxylase activity|cytosol|S-adenosylmethioninamine biosynthetic process|polyamine metabolic process|spermine biosynthetic process|spermidine biosynthetic process|putrescine binding	hsa00270,hsa00330	Cysteine and methionine metabolism|Arginine and proline metabolism
AMDHD1	0.201266	0.30378	0.256297	0.750757	0.433084	0.407613	0.793134	0.530988	0.742061	1.04144	0.817313	0.688866	GeneID:144193,Genbank:NM_152435.2,HGNC:HGNC:28577	amidohydrolase domain containing 1		GO:0005829,GO:0006548,GO:0016812,GO:0019556,GO:0019557,GO:0046872,GO:0050480	cytosol|histidine catabolic process|hydrolase activity, acting on carbon-nitrogen (but not peptide) bonds, in cyclic amides|histidine catabolic process to glutamate and formamide|histidine catabolic process to glutamate and formate|metal ion binding|imidazolonepropionase activity	hsa00340	Histidine metabolism
AMDHD2	4.5893	4.2924	4.09503	5.62682	6.4107	7.50493	9.29802	9.47913	8.66113	7.03393	12.3324	12.7132	GeneID:51005,Genbank:NM_001330449.1,HGNC:HGNC:24262	amidohydrolase domain containing 2		GO:0005634,GO:0005829,GO:0005975,GO:0006046,GO:0006048,GO:0008448,GO:0019262,GO:0046872	nucleus|cytosol|carbohydrate metabolic process|N-acetylglucosamine catabolic process|UDP-N-acetylglucosamine biosynthetic process|N-acetylglucosamine-6-phosphate deacetylase activity|N-acetylneuraminate catabolic process|metal ion binding	hsa00520	Amino sugar and nucleotide sugar metabolism
AMELX	0	0	0	0	0	0	0	0	0	0	0	0	GeneID:265,Genbank:NM_182680.1,HGNC:HGNC:461,MIM:300391	amelogenin, X-linked		GO:0001649,GO:0001837,GO:0002062,GO:0005578,GO:0005788,GO:0007155,GO:0007165,GO:0008083,GO:0009986,GO:0030345,GO:0031214,GO:0032967,GO:0034505,GO:0042127,GO:0042475,GO:0042802,GO:0043687,GO:0044267,GO:0046848,GO:0070166,GO:0070172	osteoblast differentiation|epithelial to mesenchymal transition|chondrocyte differentiation|proteinaceous extracellular matrix|endoplasmic reticulum lumen|cell adhesion|signal transduction|growth factor activity|cell surface|structural constituent of tooth enamel|biomineral tissue development|positive regulation of collagen biosynthetic process|tooth mineralization|regulation of cell proliferatio…
AMELY	0	0	0	0	0	0	0	0	0	0	0	0	GeneID:266,Genbank:NM_001143.1,HGNC:HGNC:462,MIM:410000	amelogenin, Y-linked		GO:0005578,GO:0030345,GO:0031012,GO:0034505	proteinaceous extracellular matrix|structural constituent of tooth enamel|extracellular matrix|tooth mineralization
AMER1	0.849019	0.866317	1.71657	1.25507	1.01905	0.476292	0.66563	0.800445	0.722288	1.04138	0.551153	0.486525	GeneID:139285,Genbank:NM_152424.3,HGNC:HGNC:26837,MIM:300647	APC membrane recruitment protein 1
AMER2	0.00561466	0	0	0.0111644	0.0120159	0	0	0	0	0	0	0	GeneID:219287,Genbank:NM_152704.3,HGNC:HGNC:26360,MIM:614659	APC membrane recruitment protein 2		GO:0005546,GO:0005886,GO:0007398,GO:0008013,GO:0016055,GO:0048856,GO:0090090	phosphatidylinositol-4,5-bisphosphate binding|plasma membrane|ectoderm development|beta-catenin binding|Wnt signaling pathway|anatomical structure development|negative regulation of canonical Wnt signaling pathway
AMER3	0	0	0	0	0	0	0	0	0	0	0	0	GeneID:205147,Genbank:XM_011510793.2,HGNC:HGNC:26771	APC membrane recruitment protein 3		GO:0005546,GO:0005886,GO:0008013,GO:0016055,GO:0048856,GO:0060828	phosphatidylinositol-4,5-bisphosphate binding|plasma membrane|beta-catenin binding|Wnt signaling pathway|anatomical structure development|regulation of canonical Wnt signaling pathway
AMFR	12.8217	8.41214	15.0292	12.6811	11.6157	13.7375	18.3542	10.5813	19.5631	14.9601	15.9268	13.9138	GeneID:267,Genbank:NM_001144.5,HGNC:HGNC:463,MIM:603243	autocrine motility factor receptor				hsa04141	Protein processing in endoplasmic reticulum
AMH	0.145984	0.251387	0.27361	0.435167	0.639975	0.738762	0.547113	0.0804813	0.339988	0.496315	1.23881	1.17888	GeneID:268,Genbank:NM_000479.4,HGNC:HGNC:464,MIM:600957	anti-Mullerian hormone				hsa04024,hsa04060,hsa04350,hsa04390	cAMP signaling pathway|Cytokine-cytokine receptor interaction|TGF-beta signaling pathway|Hippo signaling pathway
AMHR2	0	0	0	0	0	0.045518	0	0	0	0.021344	0	0	GeneID:269,Genbank:XM_011538184.2,HGNC:HGNC:465,MIM:600956	anti-Mullerian hormone receptor type 2				hsa04060,hsa04350	Cytokine-cytokine receptor interaction|TGF-beta signaling pathway
AMIGO1	1.36657	1.61167	3.70684	2.69449	2.79056	2.87281	3.25983	2.1174	4.48259	3.53567	3.28851	4.28174	GeneID:57463,Genbank:NM_020703.3,HGNC:HGNC:20824,MIM:615689	adhesion molecule with Ig like domain 1		GO:0007156,GO:0007157,GO:0007409,GO:0007413,GO:0008076,GO:0015459,GO:0030424,GO:0030425,GO:0032809,GO:0042552,GO:0043204,GO:0050772,GO:0051965,GO:1901381	homophilic cell adhesion via plasma membrane adhesion molecules|heterophilic cell-cell adhesion via plasma membrane cell adhesion molecules|axonogenesis|axonal fasciculation|voltage-gated potassium channel complex|potassium channel regulator activity|axon|dendrite|neuronal cell body membrane|myelination|perikaryon|positive regulation of axonogenesis|positive regulation of synapse assembly|positiv…
AMIGO2	5.22056	6.01774	7.29103	5.61694	5.5324	5.69015	4.01117	3.15687	5.81304	4.24527	4.55842	3.78853	GeneID:347902,Genbank:NM_181847.4,HGNC:HGNC:24073,MIM:615690	adhesion molecule with Ig like domain 2		GO:0005634,GO:0005886,GO:0007156,GO:0007157,GO:0016021,GO:0043066,GO:0043069,GO:0051965	nucleus|plasma membrane|homophilic cell adhesion via plasma membrane adhesion molecules|heterophilic cell-cell adhesion via plasma membrane cell adhesion molecules|integral component of membrane|negative regulation of apoptotic process|negative regulation of programmed cell death|positive regulation of synapse assembly
AMIGO3	1.48504	1.15743	1.0843	1.06481	1.34798	1.92364	1.36217	1.54603	1.39848	1.53221	2.04556	2.26778	GeneID:386724,Genbank:NM_198722.2,HGNC:HGNC:24075,MIM:615691	adhesion molecule with Ig like domain 3		GO:0007157,GO:0016021,GO:0051965	heterophilic cell-cell adhesion via plasma membrane cell adhesion molecules|integral component of membrane|positive regulation of synapse assembly
AMMECR1	2.17135	1.73858	2.8993	3.00532	2.83832	1.80413	3.26079	2.24432	3.04104	3.59578	2.36949	2.55678	GeneID:9949,Genbank:NM_001171689.1,HGNC:HGNC:467,MIM:300195	Alport syndrome, mental retardation, midface hypoplasia and elliptocytosis chromosomal region gene 1		GO:0005634	nucleus
AMMECR1L	4.86348	4.32658	5.07433	4.83891	4.5171	3.57754	4.38509	4.64135	4.43015	5.35768	4.38296	4.41137	GeneID:83607,Genbank:XM_011511952.3,HGNC:HGNC:28658	AMMECR1 like
AMN	0.258957	0.403642	1.2128	0.710201	0.714365	1.44818	0.647248	0.207645	0.793736	0.509669	0.85333	0.937205	GeneID:81693,Genbank:XM_011537202.3,HGNC:HGNC:14604,MIM:605799	amnion associated transmembrane protein		GO:0005102,GO:0005615,GO:0005886,GO:0005905,GO:0006898,GO:0007275,GO:0007588,GO:0009235,GO:0010008,GO:0015889,GO:0016021,GO:0016324,GO:0030139,GO:0031526,GO:0034384,GO:0043001,GO:0043234,GO:0070062	receptor binding|extracellular space|plasma membrane|clathrin-coated pit|receptor-mediated endocytosis|multicellular organism development|excretion|cobalamin metabolic process|endosome membrane|cobalamin transport|integral component of membrane|apical plasma membrane|endocytic vesicle|brush border membrane|high-density lipoprotein particle clearance|Golgi to plasma membrane protein transport|prot…
AMN1	0.646188	0.590537	1.4534	0.934287	0.853982	0.967466	1.01679	0.737799	1.76254	1.11558	1.20204	0.953552	GeneID:196394,Genbank:NM_001278411.1,HGNC:HGNC:27281	antagonist of mitotic exit network 1 homolog
AMOT	0.198663	0.186266	0.510311	0.320727	0.222497	0.100223	0.231443	0.246635	0.282449	0.616779	0.251075	0.213902	GeneID:154796,Genbank:XM_011530875.2,HGNC:HGNC:17810,MIM:300410	angiomotin				hsa04390,hsa04530	Hippo signaling pathway|Tight junction
AMOTL1	0.0533659	0.146104	0.090637	0.0917738	0.155601	0.104271	0.10806	0.139223	0.109302	0.239393	0.151369	0.109128	GeneID:154810,Genbank:XM_006718772.3,HGNC:HGNC:17811,MIM:614657	angiomotin like 1		GO:0003365,GO:0005829,GO:0005923,GO:0016055,GO:0016324,GO:0030027,GO:0031410,GO:0035329,GO:0042802,GO:0043536	establishment of cell polarity involved in ameboidal cell migration|cytosol|bicellular tight junction|Wnt signaling pathway|apical plasma membrane|lamellipodium|cytoplasmic vesicle|hippo signaling|identical protein binding|positive regulation of blood vessel endothelial cell migration	hsa04530	Tight junction
AMOTL2	0.00735204	0.0235818	0.0143854	0.00679382	0.00744065	0.164606	0.00733517	0.00799588	0	0.00748869	0.0397004	0.0922239	GeneID:51421,Genbank:NM_001278683.1,HGNC:HGNC:17812,MIM:614658	angiomotin like 2		GO:0005829,GO:0005923,GO:0016055,GO:0016324,GO:0035329,GO:0042802,GO:0055037	cytosol|bicellular tight junction|Wnt signaling pathway|apical plasma membrane|hippo signaling|identical protein binding|recycling endosome	hsa04530	Tight junction
AMPD1	0.0542611	0.0364481	0	0.0181271	0	0.0866778	0	0	0.018958	0	0.0168931	0.0353773	GeneID:270,Genbank:NM_001172626.1,HGNC:HGNC:468,MIM:102770	adenosine monophosphate deaminase 1		GO:0003876,GO:0005829,GO:0010033,GO:0032036,GO:0032264,GO:0043101,GO:0046872	AMP deaminase activity|cytosol|response to organic substance|myosin heavy chain binding|IMP salvage|purine-containing compound salvage|metal ion binding	hsa00230	Purine metabolism
AMPD2	6.25146	3.82697	5.91444	5.36025	6.38494	9.85194	18.411	9.83826	12.7439	10.1772	13.9895	23.4202	GeneID:271,Genbank:NM_001257360.1,HGNC:HGNC:469,MIM:102771	adenosine monophosphate deaminase 2		GO:0003876,GO:0005829,GO:0006188,GO:0032264,GO:0043101,GO:0046872,GO:0052652,GO:0097009	AMP deaminase activity|cytosol|IMP biosynthetic process|IMP salvage|purine-containing compound salvage|metal ion binding|cyclic purine nucleotide metabolic process|energy homeostasis	hsa00230	Purine metabolism
AMPD3	21.4919	32.9803	8.13206	6.91597	19.255	19.0357	10.6255	29.6376	9.48795	7.17376	13.8416	15.4932	GeneID:272,Genbank:NM_001172431.1,HGNC:HGNC:470,MIM:102772	adenosine monophosphate deaminase 3		GO:0003876,GO:0005576,GO:0005829,GO:0006196,GO:0032264,GO:0034101,GO:0034774,GO:0043101,GO:0043312,GO:0046031,GO:0046034,GO:0046039,GO:0046872,GO:0097009,GO:1904813	AMP deaminase activity|extracellular region|cytosol|AMP catabolic process|IMP salvage|erythrocyte homeostasis|secretory granule lumen|purine-containing compound salvage|neutrophil degranulation|ADP metabolic process|ATP metabolic process|GTP metabolic process|metal ion binding|energy homeostasis|ficolin-1-rich granule lumen	hsa00230	Purine metabolism
AMPH	0.0813827	0.0402387	0.013349	0.0392217	0.021351	0.0336543	0.0956415	0.00708628	0.0424272	0.00701654	0.013012	0.0204822	GeneID:273,Genbank:XM_006715690.4,HGNC:HGNC:471,MIM:600418	amphiphysin		GO:0005543,GO:0005829,GO:0006897,GO:0007268,GO:0008021,GO:0015629,GO:0030054,GO:0030672,GO:0031256,GO:0061024	phospholipid binding|cytosol|endocytosis|chemical synaptic transmission|synaptic vesicle|actin cytoskeleton|cell junction|synaptic vesicle membrane|leading edge membrane|membrane organization	hsa04144,hsa04666	Endocytosis|Fc gamma R-mediated phagocytosis
AMT	2.40007	1.54291	3.14432	3.76577	3.6745	4.74501	3.93627	3.12766	6.22131	4.59133	5.84534	7.84534	GeneID:275,Genbank:NM_001164711.1,HGNC:HGNC:473,MIM:238310	aminomethyltransferase		GO:0004047,GO:0005654,GO:0005739,GO:0005759,GO:0006546,GO:0008483,GO:0019464	aminomethyltransferase activity|nucleoplasm|mitochondrion|mitochondrial matrix|glycine catabolic process|transaminase activity|glycine decarboxylation via glycine cleavage system	hsa00260,hsa00630,hsa00670	Glycine, serine and threonine metabolism|Glyoxylate and dicarboxylate metabolism|One carbon pool by folate
AMTN	0	0	0	0	0	0	0	0	0	0	0	0	GeneID:401138,Genbank:NM_212557.3,HGNC:HGNC:33188,MIM:610912	amelotin		GO:0005578,GO:0005605,GO:0005788,GO:0005911,GO:0007155,GO:0031214,GO:0042475,GO:0043687,GO:0044267,GO:0070169,GO:0070175	proteinaceous extracellular matrix|basal lamina|endoplasmic reticulum lumen|cell-cell junction|cell adhesion|biomineral tissue development|odontogenesis of dentin-containing tooth|post-translational protein modification|cellular protein metabolic process|positive regulation of biomineral tissue development|positive regulation of enamel mineralization
AMY1A	0.0574117	0	0	0	0	0	0	0	0.0570674	0	0	0	GeneID:276,Genbank:NM_001008221.1,HGNC:HGNC:474,MIM:104700	amylase, alpha 1A (salivary)				hsa00500,hsa04970,hsa04973	Starch and sucrose metabolism|Salivary secretion|Carbohydrate digestion and absorption
AMY1B	0.0287902	0	0.0577825	0	0	0	0.0286739	0	0.0572768	0.0303442	0.0975515	0.102927	GeneID:277,Genbank:XM_011541262.1,HGNC:HGNC:475,MIM:104701	amylase, alpha 1B (salivary)				hsa00500,hsa04970,hsa04973	Starch and sucrose metabolism|Salivary secretion|Carbohydrate digestion and absorption
AMY1C	0	0.108037	0	0.222484	0.153651	0	0.0277075	0.115189	0.0277166	0.0587731	0.141118	0.0248327	GeneID:278,Genbank:XM_017001058.1,HGNC:HGNC:476,MIM:104702	amylase, alpha 1C (salivary)				hsa00500,hsa04970,hsa04973	Starch and sucrose metabolism|Salivary secretion|Carbohydrate digestion and absorption
AMY2A	0	0	0	0	0	0	0	0	0	0.0726817	0.0289814	0	GeneID:279,Genbank:NM_000699.3,HGNC:HGNC:477,MIM:104650	amylase, alpha 2A (pancreatic)				hsa00500,hsa04972,hsa04973	Starch and sucrose metabolism|Pancreatic secretion|Carbohydrate digestion and absorption
AMY2B	6.22447	3.73948	9.07559	8.11961	6.38903	8.0258	11.864	5.75425	16.8019	10.6297	13.2637	12.3903	GeneID:280,Genbank:NM_020978.4,HGNC:HGNC:478,MIM:104660	amylase, alpha 2B (pancreatic)		GO:0004556,GO:0005975,GO:0007586,GO:0046872,GO:0070062,GO:0103025	alpha-amylase activity|carbohydrate metabolic process|digestion|metal ion binding|extracellular exosome|alpha-amylase activity (releasing maltohexaose)	hsa00500,hsa04972,hsa04973	Starch and sucrose metabolism|Pancreatic secretion|Carbohydrate digestion and absorption
AMZ1	0.750419	0.230415	0.115136	0.044707	0.239796	0.309032	0.274986	0.796184	0.205041	0.10649	0.325902	0.294238	GeneID:155185,Genbank:XM_011515151.3,HGNC:HGNC:22231,MIM:615168	archaelysin family metallopeptidase 1		GO:0006508,GO:0008233,GO:0008237,GO:0008270	proteolysis|peptidase activity|metallopeptidase activity|zinc ion binding
AMZ2	12.5972	10.7927	13.9173	20.3127	14.6097	19.0567	14.2691	12.6617	18.1748	16.8426	17.2253	17.3016	GeneID:51321,Genbank:XM_005257432.4,HGNC:HGNC:28041,MIM:615169	archaelysin family metallopeptidase 2		GO:0006508,GO:0008233,GO:0008237,GO:0008270	proteolysis|peptidase activity|metallopeptidase activity|zinc ion binding
ANAPC1	3.60839	2.51119	5.44385	4.09682	4.00777	2.31979	2.97995	2.50919	3.74996	3.85561	2.37355	2.19846	GeneID:64682,Genbank:XM_017004710.2,HGNC:HGNC:19988,MIM:608473	anaphase promoting complex subunit 1		GO:0005654,GO:0005680,GO:0005829,GO:0031145,GO:0042787,GO:0043161,GO:0051301,GO:0051436,GO:0051437,GO:0051439,GO:0070979	nucleoplasm|anaphase-promoting complex|cytosol|anaphase-promoting complex-dependent catabolic process|protein ubiquitination involved in ubiquitin-dependent protein catabolic process|proteasome-mediated ubiquitin-dependent protein catabolic process|cell division|negative regulation of ubiquitin-protein ligase activity involved in mitotic cell cycle|positive regulation of ubiquitin-protein ligase …	hsa04110,hsa04114,hsa04120,hsa04914,hsa05166	Cell cycle|Oocyte meiosis|Ubiquitin mediated proteolysis|Progesterone-mediated oocyte maturation|Human T-cell leukemia virus 1 infection
ANAPC10	0.795181	0.895858	1.05388	0.789023	0.825769	0.738286	0.693423	0.920026	1.21054	0.840957	0.883568	1.10989	GeneID:10393,Genbank:XM_011531532.2,HGNC:HGNC:24077,MIM:613745	anaphase promoting complex subunit 10		GO:0005680,GO:0005737,GO:0007049,GO:0031145,GO:0051301,GO:0070979,GO:1904668	anaphase-promoting complex|cytoplasm|cell cycle|anaphase-promoting complex-dependent catabolic process|cell division|protein K11-linked ubiquitination|positive regulation of ubiquitin protein ligase activity	hsa04110,hsa04114,hsa04120,hsa04914,hsa05166	Cell cycle|Oocyte meiosis|Ubiquitin mediated proteolysis|Progesterone-mediated oocyte maturation|Human T-cell leukemia virus 1 infection
ANAPC11	1.19667	1.14489	1.23036	2.17229	1.15008	3.51668	1.69094	1.36705	3.20942	1.49131	3.95377	2.94102	GeneID:51529,Genbank:NM_001289414.1,HGNC:HGNC:14452,MIM:614534	anaphase promoting complex subunit 11		GO:0000278,GO:0005654,GO:0005680,GO:0005730,GO:0005829,GO:0016567,GO:0031145,GO:0034450,GO:0042787,GO:0043161,GO:0045842,GO:0046872,GO:0051301,GO:0051436,GO:0051437,GO:0051439,GO:0061630,GO:0070979,GO:0097602	mitotic cell cycle|nucleoplasm|anaphase-promoting complex|nucleolus|cytosol|protein ubiquitination|anaphase-promoting complex-dependent catabolic process|ubiquitin-ubiquitin ligase activity|protein ubiquitination involved in ubiquitin-dependent protein catabolic process|proteasome-mediated ubiquitin-dependent protein catabolic process|positive regulation of mitotic metaphase/anaphase transition|m…	hsa04110,hsa04114,hsa04120,hsa04914,hsa05166	Cell cycle|Oocyte meiosis|Ubiquitin mediated proteolysis|Progesterone-mediated oocyte maturation|Human T-cell leukemia virus 1 infection
ANAPC13	10.9841	8.92121	9.22573	9.0327	10.6482	15.758	13.3241	10.8417	13.4067	10.506	12.2786	17.2875	GeneID:25847,Genbank:NM_001242374.1,HGNC:HGNC:24540,MIM:614484	anaphase promoting complex subunit 13		GO:0005680,GO:0007049,GO:0051301,GO:0070979	anaphase-promoting complex|cell cycle|cell division|protein K11-linked ubiquitination	hsa04110,hsa04114,hsa04120,hsa04914	Cell cycle|Oocyte meiosis|Ubiquitin mediated proteolysis|Progesterone-mediated oocyte maturation
ANAPC15	1.15307	0.762156	1.17383	1.15491	1.48053	2.18713	1.94229	0.879993	3.11516	1.42631	2.86783	2.21821	GeneID:25906,Genbank:NM_001330321.1,HGNC:HGNC:24531,MIM:614717	anaphase promoting complex subunit 15		GO:0005680,GO:0007049,GO:0051301,GO:0090266	anaphase-promoting complex|cell cycle|cell division|regulation of mitotic cell cycle spindle assembly checkpoint
ANAPC16	14.6217	12.4147	18.2983	17.1876	17.8847	24.6833	18.1869	14.4406	23.1839	15.6872	25.7454	25.8118	GeneID:119504,Genbank:NM_001242546.1,HGNC:HGNC:26976,MIM:613427	anaphase promoting complex subunit 16		GO:0000776,GO:0000777,GO:0005654,GO:0005680,GO:0005829,GO:0016567,GO:0031145,GO:0042787,GO:0043161,GO:0051301,GO:0051436,GO:0051437,GO:0051439	kinetochore|condensed chromosome kinetochore|nucleoplasm|anaphase-promoting complex|cytosol|protein ubiquitination|anaphase-promoting complex-dependent catabolic process|protein ubiquitination involved in ubiquitin-dependent protein catabolic process|proteasome-mediated ubiquitin-dependent protein catabolic process|cell division|negative regulation of ubiquitin-protein ligase activity involved in…
ANAPC2	13.8616	10.9123	14.7001	14.6899	14.8968	18.8341	17.5804	12.4886	17.9127	16.3976	23.5548	22.6093	GeneID:29882,Genbank:NM_013366.3,HGNC:HGNC:19989,MIM:606946	anaphase promoting complex subunit 2		GO:0005654,GO:0005680,GO:0005829,GO:0031145,GO:0031625,GO:0031915,GO:0042787,GO:0043161,GO:0045773,GO:0050775,GO:0051301,GO:0051436,GO:0051437,GO:0051439,GO:0070979,GO:0090129	nucleoplasm|anaphase-promoting complex|cytosol|anaphase-promoting complex-dependent catabolic process|ubiquitin protein ligase binding|positive regulation of synaptic plasticity|protein ubiquitination involved in ubiquitin-dependent protein catabolic process|proteasome-mediated ubiquitin-dependent protein catabolic process|positive regulation of axon extension|positive regulation of dendrite morp…	hsa04110,hsa04114,hsa04120,hsa04914,hsa05166	Cell cycle|Oocyte meiosis|Ubiquitin mediated proteolysis|Progesterone-mediated oocyte maturation|Human T-cell leukemia virus 1 infection
ANAPC4	10.6757	8.13417	11.6181	14.1656	13.1488	12.7048	12.9802	10.6913	16.5034	14.7181	15.0847	15.6075	GeneID:29945,Genbank:NM_001286756.1,HGNC:HGNC:19990,MIM:606947	anaphase promoting complex subunit 4		GO:0005680,GO:0007049,GO:0030071,GO:0031145,GO:0051301,GO:0070979	anaphase-promoting complex|cell cycle|regulation of mitotic metaphase/anaphase transition|anaphase-promoting complex-dependent catabolic process|cell division|protein K11-linked ubiquitination	hsa04110,hsa04114,hsa04120,hsa04914,hsa05166	Cell cycle|Oocyte meiosis|Ubiquitin mediated proteolysis|Progesterone-mediated oocyte maturation|Human T-cell leukemia virus 1 infection
ANAPC5	23.1196	18.9661	30.5671	32.4304	29.0367	33.6858	26.7673	23.6455	35.3939	32.805	33.7414	34.5449	GeneID:51433,Genbank:NM_001137559.1,HGNC:HGNC:15713,MIM:606948	anaphase promoting complex subunit 5		GO:0005634,GO:0005654,GO:0005680,GO:0005829,GO:0019903,GO:0031145,GO:0042787,GO:0043161,GO:0051301,GO:0051436,GO:0051437,GO:0051439,GO:0070979	nucleus|nucleoplasm|anaphase-promoting complex|cytosol|protein phosphatase binding|anaphase-promoting complex-dependent catabolic process|protein ubiquitination involved in ubiquitin-dependent protein catabolic process|proteasome-mediated ubiquitin-dependent protein catabolic process|cell division|negative regulation of ubiquitin-protein ligase activity involved in mitotic cell cycle|positive reg…	hsa04110,hsa04114,hsa04120,hsa04657,hsa04914,hsa05166	Cell cycle|Oocyte meiosis|Ubiquitin mediated proteolysis|IL-17 signaling pathway|Progesterone-mediated oocyte maturation|Human T-cell leukemia virus 1 infection
ANAPC7	4.80366	4.09363	6.42457	6.78022	5.40582	6.35147	5.55368	4.60346	6.94601	6.25747	7.3906	7.69007	GeneID:51434,Genbank:NM_016238.2,HGNC:HGNC:17380,MIM:606949	anaphase promoting complex subunit 7		GO:0005634,GO:0005654,GO:0005680,GO:0005829,GO:0019903,GO:0031145,GO:0042787,GO:0043161,GO:0051301,GO:0051436,GO:0051437,GO:0051439,GO:0070979	nucleus|nucleoplasm|anaphase-promoting complex|cytosol|protein phosphatase binding|anaphase-promoting complex-dependent catabolic process|protein ubiquitination involved in ubiquitin-dependent protein catabolic process|proteasome-mediated ubiquitin-dependent protein catabolic process|cell division|negative regulation of ubiquitin-protein ligase activity involved in mitotic cell cycle|positive reg…	hsa04110,hsa04114,hsa04120,hsa04914,hsa05166	Cell cycle|Oocyte meiosis|Ubiquitin mediated proteolysis|Progesterone-mediated oocyte maturation|Human T-cell leukemia virus 1 infection
ANG	0.0641743	0.0479533	0.0455655	0.0929071	0.0891311	0.147592	0.751026	0.0956469	0.198939	0.235716	1.05314	0.522272	GeneID:283,Genbank:NM_001145.4,HGNC:HGNC:483,MIM:105850	angiogenin
ANGEL1	5.01378	3.85273	7.76506	6.21487	6.13412	3.01412	5.68955	6.37991	4.86297	5.74563	5.55586	4.79608	GeneID:23357,Genbank:XM_017021115.2,HGNC:HGNC:19961	angel homolog 1		GO:0005634,GO:0005783,GO:0005801,GO:0005829,GO:0008190,GO:0019904,GO:0048471	nucleus|endoplasmic reticulum|cis-Golgi network|cytosol|eukaryotic initiation factor 4E binding|protein domain specific binding|perinuclear region of cytoplasm
ANGEL2	6.28453	5.03528	8.24594	7.2618	6.94824	5.48765	8.76867	5.89012	9.89183	9.51485	6.65762	7.15699	GeneID:90806,Genbank:NM_001300758.1,HGNC:HGNC:30534	angel homolog 2		GO:0003730,GO:0005737,GO:0015030,GO:0045930,GO:0070935	mRNA 3'-UTR binding|cytoplasm|Cajal body|negative regulation of mitotic cell cycle|3'-UTR-mediated mRNA stabilization
ANGPT1	0.119752	0.0344359	0.158257	0.0366005	0.0394055	0.0213515	0.257548	0.0372566	0.17078	0.0635059	0.0322099	0.0561686	GeneID:284,Genbank:NM_001199859.2,HGNC:HGNC:484,MIM:601667	angiopoietin 1		GO:0001525,GO:0005576,GO:0030154,GO:0030971,GO:0048014	angiogenesis|extracellular region|cell differentiation|receptor tyrosine kinase binding|Tie signaling pathway	hsa04010,hsa04014,hsa04015,hsa04066,hsa04151,hsa05323	MAPK signaling pathway|Ras signaling pathway|Rap1 signaling pathway|HIF-1 signaling pathway|PI3K-Akt signaling pathway|Rheumatoid arthritis
ANGPT2	0.0346694	0.0676663	0.0353856	0.00879851	0.132531	0.10393	0.0268155	0.12696	0.0537483	0.00920333	0.135444	0.0500291	GeneID:285,Genbank:NM_001118888.1,HGNC:HGNC:485,MIM:601922	angiopoietin 2				hsa04010,hsa04014,hsa04015,hsa04066,hsa04151,hsa05167	MAPK signaling pathway|Ras signaling pathway|Rap1 signaling pathway|HIF-1 signaling pathway|PI3K-Akt signaling pathway|Kaposi sarcoma-associated herpesvirus infection
ANGPT4	0	0.00901508	0	0	0.00895437	0	0.00860829	0	0	0.0178619	0	0.00904272	GeneID:51378,Genbank:NM_001322809.1,HGNC:HGNC:487,MIM:603705	angiopoietin 4		GO:0001525,GO:0005576,GO:0005615,GO:0007219,GO:0010595,GO:0016525,GO:0030297,GO:0030971,GO:0043066,GO:0043536,GO:0043537,GO:0045766,GO:0050731,GO:0050900,GO:0071456	angiogenesis|extracellular region|extracellular space|Notch signaling pathway|positive regulation of endothelial cell migration|negative regulation of angiogenesis|transmembrane receptor protein tyrosine kinase activator activity|receptor tyrosine kinase binding|negative regulation of apoptotic process|positive regulation of blood vessel endothelial cell migration|negative regulation of blood ves…	hsa04010,hsa04014,hsa04015,hsa04066,hsa04151	MAPK signaling pathway|Ras signaling pathway|Rap1 signaling pathway|HIF-1 signaling pathway|PI3K-Akt signaling pathway
ANGPTL1	0	0	0	0	0	0	0	0	0	0	0	0	GeneID:9068,Genbank:NM_004673.3,HGNC:HGNC:489,MIM:603874	angiopoietin like 1		GO:0005102,GO:0005615,GO:0007169,GO:0070062	receptor binding|extracellular space|transmembrane receptor protein tyrosine kinase signaling pathway|extracellular exosome
ANGPTL2	0	0	0	0	0	0.0197342	0.0147458	0	0	0	0.0282448	0.0148708	GeneID:23452,Genbank:NM_012098.2,HGNC:HGNC:490,MIM:605001	angiopoietin like 2		GO:0005102,GO:0005615,GO:0007275,GO:0070062	receptor binding|extracellular space|multicellular organism development|extracellular exosome
ANGPTL3	0	0	0	0	0	0	0	0	0	0	0	0	GeneID:27329,Genbank:NM_014495.3,HGNC:HGNC:491,MIM:604774	angiopoietin like 3		GO:0001525,GO:0004857,GO:0004859,GO:0005178,GO:0005576,GO:0005615,GO:0005769,GO:0005794,GO:0006071,GO:0006631,GO:0006644,GO:0007160,GO:0007165,GO:0007229,GO:0008083,GO:0008201,GO:0008203,GO:0009395,GO:0009725,GO:0009986,GO:0010519,GO:0019915,GO:0030027,GO:0030335,GO:0042632,GO:0045766,GO:0048844,GO:0050996,GO:0051004,GO:0051005,GO:0055088,GO:0055090,GO:0055091,GO:0070328	angiogenesis|enzyme inhibitor activity|phospholipase inhibitor activity|integrin binding|extracellular region|extracellular space|early endosome|Golgi apparatus|glycerol metabolic process|fatty acid metabolic process|phospholipid metabolic process|cell-matrix adhesion|signal transduction|integrin-mediated signaling pathway|growth factor activity|heparin binding|cholesterol metabolic process|phosp…	hsa04979	Cholesterol metabolism
ANGPTL4	0	0.0997322	0.0647103	0.0608911	0.0693515	0.0837669	0	0.123802	0	0	0.225154	0.0530763	GeneID:51129,Genbank:NM_139314.2,HGNC:HGNC:16039,MIM:605910	angiopoietin like 4		GO:0001525,GO:0001666,GO:0004857,GO:0005576,GO:0005578,GO:0005615,GO:0019216,GO:0030154,GO:0042802,GO:0043066,GO:0045766,GO:0051005,GO:0051260,GO:0070328,GO:0072562,GO:2000352	angiogenesis|response to hypoxia|enzyme inhibitor activity|extracellular region|proteinaceous extracellular matrix|extracellular space|regulation of lipid metabolic process|cell differentiation|identical protein binding|negative regulation of apoptotic process|positive regulation of angiogenesis|negative regulation of lipoprotein lipase activity|protein homooligomerization|triglyceride homeostasi…	hsa03320,hsa04979	PPAR signaling pathway|Cholesterol metabolism
ANGPTL5	0	0	0	0	0	0	0	0	0	0	0	0	GeneID:253935,Genbank:NM_178127.4,HGNC:HGNC:19705,MIM:607666	angiopoietin like 5		GO:0005576	extracellular region
ANGPTL6	0.786885	1.11502	1.17426	1.05415	1.42988	1.12211	1.13091	1.45355	0.838458	0.575487	2.19894	1.80714	GeneID:83854,Genbank:NM_031917.2,HGNC:HGNC:23140,MIM:609336	angiopoietin like 6		GO:0001525,GO:0030141,GO:0030154,GO:0070062	angiogenesis|secretory granule|cell differentiation|extracellular exosome
ANGPTL7	0	0	0	0	0	0	0	0	0	0	0	0	GeneID:10218,Genbank:NM_021146.3,HGNC:HGNC:24078	angiopoietin like 7
ANGPTL8	0	0	0	0	0	0	0	0	0	0	0	0.0615413	GeneID:55908,Genbank:NM_018687.6,HGNC:HGNC:24933,MIM:616223	angiopoietin like 8		GO:0005179,GO:0005576,GO:0010954,GO:0019216,GO:0044255,GO:0045444,GO:0048469,GO:0050746,GO:0051004,GO:0070328	hormone activity|extracellular region|positive regulation of protein processing|regulation of lipid metabolic process|cellular lipid metabolic process|fat cell differentiation|cell maturation|regulation of lipoprotein metabolic process|regulation of lipoprotein lipase activity|triglyceride homeostasis	hsa04979	Cholesterol metabolism
ANHX	0	0	0	0	0	0	0	0	0	0	0	0	GeneID:647589,Genbank:NM_001191054.1,HGNC:HGNC:40024	anomalous homeobox		GO:0005634,GO:0006355,GO:0043565	nucleus|regulation of transcription, DNA-templated|sequence-specific DNA binding
ANK1	0.221477	0.24929	0.371945	0.341373	0.557722	0.274814	0.468889	0.447554	0.539352	0.402376	0.691406	0.78308	GeneID:286,Genbank:NM_001142446.1,HGNC:HGNC:492,MIM:612641	ankyrin 1		GO:0005886,GO:0006779,GO:0006888,GO:0007165,GO:0008093,GO:0014731,GO:0015672,GO:0016020,GO:0016529,GO:0019899,GO:0030507,GO:0030863,GO:0048821,GO:0051117,GO:0055072,GO:0072659	plasma membrane|porphyrin-containing compound biosynthetic process|ER to Golgi vesicle-mediated transport|signal transduction|cytoskeletal adaptor activity|spectrin-associated cytoskeleton|monovalent inorganic cation transport|membrane|sarcoplasmic reticulum|enzyme binding|spectrin binding|cortical cytoskeleton|erythrocyte development|ATPase binding|iron ion homeostasis|protein localization to pl…	hsa05205	Proteoglycans in cancer
ANK2	0.00194942	0	0.019708	0.00965252	0	0.00791901	0.00602393	0.00410209	0.0103442	0.00410055	0.00381484	0	GeneID:287,Genbank:NM_001354269.1,HGNC:HGNC:493,MIM:106410	ankyrin 2		GO:0002027,GO:0005622,GO:0005737,GO:0005739,GO:0005764,GO:0005769,GO:0005856,GO:0005886,GO:0005887,GO:0006874,GO:0006897,GO:0008104,GO:0010628,GO:0010881,GO:0010882,GO:0014069,GO:0014704,GO:0015031,GO:0015459,GO:0016324,GO:0030018,GO:0030315,GO:0030507,GO:0030674,GO:0031430,GO:0031647,GO:0031672,GO:0033292,GO:0034394,GO:0034613,GO:0036309,GO:0036371,GO:0042383,GO:0043034,GO:0043268,GO:0044325,GO:…	regulation of heart rate|intracellular|cytoplasm|mitochondrion|lysosome|early endosome|cytoskeleton|plasma membrane|integral component of plasma membrane|cellular calcium ion homeostasis|endocytosis|protein localization|positive regulation of gene expression|regulation of cardiac muscle contraction by regulation of the release of sequestered calcium ion|regulation of cardiac muscle contraction by…	hsa05205	Proteoglycans in cancer
ANK3	0.302784	0.875788	1.59356	1.09264	0.997072	0.642044	0.257592	0.546026	0.463138	0.441755	0.284581	0.278286	GeneID:288,Genbank:NM_001204403.1,HGNC:HGNC:494,MIM:600465	ankyrin 3		GO:0000281,GO:0005200,GO:0005764,GO:0005886,GO:0007009,GO:0007165,GO:0007409,GO:0007411,GO:0007528,GO:0008092,GO:0009986,GO:0010628,GO:0010650,GO:0010765,GO:0010960,GO:0014704,GO:0014731,GO:0016020,GO:0016323,GO:0016328,GO:0016529,GO:0019228,GO:0030018,GO:0030315,GO:0030424,GO:0030425,GO:0030507,GO:0030674,GO:0031594,GO:0033268,GO:0033270,GO:0034112,GO:0042383,GO:0043001,GO:0043034,GO:0043194,GO:…	mitotic cytokinesis|structural constituent of cytoskeleton|lysosome|plasma membrane|plasma membrane organization|signal transduction|axonogenesis|axon guidance|neuromuscular junction development|cytoskeletal protein binding|cell surface|positive regulation of gene expression|positive regulation of cell communication by electrical coupling|positive regulation of sodium ion transport|magnesium ion …	hsa05205	Proteoglycans in cancer
ANKAR	0.391732	0.162964	0.350742	0.25122	0.349925	0.157444	0.368884	0.303143	0.531706	0.665966	0.204319	0.238979	GeneID:150709,Genbank:XM_011510676.2,HGNC:HGNC:26350,MIM:609803	ankyrin and armadillo repeat containing		GO:0005634,GO:0005737,GO:0016021	nucleus|cytoplasm|integral component of membrane
ANKDD1A	0.121655	0.321517	0.290487	0.297983	0.387003	0.382725	0.445891	0.481607	0.419689	0.25175	0.199164	0.59838	GeneID:348094,Genbank:NM_182703.5,HGNC:HGNC:28002	ankyrin repeat and death domain containing 1A		GO:0007165	signal transduction
ANKDD1B	0.0348063	0	0.0345575	0.0168053	0	0.0345924	0	0.110011	0.0367066	0.0180749	0	0.122401	GeneID:728780,Genbank:XM_017009814.1,HGNC:HGNC:32525	ankyrin repeat and death domain containing 1B		GO:0007165	signal transduction
ANKEF1	1.05802	1.14207	1.91909	1.38764	1.14474	1.16122	1.21506	0.895761	1.50268	1.62909	0.79293	1.38483	GeneID:63926,Genbank:NM_022096.5,HGNC:HGNC:15803	ankyrin repeat and EF-hand domain containing 1		GO:0005509	calcium ion binding
ANKFN1	0	0	0	0	0	0	0	0	0	0	0	0	GeneID:162282,Genbank:XM_017024263.1,HGNC:HGNC:26766	ankyrin repeat and fibronectin type III domain containing 1
ANKFY1	14.2958	15.5207	25.1163	20.5085	10.7836	12.329	8.98775	9.74038	9.29963	12.1963	9.2834	9.41504	GeneID:51479,Genbank:NM_001330063.1,HGNC:HGNC:20763,MIM:607927	ankyrin repeat and FYVE domain containing 1		GO:0005765,GO:0005768,GO:0005769,GO:0005829,GO:0006897,GO:0010008,GO:0016020,GO:0017137,GO:0032439,GO:0034058,GO:0042147,GO:0043231,GO:0044354,GO:0046872,GO:0048549,GO:0070062,GO:0090160,GO:1901981	lysosomal membrane|endosome|early endosome|cytosol|endocytosis|endosome membrane|membrane|Rab GTPase binding|endosome localization|endosomal vesicle fusion|retrograde transport, endosome to Golgi|intracellular membrane-bounded organelle|macropinosome|metal ion binding|positive regulation of pinocytosis|extracellular exosome|Golgi to lysosome transport|phosphatidylinositol phosphate binding
ANKH	7.04701	8.89486	9.32079	6.18541	11.0051	6.52964	12.195	15.741	10.8281	8.40617	13.8247	10.5409	GeneID:56172,Genbank:NM_054027.5,HGNC:HGNC:15492,MIM:605145	ANKH inorganic pyrophosphate transport regulator		GO:0001501,GO:0005315,GO:0005886,GO:0005887,GO:0007626,GO:0015114,GO:0016021,GO:0019867,GO:0030500,GO:0030504,GO:0055085	skeletal system development|inorganic phosphate transmembrane transporter activity|plasma membrane|integral component of plasma membrane|locomotory behavior|phosphate ion transmembrane transporter activity|integral component of membrane|outer membrane|regulation of bone mineralization|inorganic diphosphate transmembrane transporter activity|transmembrane transport
ANKHD1	16.0535	11.132	16.3925	11.9019	12.5073	7.42161	16.4324	14.909	12.7156	16.6208	10.6564	9.44852	GeneID:54882,Genbank:NM_017747.2,HGNC:HGNC:24714,MIM:610500	ankyrin repeat and KH domain containing 1		GO:0003723,GO:0005737,GO:0045087	RNA binding|cytoplasm|innate immune response
ANKHD1-EIF4EBP3	5.81053	7.09201	6.9143	11.6956	9.65097	2.27927	7.83379	9.23986	2.51512	11.0433	3.96746	4.76691	GeneID:404734,Genbank:NM_020690.5,HGNC:HGNC:33530	ANKHD1-EIF4EBP3 readthrough		GO:0003723,GO:0005737,GO:0045087	RNA binding|cytoplasm|innate immune response
ANKIB1	9.08368	9.99614	13.661	12.5603	8.00341	5.47701	8.63781	8.60945	8.36521	10.2258	6.04728	6.17115	GeneID:54467,Genbank:XM_005250458.4,HGNC:HGNC:22215	ankyrin repeat and IBR domain containing 1		GO:0000151,GO:0000209,GO:0005737,GO:0031624,GO:0032436,GO:0042787,GO:0046872,GO:0061630	ubiquitin ligase complex|protein polyubiquitination|cytoplasm|ubiquitin conjugating enzyme binding|positive regulation of proteasomal ubiquitin-dependent protein catabolic process|protein ubiquitination involved in ubiquitin-dependent protein catabolic process|metal ion binding|ubiquitin protein ligase activity
ANKK1	0.232769	0.0570021	0.281601	0.217559	0.242202	0.108811	0.424335	0.143434	0.257946	0.229292	0.223568	0.24278	GeneID:255239,Genbank:XM_011542736.2,HGNC:HGNC:21027,MIM:608774	ankyrin repeat and kinase domain containing 1		GO:0004674,GO:0005524	protein serine/threonine kinase activity|ATP binding
ANKLE1	0.696664	0.510993	0.81494	0.486492	0.598715	0.676873	0.509744	0.609639	0.920022	0.547793	0.753474	0.864617	GeneID:126549,Genbank:NM_152363.5,HGNC:HGNC:26812	ankyrin repeat and LEM domain containing 1		GO:0004519,GO:0005639,GO:0005737,GO:0006281,GO:0006611,GO:0006998,GO:0031490,GO:0070197,GO:0090305,GO:2001022	endonuclease activity|integral component of nuclear inner membrane|cytoplasm|DNA repair|protein export from nucleus|nuclear envelope organization|chromatin DNA binding|meiotic attachment of telomere to nuclear envelope|nucleic acid phosphodiester bond hydrolysis|positive regulation of response to DNA damage stimulus
ANKLE2	20.1107	25.0949	15.8265	18.1266	16.909	22.5997	14.9759	17.0646	18.5587	14.3648	17.6698	18.4141	GeneID:23141,Genbank:NM_015114.2,HGNC:HGNC:29101,MIM:616062	ankyrin repeat and LEM domain containing 2		GO:0005789,GO:0007084,GO:0007417,GO:0016020,GO:0019888,GO:0030176,GO:0035307,GO:0042326,GO:0043066,GO:0050790,GO:0051301,GO:0051721	endoplasmic reticulum membrane|mitotic nuclear envelope reassembly|central nervous system development|membrane|protein phosphatase regulator activity|integral component of endoplasmic reticulum membrane|positive regulation of protein dephosphorylation|negative regulation of phosphorylation|negative regulation of apoptotic process|regulation of catalytic activity|cell division|protein phosphatase …
ANKMY1	1.36086	1.3712	2.59822	2.38614	2.24704	1.84972	2.71728	1.50881	2.13575	2.41237	3.21512	2.70706	GeneID:51281,Genbank:XM_024452954.1,HGNC:HGNC:20987	ankyrin repeat and MYND domain containing 1		GO:0046872	metal ion binding
ANKMY2	3.22029	3.02207	2.20515	4.29681	3.18159	3.71021	4.78517	3.34257	5.3442	4.82353	4.47343	4.29564	GeneID:57037,Genbank:NM_020319.2,HGNC:HGNC:25370	ankyrin repeat and MYND domain containing 2		GO:0005929,GO:0008589,GO:0019899,GO:0046872	cilium|regulation of smoothened signaling pathway|enzyme binding|metal ion binding
ANKRA2	6.41937	4.91931	9.61237	8.09454	7.03047	5.99356	8.5715	5.90537	10.4835	11.1611	7.33569	7.20686	GeneID:57763,Genbank:NM_023039.4,HGNC:HGNC:13208,MIM:605787	ankyrin repeat family A member 2		GO:0003712,GO:0005634,GO:0005829,GO:0005856,GO:0006357,GO:0016020,GO:0019901,GO:0031625,GO:0042826,GO:0043234,GO:0043254,GO:0050750	transcription cofactor activity|nucleus|cytosol|cytoskeleton|regulation of transcription from RNA polymerase II promoter|membrane|protein kinase binding|ubiquitin protein ligase binding|histone deacetylase binding|protein complex|regulation of protein complex assembly|low-density lipoprotein particle receptor binding
ANKRD1	0.949969	0	0.0211523	0.0208166	0.0230474	0.435233	0	0.0679507	0	0	0.0605548	0.5332	GeneID:27063,Genbank:NM_014391.2,HGNC:HGNC:15819,MIM:609599	ankyrin repeat domain 1		GO:0000122,GO:0001085,GO:0001105,GO:0001650,GO:0002039,GO:0003677,GO:0003714,GO:0005634,GO:0005654,GO:0005667,GO:0005737,GO:0005829,GO:0010976,GO:0019216,GO:0031432,GO:0031674,GO:0035690,GO:0035914,GO:0035994,GO:0042826,GO:0043065,GO:0043517,GO:0045214,GO:0045445,GO:0050714,GO:0055008,GO:0061629,GO:0070412,GO:0071222,GO:0071260,GO:0071347,GO:0071356,GO:0071407,GO:0071456,GO:0071560,GO:2000279	negative regulation of transcription from RNA polymerase II promoter|RNA polymerase II transcription factor binding|RNA polymerase II transcription coactivator activity|fibrillar center|p53 binding|DNA binding|transcription corepressor activity|nucleus|nucleoplasm|transcription factor complex|cytoplasm|cytosol|positive regulation of neuron projection development|regulation of lipid metabolic proc…
ANKRD10	14.9686	14.9234	18.7847	16.6932	18.432	10.9128	15.4166	20.2656	17.0561	18.9844	12.755	12.6925	GeneID:55608,Genbank:NM_017664.3,HGNC:HGNC:20265	ankyrin repeat domain 10		GO:0060828	regulation of canonical Wnt signaling pathway
ANKRD11	12.2958	9.1446	13.2571	11.5527	13.6761	6.0711	14.1063	11.6893	8.65222	13.2605	11.3506	10.9997	GeneID:29123,Genbank:XM_017023182.2,HGNC:HGNC:21316,MIM:611192	ankyrin repeat domain 11		GO:0001701,GO:0001894,GO:0005634,GO:0005654,GO:0005829,GO:0005886,GO:0035264,GO:0042475,GO:0048705,GO:0060325,GO:0060348	in utero embryonic development|tissue homeostasis|nucleus|nucleoplasm|cytosol|plasma membrane|multicellular organism growth|odontogenesis of dentin-containing tooth|skeletal system morphogenesis|face morphogenesis|bone development
ANKRD12	21.7352	15.9088	21.2936	18.8064	15.9327	9.97106	14.5023	13.9494	11.8322	16.6231	7.70122	6.99124	GeneID:23253,Genbank:NM_015208.4,HGNC:HGNC:29135,MIM:610616	ankyrin repeat domain 12		GO:0005654,GO:0005829	nucleoplasm|cytosol
ANKRD13A	16.8026	12.1822	22.9461	19.1497	15.6189	15.6901	23.3926	15.0282	24.5608	27.4265	17.9548	19.767	GeneID:88455,Genbank:XM_005253984.1,HGNC:HGNC:21268,MIM:615123	ankyrin repeat domain 13A		GO:0005737,GO:0005770,GO:0005886	cytoplasm|late endosome|plasma membrane
ANKRD13B	0.0800209	0.221382	0.31661	0.271826	0.329385	0.328872	0.143065	0.281515	0.2975	0.181255	0.387128	0.293367	GeneID:124930,Genbank:XM_017024174.2,HGNC:HGNC:26363,MIM:615124	ankyrin repeat domain 13B		GO:0005737,GO:0005769,GO:0005770,GO:0005886,GO:0043231	cytoplasm|early endosome|late endosome|plasma membrane|intracellular membrane-bounded organelle
ANKRD13C	4.2582	3.30688	4.16512	5.12325	4.56347	2.87163	4.57939	3.54034	5.36125	5.25773	3.94142	3.31714	GeneID:81573,Genbank:NM_030816.4,HGNC:HGNC:25374,MIM:615125	ankyrin repeat domain 13C		GO:0005102,GO:0005783,GO:0005789,GO:0006621,GO:0010869,GO:0048471,GO:2000209	receptor binding|endoplasmic reticulum|endoplasmic reticulum membrane|protein retention in ER lumen|regulation of receptor biosynthetic process|perinuclear region of cytoplasm|regulation of anoikis
ANKRD13D	11.84	9.71317	14.1874	20.5391	14.5961	24.7464	23.9875	14.728	26.5758	18.0575	32.1522	31.7144	GeneID:338692,Genbank:NM_001347901.1,HGNC:HGNC:27880,MIM:615126	ankyrin repeat domain 13D		GO:0005737,GO:0005770,GO:0005886	cytoplasm|late endosome|plasma membrane
ANKRD16	1.39556	0.690953	1.94177	1.26442	1.67732	1.36949	0.838277	0.975235	1.81614	1.30082	1.57926	1.33522	GeneID:54522,Genbank:NM_019046.2,HGNC:HGNC:23471	ankyrin repeat domain 16
ANKRD17	8.48393	7.49618	10.8214	9.76117	9.08832	3.56356	7.89963	8.49891	5.48961	9.8102	4.27937	4.38645	GeneID:26057,Genbank:NM_198889.2,HGNC:HGNC:23575,MIM:615929	ankyrin repeat domain 17		GO:0000785,GO:0001955,GO:0003682,GO:0003723,GO:0005634,GO:0005737,GO:0006275,GO:0016020,GO:0016032,GO:0031965,GO:0042742,GO:0043123,GO:0045087,GO:0045787,GO:0051151,GO:1900087,GO:1900245,GO:1900246	chromatin|blood vessel maturation|chromatin binding|RNA binding|nucleus|cytoplasm|regulation of DNA replication|membrane|viral process|nuclear membrane|defense response to bacterium|positive regulation of I-kappaB kinase/NF-kappaB signaling|innate immune response|positive regulation of cell cycle|negative regulation of smooth muscle cell differentiation|positive regulation of G1/S transition of m…
ANKRD18A	0.193386	0.160607	0.188028	0.0400566	0.108212	0.0147118	0.211046	0.0584487	0.0581362	0.175408	0.0143605	0.0100742	GeneID:253650,Genbank:XM_024447483.1,HGNC:HGNC:23643	ankyrin repeat domain 18A
ANKRD18B	0	0.0108	0	0	0	0	0	0	0	0	0	0	GeneID:441459,Genbank:NM_001353432.1,HGNC:HGNC:23644	ankyrin repeat domain 18B
ANKRD2	0	0	0	0	0	0	0	0	0	0	0	0	GeneID:26287,Genbank:NM_001346793.1,HGNC:HGNC:495,MIM:610734	ankyrin repeat domain 2		GO:0000122,GO:0000791,GO:0001817,GO:0003682,GO:0003712,GO:0005634,GO:0005829,GO:0006936,GO:0007517,GO:0008307,GO:0010832,GO:0016605,GO:0031432,GO:0031674,GO:0035914,GO:0043231,GO:0043422,GO:0043619,GO:0045662,GO:0061629,GO:1902253,GO:2000291	negative regulation of transcription from RNA polymerase II promoter|euchromatin|regulation of cytokine production|chromatin binding|transcription cofactor activity|nucleus|cytosol|muscle contraction|muscle organ development|structural constituent of muscle|negative regulation of myotube differentiation|PML body|titin binding|I band|skeletal muscle cell differentiation|intracellular membrane-boun…
ANKRD20A1	0	0.0250489	0	0	0	0	0	0.0545349	0	0	0	0	GeneID:84210,Genbank:NM_032250.3,HGNC:HGNC:23665	ankyrin repeat domain 20 family member A1		GO:0005886	plasma membrane
ANKRD20A2	0	0	0	0	0	0	0	0.0235968	0	0	0	0	GeneID:441430,Genbank:XM_011517877.3,HGNC:HGNC:31979	ankyrin repeat domain 20 family member A2
ANKRD20A3	0	0	0	0.0076671	0	0	0	0	0.0251213	0	0	0	GeneID:441425,Genbank:XM_011543860.3,HGNC:HGNC:31981	ankyrin repeat domain 20 family member A3
ANKRD20A4	0	0.126213	0.159717	0.12018	0.0576613	0	0	0.371287	0.0942328	0.111958	0	0	GeneID:728747,Genbank:NM_001098805.1,HGNC:HGNC:31982	ankyrin repeat domain 20 family member A4
ANKRD22	0.622547	5.50258	0.716374	0.76064	0.293177	0.494506	0.51752	2.24347	1.14214	5.62288	0.443533	0.745554	GeneID:118932,Genbank:NM_144590.2,HGNC:HGNC:28321	ankyrin repeat domain 22
ANKRD23	1.19071	0.636494	1.19752	1.78135	1.67652	1.17852	1.68907	1.1655	1.51512	1.84965	2.54129	2.07676	GeneID:200539,Genbank:NM_144994.7,HGNC:HGNC:24470,MIM:610736	ankyrin repeat domain 23		GO:0005654,GO:0005829,GO:0009612,GO:0014704,GO:0015629,GO:0030016,GO:0031432	nucleoplasm|cytosol|response to mechanical stimulus|intercalated disc|actin cytoskeleton|myofibril|titin binding
ANKRD24	0.197639	0.118104	0.195205	0.197801	0.163795	0.534052	0.347814	0.177984	0.27571	0.178909	0.763245	0.714978	GeneID:170961,Genbank:XM_011527756.2,HGNC:HGNC:29424	ankyrin repeat domain 24
ANKRD26	0.404759	0.372957	0.818474	0.71088	0.651651	0.381295	0.705244	0.520023	0.602102	0.867643	0.453706	0.489913	GeneID:22852,Genbank:XM_017015929.1,HGNC:HGNC:29186,MIM:610855	ankyrin repeat domain 26		GO:0005813,GO:0045599	centrosome|negative regulation of fat cell differentiation
ANKRD27	3.57509	4.69434	4.85281	6.0774	5.14187	4.02096	5.0414	5.53128	6.25612	6.90718	5.33143	4.72745	GeneID:84079,Genbank:NM_032139.2,HGNC:HGNC:25310	ankyrin repeat domain 27		GO:0000149,GO:0005085,GO:0005096,GO:0005764,GO:0005769,GO:0005770,GO:0005829,GO:0005886,GO:0015031,GO:0016020,GO:0017112,GO:0017137,GO:0030133,GO:0030659,GO:0035544,GO:0035646,GO:0042470,GO:0043005,GO:0045022,GO:0048812,GO:0050775,GO:0097422,GO:1990126	SNARE binding|guanyl-nucleotide exchange factor activity|GTPase activator activity|lysosome|early endosome|late endosome|cytosol|plasma membrane|protein transport|membrane|Rab guanyl-nucleotide exchange factor activity|Rab GTPase binding|transport vesicle|cytoplasmic vesicle membrane|negative regulation of SNARE complex assembly|endosome to melanosome transport|melanosome|neuron projection|early …
ANKRD28	3.18027	2.49634	3.9532	3.40461	3.91294	2.93474	4.1804	3.75972	4.27772	4.57854	3.9454	3.56312	GeneID:23243,Genbank:XM_024453418.1,HGNC:HGNC:29024,MIM:611122	ankyrin repeat domain 28		GO:0000139,GO:0005654,GO:0005829,GO:0048208	Golgi membrane|nucleoplasm|cytosol|COPII vesicle coating
ANKRD29	0.00857139	0.102596	0	0	0.0466463	0.0316777	0	0.0902061	0	0.00911944	0.0156428	0	GeneID:147463,Genbank:XM_017025561.1,HGNC:HGNC:27110	ankyrin repeat domain 29
ANKRD30A	0	0	0	0	0	0	0	0	0	0	0	0	GeneID:91074,Genbank:XM_011519757.3,HGNC:HGNC:17234,MIM:610856	ankyrin repeat domain 30A		GO:0003677,GO:0003700,GO:0005634,GO:0006355	DNA binding|DNA binding transcription factor activity|nucleus|regulation of transcription, DNA-templated
ANKRD30B	0	0	0	0	0	0	0	0	0	0	0	0	GeneID:374860,Genbank:NM_001145029.1,HGNC:HGNC:24165,MIM:616565	ankyrin repeat domain 30B
ANKRD30BL	0	0	0	0	0	0	0	0	0.0693316	0	0	0	GeneID:554226,Genbank:NM_001358416.1,HGNC:HGNC:35167	ankyrin repeat domain 30B like
ANKRD31	0.147044	0.042786	0.149765	0.06521	0.159649	0.0738475	0.0923485	0.0528281	0.103172	0.156133	0.056821	0.071435	GeneID:256006,Genbank:XM_011543301.3,HGNC:HGNC:26853	ankyrin repeat domain 31
ANKRD33	0	0.0656294	0	0	0	0.0183768	0	0.0335339	0	0	0	0	GeneID:341405,Genbank:NM_182608.3,HGNC:HGNC:13788	ankyrin repeat domain 33		GO:0000122,GO:0005634,GO:0005829,GO:0035914,GO:2000678	negative regulation of transcription from RNA polymerase II promoter|nucleus|cytosol|skeletal muscle cell differentiation|negative regulation of transcription regulatory region DNA binding
ANKRD33B	2.69535	4.07506	3.61465	2.51413	2.69704	2.06862	0.939836	1.73777	1.30956	1.01369	1.01881	1.40554	GeneID:651746,Genbank:NM_001164440.1,HGNC:HGNC:35240	ankyrin repeat domain 33B
ANKRD34A	0.228333	0.123597	0.320776	0.469992	0.272946	0.127887	0.476741	0.227739	0.410396	0.610879	0.384376	0.453929	GeneID:284615,Genbank:NM_001039888.3,HGNC:HGNC:27639	ankyrin repeat domain 34A
ANKRD34B	0.0130484	0	0.0133979	0.026487	0	0	0.0268419	0	0	0.0278121	0	0	GeneID:340120,Genbank:NM_001004441.2,HGNC:HGNC:33736	ankyrin repeat domain 34B		GO:0005634,GO:0005737	nucleus|cytoplasm
ANKRD34C	0	0	0	0	0	0	0	0	0	0	0	0	GeneID:390616,Genbank:NM_001146341.1,HGNC:HGNC:33888	ankyrin repeat domain 34C
ANKRD35	0	0	0	0	0.0111954	0	0.0429445	0.0117905	0.0236243	0	0	0	GeneID:148741,Genbank:NM_001280799.1,HGNC:HGNC:26323	ankyrin repeat domain 35
ANKRD36	1.14528	0.766857	2.15845	1.25253	1.24008	0.30992	1.21054	1.27217	0.846778	1.49858	0.562331	0.526593	GeneID:375248,Genbank:NM_001354587.1,HGNC:HGNC:24079	ankyrin repeat domain 36
ANKRD36B	0.953385	0.299954	0.769571	0.826616	0.936569	0.264766	1.06701	0.658853	0.436399	1.31048	0.494064	0.597366	GeneID:57730,Genbank:XM_006712661.2,HGNC:HGNC:29333	ankyrin repeat domain 36B
ANKRD36C	0.494928	0.526988	0.939136	0.957087	0.85034	0.0700936	0.637898	0.968568	0.298989	1.25133	0.209123	0.180225	GeneID:400986,Genbank:NM_001310154.1,HGNC:HGNC:32946	ankyrin repeat domain 36C		GO:0008200	ion channel inhibitor activity
ANKRD37	2.35058	1.47634	1.86894	1.96303	1.42291	2.99934	0.783597	0.790208	2.28681	1.41966	0.833395	1.20836	GeneID:353322,Genbank:NM_181726.3,HGNC:HGNC:29593	ankyrin repeat domain 37		GO:0005634,GO:0005739,GO:0005829	nucleus|mitochondrion|cytosol
ANKRD39	1.74574	2.37523	3.15405	3.9099	4.95474	5.27687	3.25789	3.12104	4.58929	3.72808	5.93785	6.28991	GeneID:51239,Genbank:NM_016466.5,HGNC:HGNC:28640	ankyrin repeat domain 39
ANKRD40	9.57352	7.29384	10.3356	10.2055	7.69378	5.93481	9.00888	9.25894	9.11503	10.1077	8.03995	7.38883	GeneID:91369,Genbank:NM_052855.3,HGNC:HGNC:28233	ankyrin repeat domain 40
ANKRD42	1.394	0.912833	1.27563	1.34722	1.96037	0.882545	2.12543	1.79268	2.22298	2.15203	1.93141	1.66955	GeneID:338699,Genbank:NM_001300972.1,HGNC:HGNC:26752	ankyrin repeat domain 42		GO:0005634,GO:0051059,GO:0051091,GO:0051092,GO:1900017	nucleus|NF-kappaB binding|positive regulation of DNA binding transcription factor activity|positive regulation of NF-kappaB transcription factor activity|positive regulation of cytokine production involved in inflammatory response
ANKRD44	7.7966	5.86682	11.9848	11.651	9.80061	4.91056	16.7133	13.4313	16.279	24.2595	11.0058	11.5728	GeneID:91526,Genbank:XM_005246948.2,HGNC:HGNC:25259	ankyrin repeat domain 44
ANKRD45	0	0	0	0.0080354	0.0176218	0	0	0.0168327	0.0330967	0	0.00712809	0	GeneID:339416,Genbank:NM_198493.2,HGNC:HGNC:24786	ankyrin repeat domain 45
ANKRD46	1.62144	1.18556	2.047	1.88173	1.46818	1.97376	1.55179	1.45063	2.53362	2.06673	1.86578	1.83656	GeneID:157567,Genbank:NM_001270379.1,HGNC:HGNC:27229	ankyrin repeat domain 46		GO:0016021	integral component of membrane
ANKRD49	10.2391	8.04495	13.1975	14.4685	12.477	13.0876	15.2289	8.55751	18.0954	16.3063	17.0835	14.9736	GeneID:54851,Genbank:NM_017704.2,HGNC:HGNC:25970	ankyrin repeat domain 49		GO:0005634,GO:0007283,GO:0030154,GO:0045893	nucleus|spermatogenesis|cell differentiation|positive regulation of transcription, DNA-templated
ANKRD50	0.745477	0.524855	0.272844	0.404585	0.802937	0.24446	2.15367	1.42255	1.05178	1.3724	1.05268	0.863259	GeneID:57182,Genbank:NM_020337.2,HGNC:HGNC:29223	ankyrin repeat domain 50		GO:0005768,GO:0015031,GO:1990126	endosome|protein transport|retrograde transport, endosome to plasma membrane
ANKRD52	9.12853	9.23085	11.5228	12.5506	10.6879	6.44668	10.5505	9.69673	7.92241	12.2496	9.03455	8.48422	GeneID:283373,Genbank:NM_173595.3,HGNC:HGNC:26614	ankyrin repeat domain 52
ANKRD53	0.0349021	0.055012	0.121562	0.0826478	0.0982674	0.0792109	0.088343	0.131795	0.0484113	0.0269067	0.0829464	0.0193959	GeneID:79998,Genbank:XM_005264569.5,HGNC:HGNC:25691,MIM:617009	ankyrin repeat domain 53		GO:0000922,GO:0005737,GO:0005819,GO:0007080,GO:0031116,GO:0051301,GO:0060236,GO:1902412	spindle pole|cytoplasm|spindle|mitotic metaphase plate congression|positive regulation of microtubule polymerization|cell division|regulation of mitotic spindle organization|regulation of mitotic cytokinesis
ANKRD54	2.33056	1.81216	2.48457	2.84567	2.47573	3.46086	3.44671	2.34775	3.55221	3.04545	3.84015	4.72384	GeneID:129138,Genbank:XM_011529877.2,HGNC:HGNC:25185,MIM:613383	ankyrin repeat domain 54		GO:0005634,GO:0005737,GO:0006913,GO:0019887,GO:0030496,GO:0032403,GO:0045648,GO:1902531	nucleus|cytoplasm|nucleocytoplasmic transport|protein kinase regulator activity|midbody|protein complex binding|positive regulation of erythrocyte differentiation|regulation of intracellular signal transduction
ANKRD55	0.130005	0.17868	0.483845	0.0833261	0.334346	0.527112	0.373954	0.26527	1.06314	0.196533	0.661741	1.2849	GeneID:79722,Genbank:NM_024669.2,HGNC:HGNC:25681,MIM:615189	ankyrin repeat domain 55
ANKRD6	0.222847	0.312107	0.368781	0.198831	0.414137	0.361505	0.473463	0.41481	0.586511	0.377959	0.438575	0.47804	GeneID:22881,Genbank:NM_001242809.1,HGNC:HGNC:17280,MIM:610583	ankyrin repeat domain 6		GO:0005634,GO:0005737,GO:0043231,GO:0046330,GO:0090090,GO:2000096	nucleus|cytoplasm|intracellular membrane-bounded organelle|positive regulation of JNK cascade|negative regulation of canonical Wnt signaling pathway|positive regulation of Wnt signaling pathway, planar cell polarity pathway
ANKRD60	0.0152171	0	0	0	0	0	0	0	0	0	0	0	GeneID:140731,Genbank:NM_001304369.1,HGNC:HGNC:16217	ankyrin repeat domain 60
ANKRD61	0	0.0273696	0	0.0508773	0.0834037	0.027884	0.026851	0	0	0.0544147	0.0803558	0.02792	GeneID:100310846,Genbank:NM_001271700.1,HGNC:HGNC:22467	ankyrin repeat domain 61
[truncated: 19,286 more rows]
