# Supplementary material for: Transcriptional Profiling of Human Peripheral Blood Mononuclear Cells Stimulated by Mycobacterium tuberculosis PPE57 Identifies Characteristic Genes Associated With Type I Interferon Signaling
Source: Front Cell Infect Microbiol. 2021 Aug 19;11:716809. doi: 10.3389/fcimb.2021.716809 (PMC8416891; doi:10.3389/fcimb.2021.716809)
Supplement: Supplementary file 3 [file Table_3.xls]

gene_id	BaseMean	BaseMean_control_Wt	BaseMean_case_CasePP	FoldChange	log2FoldChange	pValue	qValue	Regulation	Expression_Wt1	Expression_Wt2	Expression_Wt3	Expression_Wt4	Expression_Wt5	Expression_Wt6	Expression_CasePP1	Expression_CasePP2	Expression_CasePP3	Expression_CasePP4	Expression_CasePP5	Expression_CasePP6	Dbxref	product	TFs_Family	GO_id	GO_term	pathway	pathway_description
A2M	41.6297553914487	71.349424489405	11.9100862934924	0.166926171846851	-2.58271792668458	8.48833064057864e-06	0.000478321525646755	Down	0.346158	0.453951	0.158493	0.320319	0.735552	0.524301	0.0712632	0.0499284	0.00715023	0.0209496	0.075292	0.191801	GeneID:2,Genbank:NM_001347423.1,HGNC:HGNC:7,MIM:103950	alpha-2-macroglobulin				hsa04610	Complement and coagulation cascades
AANAT	9.22908804709342	4.27689260151264	14.1812834926742	3.31579134992976	1.72935322640773	0.0188462661604349	0.195086127856835	Up	0.0148015	0.0395839	0	0.0228617	0.0150845	0.0319335	0.0292693	0.122901	0.029235	0.0625844	0.112404	0.0242864	GeneID:15,Genbank:NM_001166579.1,HGNC:HGNC:19,MIM:600950	aralkylamine N-acetyltransferase				hsa00380	Tryptophan metabolism
ABCB5	18.9041172443676	0.924215236576924	36.8840192521583	39.9084734728764	5.31862319069394	8.61064102210319e-05	0.00327335106100561	Up	0	0.0308377	0	0	0	0	0.557874	0.180758	0.0983316	0.0301083	0.204868	0.220222	GeneID:340273,Genbank:NM_001163941.1,HGNC:HGNC:46,MIM:611785	ATP binding cassette subfamily B member 5				hsa02010	ABC transporters
ABCC3	232.017995228835	401.835661655274	62.2003288023956	0.15479046470434	-2.6916114925747	1.42107816492336e-05	0.000726075651320173	Down	3.74943	2.91873	0.541807	1.20069	3.83807	2.69413	0.348889	0.258996	0.148948	0.358481	0.361639	0.715928	GeneID:8714,Genbank:XM_011525423.1,HGNC:HGNC:54,MIM:604323	ATP binding cassette subfamily C member 3				hsa01523,hsa02010,hsa04976	Antifolate resistance|ABC transporters|Bile secretion
ABHD17C	189.435516609815	66.7354552472559	312.135577972375	4.67720759251447	2.22564746254876	0.0065000949861584	0.0912773755067515	Up	0.970735	4.52875	1.45851	1.3092	2.49041	2.93748	9.5992	20.5702	3.73567	3.92258	9.22493	8.88386	GeneID:58489,Genbank:NM_021214.1,HGNC:HGNC:26925	abhydrolase domain containing 17C		GO:0002084,GO:0008474,GO:0014069,GO:0018345,GO:1902817,GO:1905668	protein depalmitoylation|palmitoyl-(protein) hydrolase activity|postsynaptic density|protein palmitoylation|negative regulation of protein localization to microtubule|positive regulation of protein localization to endosome	hsa00062	Fatty acid elongation
ABTB2	360.569297730723	51.904563787559	669.234031673887	12.8935489066627	3.68857751028189	5.27536844916041e-06	0.000329006519827531	Up	0.328754	0.693289	0.511382	0.321802	0.415344	0.359736	4.03837	10.4045	3.12675	1.75974	4.98489	5.97815	GeneID:25841,Genbank:NM_145804.2,HGNC:HGNC:23842	ankyrin repeat and BTB domain containing 2		GO:0005634,GO:0005654,GO:0005737,GO:0019005,GO:0030162,GO:0031625,GO:0042787,GO:0043161,GO:0046982,GO:0097237	nucleus|nucleoplasm|cytoplasm|SCF ubiquitin ligase complex|regulation of proteolysis|ubiquitin protein ligase binding|protein ubiquitination involved in ubiquitin-dependent protein catabolic process|proteasome-mediated ubiquitin-dependent protein catabolic process|protein heterodimerization activity|cellular response to toxic substance
ACOD1	3376.88889436042	253.261480339951	6500.51630838088	25.6672127938891	4.68185473685634	0.000210976417180103	0.00655560587071153	Up	0.565674	15.06	1.78265	4.30834	0.777166	8.64762	128.277	288.626	73.3498	70.7162	35.0041	84.9691	GeneID:730249,Genbank:NM_001258406.1,HGNC:HGNC:33904,MIM:615275	aconitate decarboxylase 1		GO:0002760,GO:0005739,GO:0006952,GO:0006954,GO:0007566,GO:0019679,GO:0032088,GO:0032480,GO:0034136,GO:0034144,GO:0035458,GO:0045824,GO:0047547,GO:0047613,GO:0050728,GO:0071219,GO:0071222,GO:0071346,GO:0071347,GO:0071356,GO:0071393,GO:0072573,GO:2000379	positive regulation of antimicrobial humoral response|mitochondrion|defense response|inflammatory response|embryo implantation|propionate metabolic process, methylcitrate cycle|negative regulation of NF-kappaB transcription factor activity|negative regulation of type I interferon production|negative regulation of toll-like receptor 2 signaling pathway|negative regulation of toll-like receptor 4 s…
ACP5	878.309388714121	1212.20227303835	544.416504389892	0.449113581535636	-1.15484774391698	0.000180737627091811	0.00583319873809205	Down	24.6874	26.5852	16.4825	12.0893	25.669	16.5839	5.94397	7.0507	8.12833	5.45258	9.20832	10.7394	GeneID:54,Genbank:NM_001111036.2,HGNC:HGNC:124,MIM:171640	acid phosphatase 5, tartrate resistant				hsa00740,hsa04142,hsa04380,hsa05323	Riboflavin metabolism|Lysosome|Osteoclast differentiation|Rheumatoid arthritis
ACSBG1	6.69263146821045	2.81649734624432	10.5687655901766	3.75245004376432	1.90783286542538	0.0102739833308206	0.127244917224474	Up	0.023187	0.0147207	0	0.00955039	0.0136183	0.019157	0.0506715	0.0520783	0.0639353	0.0220998	0.0288903	0.0143415	GeneID:23205,Genbank:XM_017022025.2,HGNC:HGNC:29567,MIM:614362	acyl-CoA synthetase bubblegum family member 1		GO:0000038,GO:0001676,GO:0004467,GO:0005524,GO:0005737,GO:0005783,GO:0005829,GO:0031410,GO:0031957,GO:0035338,GO:0042552,GO:0051384,GO:0102391	very long-chain fatty acid metabolic process|long-chain fatty acid metabolic process|long-chain fatty acid-CoA ligase activity|ATP binding|cytoplasm|endoplasmic reticulum|cytosol|cytoplasmic vesicle|very long-chain fatty acid-CoA ligase activity|long-chain fatty-acyl-CoA biosynthetic process|myelination|response to glucocorticoid|decanoate--CoA ligase activity	hsa00061,hsa00071,hsa03320,hsa04920	Fatty acid biosynthesis|Fatty acid degradation|PPAR signaling pathway|Adipocytokine signaling pathway
ACSL5	3117.92253763293	1764.96896155332	4470.87611371253	2.53311883160698	1.34091475717234	7.37433268690173e-06	0.000424161509122591	Up	13.6574	25.406	19.6698	23.0992	17.196	18.075	56.1099	45.8487	28.5796	34.7105	38.3206	57.9598	GeneID:51703,Genbank:NM_203379.1,HGNC:HGNC:16526,MIM:605677	acyl-CoA synthetase long chain family member 5		GO:0001676,GO:0004467,GO:0005524,GO:0005634,GO:0005730,GO:0005739,GO:0005741,GO:0005743,GO:0005783,GO:0005789,GO:0016020,GO:0016021,GO:0035338,GO:0102391,GO:2001236	long-chain fatty acid metabolic process|long-chain fatty acid-CoA ligase activity|ATP binding|nucleus|nucleolus|mitochondrion|mitochondrial outer membrane|mitochondrial inner membrane|endoplasmic reticulum|endoplasmic reticulum membrane|membrane|integral component of membrane|long-chain fatty-acyl-CoA biosynthetic process|decanoate--CoA ligase activity|regulation of extrinsic apoptotic signaling …	hsa00061,hsa00071,hsa03320,hsa04146,hsa04216,hsa04714,hsa04920	Fatty acid biosynthesis|Fatty acid degradation|PPAR signaling pathway|Peroxisome|Ferroptosis|Thermogenesis|Adipocytokine signaling pathway
ACSS2	388.910470680339	526.101012259747	251.719929100931	0.478463114943887	-1.06352038425889	0.000112659532181692	0.00405412382234939	Down	6.99079	4.27497	6.42224	3.54202	6.71053	7.18097	1.51463	2.10626	1.97011	1.38724	2.35546	4.0662	GeneID:55902,Genbank:XM_011528911.1,HGNC:HGNC:15814,MIM:605832	acyl-CoA synthetase short chain family member 2		GO:0003987,GO:0005524,GO:0005654,GO:0005737,GO:0005759,GO:0005829,GO:0006069,GO:0007005,GO:0008610,GO:0016208,GO:0019413,GO:0019427,GO:0019542,GO:0043231	acetate-CoA ligase activity|ATP binding|nucleoplasm|cytoplasm|mitochondrial matrix|cytosol|ethanol oxidation|mitochondrion organization|lipid biosynthetic process|AMP binding|acetate biosynthetic process|acetyl-CoA biosynthetic process from acetate|propionate biosynthetic process|intracellular membrane-bounded organelle	hsa00010,hsa00620,hsa00630,hsa00640	Glycolysis / Gluconeogenesis|Pyruvate metabolism|Glyoxylate and dicarboxylate metabolism|Propanoate metabolism
ADA	6057.71236954906	3438.90536981642	8676.5193692817	2.52304685247704	1.33516699712225	0.0080812982200504	0.107372821308858	Up	32.0656	97.3086	71.3168	37.0435	72.6073	123.033	179.855	257.554	65.9749	69.6951	145.581	240.168	GeneID:100,Genbank:NM_001322050.1,HGNC:HGNC:186,MIM:608958	adenosine deaminase				hsa00230,hsa05340	Purine metabolism|Primary immunodeficiency
ADA2	2315.54778303658	3092.48958591809	1538.60598015508	0.497529882448514	-1.00714491603391	0.0017672368198076	0.035435726850261	Down	22.4969	29.873	19.6215	27.9416	17.2848	14.561	8.18569	11.6467	11.9011	11.2314	9.02901	5.65075	GeneID:51816,Genbank:NM_001282227.1,HGNC:HGNC:1839,MIM:607575	adenosine deaminase 2		GO:0004000,GO:0005576,GO:0005615,GO:0006154,GO:0007275,GO:0008083,GO:0008201,GO:0008270,GO:0031685,GO:0035578,GO:0042803,GO:0043103,GO:0043312,GO:0043394,GO:0044267,GO:0046103	adenosine deaminase activity|extracellular region|extracellular space|adenosine catabolic process|multicellular organism development|growth factor activity|heparin binding|zinc ion binding|adenosine receptor binding|azurophil granule lumen|protein homodimerization activity|hypoxanthine salvage|neutrophil degranulation|proteoglycan binding|cellular protein metabolic process|inosine biosynthetic pr…	hsa00230	Purine metabolism
ADAD2	2.52669982654993	0.445243877474285	4.60815577562557	10.3497341766181	3.37152180879556	0.0298329447019815	0.265392058833617	Up	0.0173051	0	0	0	0	0.0209743	0.176276	0.115867	0.0170968	0.0159505	0	0.0881273	GeneID:161931,Genbank:NM_139174.3,HGNC:HGNC:30714	adenosine deaminase domain containing 2		GO:0003723,GO:0004000,GO:0006396	RNA binding|adenosine deaminase activity|RNA processing
ADAM15	313.501548442278	448.803400174315	178.19969671024	0.397055139602391	-1.33258872452899	9.79057444922159e-06	0.000536186928820651	Down	6.78461	2.31504	3.3502	4.0305	3.74978	4.40955	0.853746	0.841567	1.46776	1.75843	1.13071	1.73119	GeneID:8751,Genbank:NM_001261464.1,HGNC:HGNC:193,MIM:605548	ADAM metallopeptidase domain 15		GO:0001525,GO:0001669,GO:0001953,GO:0002418,GO:0004222,GO:0005178,GO:0005886,GO:0005912,GO:0007160,GO:0007229,GO:0008237,GO:0008584,GO:0009986,GO:0016021,GO:0017124,GO:0022617,GO:0030198,GO:0030308,GO:0030336,GO:0030574,GO:0042246,GO:0042995,GO:0045087,GO:0046872,GO:0060317,GO:0070062,GO:0070528,GO:1900121	angiogenesis|acrosomal vesicle|negative regulation of cell-matrix adhesion|immune response to tumor cell|metalloendopeptidase activity|integrin binding|plasma membrane|adherens junction|cell-matrix adhesion|integrin-mediated signaling pathway|metallopeptidase activity|male gonad development|cell surface|integral component of membrane|SH3 domain binding|extracellular matrix disassembly|extracellul…
ADAM19	1216.96872808197	691.621788910852	1742.31566725309	2.51917405609335	1.33295080495727	0.00410531473325322	0.0658842863555519	Up	3.84735	3.49109	2.8171	2.2521	4.51055	2.88251	6.04888	11.2466	7.26284	4.46329	8.64657	3.54766	GeneID:8728,Genbank:NM_033274.4,HGNC:HGNC:197,MIM:603640	ADAM metallopeptidase domain 19		GO:0004222,GO:0005794,GO:0005886,GO:0006509,GO:0007507,GO:0016021,GO:0017124,GO:0030198,GO:0046872	metalloendopeptidase activity|Golgi apparatus|plasma membrane|membrane protein ectodomain proteolysis|heart development|integral component of membrane|SH3 domain binding|extracellular matrix organization|metal ion binding
ADAM23	58.2539946911726	79.3696493941739	37.1383399881713	0.467916140132243	-1.0956781015233	0.00232031781711027	0.0438185018802343	Down	0.588887	0.545664	0.921604	0.267175	0.429386	0.856268	0.352419	0.11334	0.282883	0.12204	0.297365	0.243856	GeneID:8745,Genbank:XM_011512086.2,HGNC:HGNC:202,MIM:603710	ADAM metallopeptidase domain 23
ADAMTS1	26.8609077869311	39.7078463444928	14.0139692293694	0.352926953222007	-1.50255848116292	0.0213543546653214	0.212031198589097	Down	0.156621	0.329932	0.519007	0.86139	0.281672	0.188929	0.126294	0.109578	0.194766	0.244726	0.0512502	0.0393526	GeneID:9510,Genbank:NM_006988.4,HGNC:HGNC:217,MIM:605174	ADAM metallopeptidase with thrombospondin type 1 motif 1
ADAMTS14	25.9451316611366	7.79788854148848	44.0923747807847	5.65439920642521	2.49937374252507	0.00392642610932832	0.0634784294889104	Up	0.0115347	0.037404	0.0325465	0.0825741	0.0124738	0.072648	0.103481	0.295905	0.136547	0.403651	0.0524364	0.102758	GeneID:140766,Genbank:NM_139155.3,HGNC:HGNC:14899,MIM:607506	ADAM metallopeptidase with thrombospondin type 1 motif 14		GO:0004222,GO:0005576,GO:0005578,GO:0030199,GO:0030574,GO:0046872	metalloendopeptidase activity|extracellular region|proteinaceous extracellular matrix|collagen fibril organization|collagen catabolic process|metal ion binding
ADAMTS17	116.555108584877	59.9493063431467	173.160910826606	2.88845562007744	1.53029832843741	0.000442271521098016	0.0114826791218411	Up	0.108868	0.0916144	0.109919	0.192358	0.0525304	0.117081	0.213793	0.170986	0.518589	0.507138	0.195827	0.162152	GeneID:170691,Genbank:NM_139057.3,HGNC:HGNC:17109,MIM:607511	ADAM metallopeptidase with thrombospondin type 1 motif 17		GO:0003676,GO:0004222,GO:0005578,GO:0046872	nucleic acid binding|metalloendopeptidase activity|proteinaceous extracellular matrix|metal ion binding
ADAMTSL4	160.85733803108	258.035335298413	63.6793407637466	0.246785350890422	-2.01867133583354	1.34308701283494e-08	2.61528887777025e-06	Down	2.16517	1.42931	1.14542	1.4805	1.80803	1.14218	0.206654	0.381767	0.0824325	0.174147	0.200234	0.116924	GeneID:54507,Genbank:NM_001288608.1,HGNC:HGNC:19706,MIM:610113	ADAMTS like 4		GO:0002020,GO:0002064,GO:0005614,GO:0005615,GO:0005788,GO:0006915,GO:0008233,GO:0030198,GO:0036066,GO:0043065	protease binding|epithelial cell development|interstitial matrix|extracellular space|endoplasmic reticulum lumen|apoptotic process|peptidase activity|extracellular matrix organization|protein O-linked fucosylation|positive regulation of apoptotic process
ADAP2	519.378325050559	969.126627876743	69.6300222243742	0.0718482190267812	-3.79890379416484	2.65705141504216e-19	5.82060325607674e-16	Down	9.88279	13.812	9.65488	5.62504	13.3329	13.345	1.13834	0.683135	0.505269	0.488164	0.621147	0.458465	GeneID:55803,Genbank:NM_001346712.1,HGNC:HGNC:16487,MIM:608635	ArfGAP with dual PH domains 2		GO:0005096,GO:0005546,GO:0005547,GO:0005737,GO:0005740,GO:0005886,GO:0007507,GO:0030674,GO:0043325,GO:0043533,GO:0046872	GTPase activator activity|phosphatidylinositol-4,5-bisphosphate binding|phosphatidylinositol-3,4,5-trisphosphate binding|cytoplasm|mitochondrial envelope|plasma membrane|heart development|protein binding, bridging|phosphatidylinositol-3,4-bisphosphate binding|inositol 1,3,4,5 tetrakisphosphate binding|metal ion binding
ADAR	13908.6548125876	7629.58530037958	20187.7243247955	2.64597924133454	1.40380174319588	9.27738377512885e-06	0.000509674453476906	Up	28.8056	33.264	25.4069	39.4035	23.1835	25.7306	66.0808	69.5535	99.3892	85.5059	36.8304	44.2387	GeneID:103,Genbank:NM_001025107.2,HGNC:HGNC:225,MIM:146920	adenosine deaminase, RNA specific		GO:0001649,GO:0001701,GO:0002244,GO:0002566,GO:0003677,GO:0003723,GO:0003726,GO:0005634,GO:0005654,GO:0005730,GO:0005737,GO:0006382,GO:0006397,GO:0006606,GO:0006611,GO:0009615,GO:0016020,GO:0016553,GO:0030218,GO:0031054,GO:0035280,GO:0035455,GO:0043066,GO:0044387,GO:0044530,GO:0045070,GO:0045071,GO:0045087,GO:0046872,GO:0051607,GO:0060216,GO:0060337,GO:0060339,GO:0061484,GO:0098586,GO:1900369	osteoblast differentiation|in utero embryonic development|hematopoietic progenitor cell differentiation|somatic diversification of immune receptors via somatic mutation|DNA binding|RNA binding|double-stranded RNA adenosine deaminase activity|nucleus|nucleoplasm|nucleolus|cytoplasm|adenosine to inosine editing|mRNA processing|protein import into nucleus|protein export from nucleus|response to viru…	hsa04623,hsa05162,hsa05164	Cytosolic DNA-sensing pathway|Measles|Influenza A
ADD2	138.570112353776	82.952775240718	194.187449466835	2.34093975642561	1.22708780748523	0.00301875655696655	0.0524071781933132	Up	0.332174	0.200082	0.383803	0.168062	0.419904	0.240151	0.500677	0.257612	0.948998	0.433802	1.00331	0.402295	GeneID:119,Genbank:XM_011532502.2,HGNC:HGNC:244,MIM:102681	adducin 2		GO:0003779,GO:0005198,GO:0005516,GO:0005829,GO:0006461,GO:0008290,GO:0014069,GO:0019901,GO:0030036,GO:0030097,GO:0030507,GO:0031410,GO:0032092,GO:0042803,GO:0044853,GO:0046982,GO:0050900,GO:0050901,GO:0051015,GO:0051016,GO:0051017,GO:0055085	actin binding|structural molecule activity|calmodulin binding|cytosol|protein complex assembly|F-actin capping protein complex|postsynaptic density|protein kinase binding|actin cytoskeleton organization|hemopoiesis|spectrin binding|cytoplasmic vesicle|positive regulation of protein binding|protein homodimerization activity|plasma membrane raft|protein heterodimerization activity|leukocyte migrati…
ADGRD1	14.1097323707105	23.1842110535656	5.03525368785528	0.217184603617593	-2.20300626187331	0.0163706194813765	0.176494792384923	Down	0.244403	0.0142088	0.0923477	0.0505978	0.0493071	0.0615935	0.0264031	0.0232815	0.00890257	0	0	0.0288579	GeneID:283383,Genbank:NM_001330497.1,HGNC:HGNC:19893,MIM:613639	adhesion G protein-coupled receptor D1		GO:0004930,GO:0005622,GO:0005886,GO:0007166,GO:0007186,GO:0007189,GO:0016021	G-protein coupled receptor activity|intracellular|plasma membrane|cell surface receptor signaling pathway|G-protein coupled receptor signaling pathway|adenylate cyclase-activating G-protein coupled receptor signaling pathway|integral component of membrane
ADGRE1	1411.50558762169	479.275461675147	2343.73571356823	4.89016421866559	2.28988291374119	1.2893287264026e-13	7.53182864340183e-11	Up	6.10236	2.38046	10.7276	6.10387	2.20517	6.41219	32.0481	19.9681	20.9572	21.7493	17.5319	26.662	GeneID:2015,Genbank:NM_001974.4,HGNC:HGNC:3336,MIM:600493	adhesion G protein-coupled receptor E1		GO:0002250,GO:0004930,GO:0005509,GO:0005887,GO:0007155,GO:0007166,GO:0007186,GO:0009897	adaptive immune response|G-protein coupled receptor activity|calcium ion binding|integral component of plasma membrane|cell adhesion|cell surface receptor signaling pathway|G-protein coupled receptor signaling pathway|external side of plasma membrane
ADGRE2	2581.50658590689	1637.99182903525	3525.02134277852	2.15203841697715	1.10570383230333	0.033725862301882	0.287613497245977	Up	10.4957	11.223	6.84921	5.11924	7.04574	8.65519	29.018	17.9904	8.39951	9.73188	12.5149	11.6546	GeneID:30817,Genbank:NM_013447.3,HGNC:HGNC:3337,MIM:606100	adhesion G protein-coupled receptor E2		GO:0004930,GO:0005509,GO:0005886,GO:0006954,GO:0007155,GO:0007166,GO:0007186,GO:0016021,GO:0016477,GO:0031256,GO:0032587,GO:0035374,GO:0043304,GO:0071621	G-protein coupled receptor activity|calcium ion binding|plasma membrane|inflammatory response|cell adhesion|cell surface receptor signaling pathway|G-protein coupled receptor signaling pathway|integral component of membrane|cell migration|leading edge membrane|ruffle membrane|chondroitin sulfate binding|regulation of mast cell degranulation|granulocyte chemotaxis
ADGRG6	14.2923317038399	20.5219741661935	8.06268924148634	0.392880781166184	-1.34783649872323	0.00919910433552937	0.117246766167383	Down	0.119765	0.0691816	0.134445	0.157503	0.16561	0.187499	0.0296379	0.0289728	0.0454957	0.0225946	0.0985984	0.0639297	GeneID:57211,Genbank:NM_020455.5,HGNC:HGNC:13841,MIM:612243	adhesion G protein-coupled receptor G6		GO:0004930,GO:0005518,GO:0005622,GO:0005886,GO:0007005,GO:0007166,GO:0007186,GO:0007189,GO:0014037,GO:0016021,GO:0019933,GO:0022011,GO:0042552,GO:0043236,GO:0050840,GO:0060347	G-protein coupled receptor activity|collagen binding|intracellular|plasma membrane|mitochondrion organization|cell surface receptor signaling pathway|G-protein coupled receptor signaling pathway|adenylate cyclase-activating G-protein coupled receptor signaling pathway|Schwann cell differentiation|integral component of membrane|cAMP-mediated signaling|myelination in peripheral nervous system|myeli…
ADORA2A	2700.24769983411	1015.7980005162	4384.69739915202	4.31650524703123	2.10986374219498	0.000224962322153529	0.00679735292369067	Up	6.41935	22.3853	16.745	7.7673	14.1632	38.5324	86.1872	83.6781	24.1188	28.7017	48.3961	118.953	GeneID:135,Genbank:NM_001278500.1,HGNC:HGNC:263,MIM:102776	adenosine A2a receptor		GO:0001609,GO:0001963,GO:0001975,GO:0005882,GO:0005886,GO:0005887,GO:0006171,GO:0006355,GO:0006469,GO:0006909,GO:0006915,GO:0006954,GO:0006968,GO:0007186,GO:0007188,GO:0007189,GO:0007205,GO:0007267,GO:0007271,GO:0007417,GO:0007596,GO:0007600,GO:0007626,GO:0008015,GO:0008285,GO:0012505,GO:0014049,GO:0014057,GO:0014061,GO:0014069,GO:0016020,GO:0019899,GO:0030425,GO:0030673,GO:0031000,GO:0031802,GO:…	G-protein coupled adenosine receptor activity|synaptic transmission, dopaminergic|response to amphetamine|intermediate filament|plasma membrane|integral component of plasma membrane|cAMP biosynthetic process|regulation of transcription, DNA-templated|negative regulation of protein kinase activity|phagocytosis|apoptotic process|inflammatory response|cellular defense response|G-protein coupled rece…	hsa04015,hsa04020,hsa04024,hsa04080,hsa04270,hsa05012,hsa05034	Rap1 signaling pathway|Calcium signaling pathway|cAMP signaling pathway|Neuroactive ligand-receptor interaction|Vascular smooth muscle contraction|Parkinson disease|Alcoholism
ADORA3	20.3431297167915	36.8424836737366	3.84377575984638	0.104329984750361	-3.26077424255518	0.000117533860216393	0.00416959696415442	Down	2.48237	0.538979	0.703275	0.716109	0.922479	0.759209	0.166059	0.0251085	0.149933	0.0481357	0.145208	0.0679291	GeneID:140,Genbank:NM_001302679.1,HGNC:HGNC:268,MIM:600445	adenosine A3 receptor		GO:0001609,GO:0005886,GO:0005887,GO:0006954,GO:0007165,GO:0007186,GO:0007190,GO:0008016,GO:0008285,GO:0009611,GO:0030336,GO:0032088	G-protein coupled adenosine receptor activity|plasma membrane|integral component of plasma membrane|inflammatory response|signal transduction|G-protein coupled receptor signaling pathway|activation of adenylate cyclase activity|regulation of heart contraction|negative regulation of cell proliferation|response to wounding|negative regulation of cell migration|negative regulation of NF-kappaB trans…	hsa04022,hsa04071,hsa04080	cGMP-PKG signaling pathway|Sphingolipid signaling pathway|Neuroactive ligand-receptor interaction
ADRA2B	20.3325108856371	10.1544062317756	30.5106155394987	3.00466761355516	1.58720540398192	0.0372274288328619	0.307740891649012	Up	0.0671174	0.0431772	0.0884167	0.289309	0.178648	0.13126	0.0798545	0.351384	0.132573	0.438867	0.286763	1.02372	GeneID:151,Genbank:NM_000682.6,HGNC:HGNC:282,MIM:104260	adrenoceptor alpha 2B				hsa04022,hsa04080	cGMP-PKG signaling pathway|Neuroactive ligand-receptor interaction
ADTRP	312.163959009127	128.602585944036	495.725332074218	3.85470734072132	1.94662133118634	1.64552811241136e-05	0.000823648962515071	Up	0.221735	0.364826	0.289234	0.231045	0.578585	1.24491	1.63902	1.1588	1.95758	1.00082	2.51883	2.83501	GeneID:84830,Genbank:XM_005249454.3,HGNC:HGNC:21214,MIM:614348	androgen dependent TFPI regulating protein		GO:0005901,GO:0009986,GO:0010628,GO:0012505,GO:0016020,GO:0016021,GO:0016787,GO:0030195,GO:0042758,GO:0071383	caveola|cell surface|positive regulation of gene expression|endomembrane system|membrane|integral component of membrane|hydrolase activity|negative regulation of blood coagulation|long-chain fatty acid catabolic process|cellular response to steroid hormone stimulus
AEN	388.935358038874	237.792627055597	540.078089022152	2.27121461127505	1.18346403541228	3.03303037256032e-05	0.00137854632260736	Up	1.86278	1.6314	2.6641	2.23024	2.74182	2.94812	3.60728	4.17345	5.6894	4.34076	3.74239	5.20571	GeneID:64782,Genbank:XM_011521905.2,HGNC:HGNC:25722,MIM:610177	apoptosis enhancing nuclease		GO:0003676,GO:0004527,GO:0005634,GO:0005654,GO:0005730,GO:0010212,GO:0031965,GO:0042771	nucleic acid binding|exonuclease activity|nucleus|nucleoplasm|nucleolus|response to ionizing radiation|nuclear membrane|intrinsic apoptotic signaling pathway in response to DNA damage by p53 class mediator
AGPAT2	294.889790079695	399.101250976053	190.678329183336	0.477769309710275	-1.0656139119823	0.000103998598177552	0.00380495915044177	Down	13.4129	11.4993	9.84034	6.27499	17.1823	15.0523	4.14151	6.70238	2.50911	3.10373	5.20891	8.06611	GeneID:10555,Genbank:NM_001012727.1,HGNC:HGNC:325,MIM:603100	1-acylglycerol-3-phosphate O-acyltransferase 2		GO:0001819,GO:0001961,GO:0003841,GO:0005783,GO:0005789,GO:0005886,GO:0006644,GO:0006654,GO:0008544,GO:0016021,GO:0016024,GO:0035579,GO:0042493,GO:0043312	positive regulation of cytokine production|positive regulation of cytokine-mediated signaling pathway|1-acylglycerol-3-phosphate O-acyltransferase activity|endoplasmic reticulum|endoplasmic reticulum membrane|plasma membrane|phospholipid metabolic process|phosphatidic acid biosynthetic process|epidermis development|integral component of membrane|CDP-diacylglycerol biosynthetic process|specific gr…	hsa00561,hsa00564,hsa04072,hsa04975	Glycerolipid metabolism|Glycerophospholipid metabolism|Phospholipase D signaling pathway|Fat digestion and absorption
AGRN	1115.51101825958	395.024785017858	1835.99725150129	4.64780267247863	2.21654881885438	1.4113569313425e-05	0.000723217257946703	Up	1.4696	3.52914	1.79887	1.70401	3.19082	2.59279	7.58847	15.8156	6.82429	7.69617	5.02949	10.122	GeneID:375790,Genbank:XM_005244749.3,HGNC:HGNC:329,MIM:103320	agrin				hsa04512	ECM-receptor interaction
AHR	1745.68732153725	2455.55204413845	1035.82259893606	0.42182881092202	-1.24527046027062	0.00582949590891842	0.0840147333912791	Down	12.3538	37.3904	27.9767	21.2208	16.2191	17.2245	13.3443	10.8615	5.38067	4.2133	10.5211	5.00377	GeneID:196,Genbank:NM_001621.4,HGNC:HGNC:348,MIM:600253	aryl hydrocarbon receptor	bHLH	GO:0001094,GO:0001223,GO:0001568,GO:0003677,GO:0003700,GO:0004874,GO:0004879,GO:0005634,GO:0005654,GO:0005667,GO:0005737,GO:0005829,GO:0006355,GO:0006357,GO:0006366,GO:0006805,GO:0006915,GO:0007049,GO:0008134,GO:0009410,GO:0009636,GO:0010468,GO:0017025,GO:0030888,GO:0032922,GO:0034752,GO:0034753,GO:0035326,GO:0043234,GO:0044212,GO:0045892,GO:0045893,GO:0045944,GO:0046982,GO:0046983,GO:0051879,GO:…	TFIID-class transcription factor binding|transcription coactivator binding|blood vessel development|DNA binding|DNA binding transcription factor activity|aryl hydrocarbon receptor activity|nuclear receptor activity|nucleus|nucleoplasm|transcription factor complex|cytoplasm|cytosol|regulation of transcription, DNA-templated|regulation of transcription from RNA polymerase II promoter|transcription …	hsa04659,hsa04934	Th17 cell differentiation|Cushing syndrome
AHRR	843.106437663527	1189.90646419853	496.306411128527	0.417096995487641	-1.26154517491794	0.000214955147525082	0.00663219887390329	Down	8.43123	11.3808	6.21347	6.06043	9.70448	8.32532	4.56171	3.00915	1.18152	1.27011	4.05514	3.31268	GeneID:57491,Genbank:NM_020731.4,HGNC:HGNC:346,MIM:606517	aryl-hydrocarbon receptor repressor	bHLH	GO:0001191,GO:0003677,GO:0005654,GO:0005829,GO:0006351,GO:0006805,GO:0009410,GO:0046983	transcriptional repressor activity, RNA polymerase II transcription factor binding|DNA binding|nucleoplasm|cytosol|transcription, DNA-templated|xenobiotic metabolic process|response to xenobiotic stimulus|protein dimerization activity
AIF1	888.505160193248	1424.10872100148	352.901599385012	0.247805237185009	-2.01272141676721	3.80160503492243e-12	1.62495434724428e-09	Down	45.4542	25.0778	53.4351	24.6254	28.1089	39.0396	8.77538	10.6553	4.19729	4.79691	4.71625	10.7479	GeneID:199,Genbank:NM_001623.4,HGNC:HGNC:352,MIM:601833	allograft inflammatory factor 1		GO:0001774,GO:0001891,GO:0001934,GO:0005509,GO:0005634,GO:0005737,GO:0005829,GO:0005884,GO:0006911,GO:0006954,GO:0010629,GO:0014739,GO:0016601,GO:0030027,GO:0030041,GO:0031668,GO:0032587,GO:0032870,GO:0042102,GO:0043066,GO:0043204,GO:0045429,GO:0048471,GO:0048661,GO:0048662,GO:0048678,GO:0051015,GO:0051017,GO:0051384,GO:0051602,GO:0071315,GO:0071346,GO:0071447,GO:0071672,GO:0071673,GO:0090026,GO:…	microglial cell activation|phagocytic cup|positive regulation of protein phosphorylation|calcium ion binding|nucleus|cytoplasm|cytosol|actin filament|phagocytosis, engulfment|inflammatory response|negative regulation of gene expression|positive regulation of muscle hyperplasia|Rac protein signal transduction|lamellipodium|actin filament polymerization|cellular response to extracellular stimulus|r…
AK4	637.061717105922	83.5844590326033	1190.53897517924	14.2435446607946	3.83223631620409	5.1661554255145e-08	7.5447394860118e-06	Up	0.11145	2.10023	0.338042	0.272223	0.468681	0.693871	12.4666	11.465	3.43301	2.87618	8.80032	11.0432	GeneID:205,Genbank:XM_017000613.1,HGNC:HGNC:363,MIM:103030	adenylate kinase 4		GO:0001889,GO:0004017,GO:0004550,GO:0005524,GO:0005525,GO:0005739,GO:0005759,GO:0006165,GO:0007420,GO:0009142,GO:0015949,GO:0042493,GO:0046033,GO:0046034,GO:0046039,GO:0046899,GO:0050145,GO:0070062	liver development|adenylate kinase activity|nucleoside diphosphate kinase activity|ATP binding|GTP binding|mitochondrion|mitochondrial matrix|nucleoside diphosphate phosphorylation|brain development|nucleoside triphosphate biosynthetic process|nucleobase-containing small molecule interconversion|response to drug|AMP metabolic process|ATP metabolic process|GTP metabolic process|nucleoside triphosp…	hsa00230,hsa00730	Purine metabolism|Thiamine metabolism
AK5	37.4661115259813	60.8941940962108	14.0380289557518	0.230531484390321	-2.11696429749998	5.90042774132392e-06	0.000361555930652803	Down	0.243365	0.126114	0.691451	0.297004	0.384184	0.33421	0.0561801	0.0282842	0.0857788	0.0487171	0.0600276	0.102743	GeneID:26289,Genbank:XM_017001012.1,HGNC:HGNC:365,MIM:608009	adenylate kinase 5		GO:0004017,GO:0004550,GO:0005524,GO:0005815,GO:0005829,GO:0006165,GO:0006172,GO:0006173,GO:0009142,GO:0009220,GO:0015949,GO:0019206,GO:0046034	adenylate kinase activity|nucleoside diphosphate kinase activity|ATP binding|microtubule organizing center|cytosol|nucleoside diphosphate phosphorylation|ADP biosynthetic process|dADP biosynthetic process|nucleoside triphosphate biosynthetic process|pyrimidine ribonucleotide biosynthetic process|nucleobase-containing small molecule interconversion|nucleoside kinase activity|ATP metabolic process	hsa00230,hsa00730	Purine metabolism|Thiamine metabolism
ALDH1A1	72.0921442750959	106.760146710856	37.4241418393353	0.350544121494071	-1.51233205334874	0.00144072515806467	0.0303181709062146	Down	3.26025	2.43053	2.3045	2.70721	0.859637	1.30399	1.84602	0.397198	0.609981	0.359538	0.172035	0.686059	GeneID:216,Genbank:NM_000689.4,HGNC:HGNC:402,MIM:100640	aldehyde dehydrogenase 1 family member A1				hsa00830	Retinol metabolism
ALDH1A2	17.0425055316471	27.6371334507222	6.447877612572	0.233304862245166	-2.09971172042469	0.0477315228840062	0.361493059007004	Down	0.0577189	0.748865	0.1778	0.120799	0.435831	0.0656028	0.0458869	0.0690735	0.0580269	0.0226511	0.0618064	0.106234	GeneID:8854,Genbank:NM_170696.2,HGNC:HGNC:15472,MIM:603687	aldehyde dehydrogenase 1 family member A2				hsa00830	Retinol metabolism
ALDH2	876.68711063799	1436.28888602404	317.085335251943	0.220767102173786	-2.17940289137102	3.97167244414209e-06	0.000265662441158741	Down	59.4712	24.7009	33.2733	35.1272	28.7256	16.6981	9.81007	5.87603	3.99886	5.23816	6.28458	6.27217	GeneID:217,Genbank:NM_000690.3,HGNC:HGNC:404,MIM:100650	aldehyde dehydrogenase 2 family member				hsa00010,hsa00053,hsa00071,hsa00280,hsa00310,hsa00330,hsa00340,hsa00380,hsa00410,hsa00561,hsa00620	Glycolysis / Gluconeogenesis|Ascorbate and aldarate metabolism|Fatty acid degradation|Valine, leucine and isoleucine degradation|Lysine degradation|Arginine and proline metabolism|Histidine metabolism|Tryptophan metabolism|beta-Alanine metabolism|Glycerolipid metabolism|Pyruvate metabolism
ALDH3B1	230.394957624503	381.087538686082	79.7023765629234	0.20914453628613	-2.25742778553016	3.8345476199212e-07	4.0239788646179e-05	Down	9.63863	5.87959	5.66447	4.93423	4.2076	4.31293	1.48579	1.70088	0.596626	0.521773	0.920363	0.751439	GeneID:221,Genbank:NM_001161473.2,HGNC:HGNC:410,MIM:600466	aldehyde dehydrogenase 3 family member B1		GO:0004028,GO:0004029,GO:0004030,GO:0005737,GO:0005829,GO:0005886,GO:0006066,GO:0006068,GO:0006629,GO:0030148,GO:0030667,GO:0031982,GO:0034599,GO:0035579,GO:0043312,GO:0046185,GO:0055114,GO:0070062	3-chloroallyl aldehyde dehydrogenase activity|aldehyde dehydrogenase (NAD) activity|aldehyde dehydrogenase [NAD(P)+] activity|cytoplasm|cytosol|plasma membrane|alcohol metabolic process|ethanol catabolic process|lipid metabolic process|sphingolipid biosynthetic process|secretory granule membrane|vesicle|cellular response to oxidative stress|specific granule membrane|neutrophil degranulation|aldeh…	hsa00010,hsa00340,hsa00350,hsa00360,hsa00410,hsa00980,hsa00982,hsa05204	Glycolysis / Gluconeogenesis|Histidine metabolism|Tyrosine metabolism|Phenylalanine metabolism|beta-Alanine metabolism|Metabolism of xenobiotics by cytochrome P450|Drug metabolism - cytochrome P450|Chemical carcinogenesis
ALOX5	1783.0782219659	2595.17662724826	970.979816683542	0.374147873593136	-1.41831951906403	2.447298363318e-07	2.82163840902289e-05	Down	50.8077	28.8583	37.2403	32.0136	32.8191	31.3449	12.8151	7.21342	17.7908	10.4721	7.50775	10.3068	GeneID:240,Genbank:NM_001320862.1,HGNC:HGNC:435,MIM:152390	arachidonate 5-lipoxygenase				hsa00590,hsa04664,hsa04726,hsa04913,hsa05145	Arachidonic acid metabolism|Fc epsilon RI signaling pathway|Serotonergic synapse|Ovarian steroidogenesis|Toxoplasmosis
ANG	4.73546585034974	7.79264527626081	1.67828642443866	0.215367999561243	-2.21512419182038	0.0226051717271559	0.219598467027942	Down	0.751026	0.0956469	0.198939	0.235716	1.05314	0.522272	0.0641743	0.0479533	0.0455655	0.0929071	0.0891311	0.147592	GeneID:283,Genbank:NM_001145.4,HGNC:HGNC:483,MIM:105850	angiogenin
ANK3	435.054760303245	226.099976787072	644.009543819418	2.84833971666397	1.51012122436544	0.000293840775033127	0.0082657457182272	Up	0.257592	0.546026	0.463138	0.441755	0.284581	0.278286	0.302784	0.875788	1.59356	1.09264	0.997072	0.642044	GeneID:288,Genbank:NM_001204403.1,HGNC:HGNC:494,MIM:600465	ankyrin 3		GO:0000281,GO:0005200,GO:0005764,GO:0005886,GO:0007009,GO:0007165,GO:0007409,GO:0007411,GO:0007528,GO:0008092,GO:0009986,GO:0010628,GO:0010650,GO:0010765,GO:0010960,GO:0014704,GO:0014731,GO:0016020,GO:0016323,GO:0016328,GO:0016529,GO:0019228,GO:0030018,GO:0030315,GO:0030424,GO:0030425,GO:0030507,GO:0030674,GO:0031594,GO:0033268,GO:0033270,GO:0034112,GO:0042383,GO:0043001,GO:0043034,GO:0043194,GO:…	mitotic cytokinesis|structural constituent of cytoskeleton|lysosome|plasma membrane|plasma membrane organization|signal transduction|axonogenesis|axon guidance|neuromuscular junction development|cytoskeletal protein binding|cell surface|positive regulation of gene expression|positive regulation of cell communication by electrical coupling|positive regulation of sodium ion transport|magnesium ion …	hsa05205	Proteoglycans in cancer
ANKRD33B	425.606033650008	225.382852284766	625.829215015249	2.77673837504074	1.47339125248545	2.46065006044159e-06	0.000179678717955162	Up	0.939836	1.73777	1.30956	1.01369	1.01881	1.40554	2.69535	4.07506	3.61465	2.51413	2.69704	2.06862	GeneID:651746,Genbank:NM_001164440.1,HGNC:HGNC:35240	ankyrin repeat domain 33B
ANKRD50	156.35987355566	219.86398806725	92.8557590440686	0.4223327333427	-1.24354802581811	0.000117249070170305	0.00416793094266652	Down	2.15367	1.42255	1.05178	1.3724	1.05268	0.863259	0.745477	0.524855	0.272844	0.404585	0.802937	0.24446	GeneID:57182,Genbank:NM_020337.2,HGNC:HGNC:29223	ankyrin repeat domain 50		GO:0005768,GO:0015031,GO:1990126	endosome|protein transport|retrograde transport, endosome to plasma membrane
ANOS1	20.3323342406819	38.4994290252965	2.1652394560673	0.0562408199520208	-4.15223856172113	4.78956771281266e-06	0.000306340051704532	Down	0.326939	0.401495	0.169546	0.626574	0.148327	0.0854697	0.0322346	0.00794187	0	0.00804842	0.0345393	0	GeneID:3730,Genbank:NM_000216.3,HGNC:HGNC:6211,MIM:300836	anosmin 1		GO:0004867,GO:0005201,GO:0005576,GO:0005578,GO:0005615,GO:0005886,GO:0006928,GO:0006935,GO:0007155,GO:0007411,GO:0008201,GO:0008543	serine-type endopeptidase inhibitor activity|extracellular matrix structural constituent|extracellular region|proteinaceous extracellular matrix|extracellular space|plasma membrane|movement of cell or subcellular component|chemotaxis|cell adhesion|axon guidance|heparin binding|fibroblast growth factor receptor signaling pathway
AP3S2	2.52185334564756	4.32077768620337	0.722929005091748	0.167314557145609	-2.57936512286353	0.0387009706769684	0.315898701031146	Down	3.46842	2.23653	4.65728	4.16796	4.38326	5.21138	2.88864	3.12813	3.56571	3.71294	3.20004	3.77716	GeneID:10239,Genbank:NM_005829.4,HGNC:HGNC:571,MIM:602416	adaptor related protein complex 3 sigma 2 subunit		GO:0005794,GO:0006886,GO:0008089,GO:0008565,GO:0030123,GO:0030659,GO:0043231,GO:0048490,GO:1904115	Golgi apparatus|intracellular protein transport|anterograde axonal transport|protein transporter activity|AP-3 adaptor complex|cytoplasmic vesicle membrane|intracellular membrane-bounded organelle|anterograde synaptic vesicle transport|axon cytoplasm	hsa04142	Lysosome
APBA1	18.7586178888387	25.0249022632266	12.4923335144508	0.499196096074588	-1.00232144313082	0.0341220357485007	0.289543130948909	Down	0.267719	0.111114	0.0907214	0.187507	0.124129	0.095172	0.070985	0.0456532	0.109916	0.0367175	0.0622528	0.0303291	GeneID:320,Genbank:XM_011518617.2,HGNC:HGNC:578,MIM:602414	amyloid beta precursor protein binding family A member 1		GO:0001540,GO:0001701,GO:0005634,GO:0005794,GO:0005829,GO:0006461,GO:0006886,GO:0007155,GO:0007268,GO:0007269,GO:0007399,GO:0007626,GO:0008021,GO:0008088,GO:0010468,GO:0014047,GO:0014051,GO:0016020,GO:0035264,GO:0043005,GO:0048471	amyloid-beta binding|in utero embryonic development|nucleus|Golgi apparatus|cytosol|protein complex assembly|intracellular protein transport|cell adhesion|chemical synaptic transmission|neurotransmitter secretion|nervous system development|locomotory behavior|synaptic vesicle|axo-dendritic transport|regulation of gene expression|glutamate secretion|gamma-aminobutyric acid secretion|membrane|multi…
APCDD1	9.55345464209216	2.3372535732962	16.7696557108881	7.17494066646698	2.84296690139839	0.0223173850944118	0.218172752540883	Up	0.0101978	0.0159244	0	0.00526001	0.00970195	0.0204535	0.170734	0.0966741	0.0151916	0.0246218	0	0.055585	GeneID:147495,Genbank:NM_153000.4,HGNC:HGNC:15718,MIM:607479	APC down-regulated 1		GO:0001942,GO:0005887,GO:0016055,GO:0017147,GO:0030178,GO:0042802,GO:0043615	hair follicle development|integral component of plasma membrane|Wnt signaling pathway|Wnt-protein binding|negative regulation of Wnt signaling pathway|identical protein binding|astrocyte cell migration
APOC1	8.97760064183129	17.0727362881245	0.882464995538044	0.0516885507188364	-4.27401143825604	5.99142840438471e-06	0.000364582579120979	Down	0.870954	0.893757	0	0.340723	1.44657	1.23798	0	0.0513281	0	0.0440301	0.0493898	0.115197	GeneID:341,Genbank:NM_001321066.1,HGNC:HGNC:607,MIM:107710	apolipoprotein C1				hsa04979	Cholesterol metabolism
APOE	22.9071282068856	37.2101402822956	8.60411613147571	0.231230413704447	-2.11259692708839	0.00160274771198788	0.0329286678224942	Down	1.15179	1.28498	0.423193	0.170045	1.90296	2.54904	0.107385	0.0762428	0.224489	0.33109	0.349806	0.335499	GeneID:348,Genbank:NM_001302688.1,HGNC:HGNC:613,MIM:107741	apolipoprotein E				hsa04979,hsa05010	Cholesterol metabolism|Alzheimer disease
APOL1	1312.08028678369	730.732637655343	1893.42793591204	2.5911363997472	1.37358496227963	0.00167875119404921	0.034096944017249	Up	5.4949	7.8579	7.67085	12.2491	6.36172	10.6792	9.5108	23.9131	25.9611	27.2227	6.91042	16.36	GeneID:8542,Genbank:NM_145343.2,HGNC:HGNC:618,MIM:603743	apolipoprotein L1		GO:0005254,GO:0005576,GO:0005615,GO:0005788,GO:0006869,GO:0006898,GO:0008203,GO:0008289,GO:0019835,GO:0031224,GO:0031640,GO:0034361,GO:0034364,GO:0042157,GO:0043687,GO:0044267,GO:0045087,GO:0072562,GO:1902476	chloride channel activity|extracellular region|extracellular space|endoplasmic reticulum lumen|lipid transport|receptor-mediated endocytosis|cholesterol metabolic process|lipid binding|cytolysis|intrinsic component of membrane|killing of cells of other organism|very-low-density lipoprotein particle|high-density lipoprotein particle|lipoprotein metabolic process|post-translational protein modifica…	hsa05143	African trypanosomiasis
APOL6	4537.2089610333	2067.25737205696	7007.16055000964	3.38959272547538	1.761111937599	0.00874723127304756	0.113467970436831	Up	8.11654	12.3397	9.42124	24.3186	5.55046	5.6982	20.0079	38.7102	68.6505	48.9392	8.91825	10.2732	GeneID:80830,Genbank:XM_011530392.3,HGNC:HGNC:14870,MIM:607256	apolipoprotein L6		GO:0005576,GO:0005737,GO:0006869,GO:0008289,GO:0042157	extracellular region|cytoplasm|lipid transport|lipid binding|lipoprotein metabolic process
AQP9	15329.241556926	5173.4442209529	25485.0388928991	4.92612615589485	2.30045357508684	0.000396094861824153	0.0105334786850808	Up	40.8014	199.339	62.4879	31.2	61.0244	98.6099	513.103	501.701	136.18	159.965	267.81	557.576	GeneID:366,Genbank:NM_001320636.1,HGNC:HGNC:643,MIM:602914	aquaporin 9		GO:0005275,GO:0005345,GO:0005350,GO:0005372,GO:0005886,GO:0005887,GO:0006810,GO:0006833,GO:0006863,GO:0006955,GO:0006970,GO:0007588,GO:0008152,GO:0010033,GO:0015166,GO:0015250,GO:0015254,GO:0015265,GO:0015288,GO:0015722,GO:0015791,GO:0015793,GO:0015837,GO:0015855,GO:0016021,GO:0016323,GO:0030104,GO:0043231,GO:0046689,GO:0046942,GO:0046943,GO:0071320	amine transmembrane transporter activity|purine nucleobase transmembrane transporter activity|pyrimidine nucleobase transmembrane transporter activity|water transmembrane transporter activity|plasma membrane|integral component of plasma membrane|transport|water transport|purine nucleobase transport|immune response|response to osmotic stress|excretion|metabolic process|response to organic substanc…	hsa04976	Bile secretion
ARAP3	797.737439317986	1090.19334573852	505.281532897456	0.463478826826969	-1.10942466138596	4.60633370237373e-05	0.00195936888674999	Down	6.84069	5.60127	3.87696	5.37878	4.91524	9.33406	2.73636	2.39439	1.54756	2.21459	2.43549	2.72724	GeneID:64411,Genbank:NM_022481.5,HGNC:HGNC:24097,MIM:606647	ArfGAP with RhoGAP domain, ankyrin repeat and PH domain 3		GO:0001726,GO:0005096,GO:0005547,GO:0005737,GO:0005829,GO:0005856,GO:0005886,GO:0007010,GO:0007165,GO:0008360,GO:0016192,GO:0030027,GO:0030336,GO:0035021,GO:0035024,GO:0043325,GO:0046872,GO:0051056	ruffle|GTPase activator activity|phosphatidylinositol-3,4,5-trisphosphate binding|cytoplasm|cytosol|cytoskeleton|plasma membrane|cytoskeleton organization|signal transduction|regulation of cell shape|vesicle-mediated transport|lamellipodium|negative regulation of cell migration|negative regulation of Rac protein signal transduction|negative regulation of Rho protein signal transduction|phosphatid…	hsa04015,hsa04024,hsa04144	Rap1 signaling pathway|cAMP signaling pathway|Endocytosis
AREG	142.312109456168	43.2037016569187	241.420517255418	5.58795908675934	2.48232145783659	2.46663628734217e-05	0.00115582355442972	Up	1.09967	1.24537	2.10512	0.942282	1.88589	1.83766	13.9946	4.78351	5.68976	5.38646	4.17914	9.52911	GeneID:374,Genbank:NM_001657.3,HGNC:HGNC:651,MIM:104640	amphiregulin				hsa04010,hsa04012,hsa04151,hsa04390,hsa05210	MAPK signaling pathway|ErbB signaling pathway|PI3K-Akt signaling pathway|Hippo signaling pathway|Colorectal cancer
ARFGAP3	3004.7539902903	1587.84995329214	4421.65802728846	2.78468253131909	1.47751286200035	0.00144108624050652	0.0303181709062146	Up	19.2857	39.8552	26.0633	23.6955	23.8754	26.2271	103.074	73.5033	29.5326	35.7449	60.2668	79.4379	GeneID:26286,Genbank:NM_001142293.1,HGNC:HGNC:661,MIM:612439	ADP ribosylation factor GTPase activating protein 3		GO:0000139,GO:0005096,GO:0005794,GO:0005829,GO:0006886,GO:0006888,GO:0006890,GO:0008565,GO:0009306,GO:0016020,GO:0016192,GO:0046872	Golgi membrane|GTPase activator activity|Golgi apparatus|cytosol|intracellular protein transport|ER to Golgi vesicle-mediated transport|retrograde vesicle-mediated transport, Golgi to ER|protein transporter activity|protein secretion|membrane|vesicle-mediated transport|metal ion binding	hsa04144	Endocytosis
ARHGAP18	383.258767778498	612.672963288871	153.844572268125	0.251103902875486	-1.99364364248125	1.15698731057984e-06	9.67041748719239e-05	Down	6.39688	8.94126	4.33425	3.02853	7.71561	5.8515	1.93646	1.61472	0.924262	1.2398	1.31693	1.1864	GeneID:93663,Genbank:XM_005267213.1,HGNC:HGNC:21035,MIM:613351	Rho GTPase activating protein 18		GO:0005096,GO:0005737,GO:0005829,GO:0005886,GO:0007264,GO:0008360,GO:0016607,GO:0030833,GO:0032956,GO:0045296,GO:0051056,GO:2000145	GTPase activator activity|cytoplasm|cytosol|plasma membrane|small GTPase mediated signal transduction|regulation of cell shape|nuclear speck|regulation of actin filament polymerization|regulation of actin cytoskeleton organization|cadherin binding|regulation of small GTPase mediated signal transduction|regulation of cell motility
ARHGAP22	150.760795872838	236.268745178743	65.2528465669339	0.276180611691015	-1.85631605117488	0.00284470190950305	0.0504383074505383	Down	1.17633	1.22883	0.357271	0.482818	0.832691	0.525656	0.33583	0.138474	0.0509909	0.116248	0.223451	0.196848	GeneID:58504,Genbank:XM_011540013.3,HGNC:HGNC:30320,MIM:610585	Rho GTPase activating protein 22		GO:0001525,GO:0005096,GO:0005634,GO:0005829,GO:0005925,GO:0006351,GO:0006355,GO:0007165,GO:0030154,GO:0051056	angiogenesis|GTPase activator activity|nucleus|cytosol|focal adhesion|transcription, DNA-templated|regulation of transcription, DNA-templated|signal transduction|cell differentiation|regulation of small GTPase mediated signal transduction
ARHGEF40	405.027370292944	700.959127590839	109.095612995049	0.155637623794136	-2.68373723572061	2.28939067752867e-06	0.000169289331745527	Down	4.15988	3.79059	1.02899	2.45073	3.79075	1.64638	0.500779	0.413146	0.0506415	0.289003	0.531226	0.230025	GeneID:55701,Genbank:XM_017021434.2,HGNC:HGNC:25516,MIM:610018	Rho guanine nucleotide exchange factor 40		GO:0005089,GO:0005737,GO:0035023	Rho guanyl-nucleotide exchange factor activity|cytoplasm|regulation of Rho protein signal transduction
ARID5B	1832.6923600018	1221.67579137094	2443.70892863266	2.00029250468356	1.00021098210027	0.000212804410421453	0.00660070317280703	Up	5.61224	4.46255	5.88614	7.82263	5.06308	3.53133	8.555	9.35097	10.9822	11.1313	11.2227	4.8298	GeneID:84159,Genbank:NM_032199.2,HGNC:HGNC:17362,MIM:608538	AT-rich interaction domain 5B		GO:0000122,GO:0000977,GO:0001227,GO:0001822,GO:0001889,GO:0003677,GO:0003713,GO:0005634,GO:0005654,GO:0006351,GO:0008584,GO:0008585,GO:0009791,GO:0010761,GO:0030325,GO:0032452,GO:0035264,GO:0044212,GO:0045444,GO:0045892,GO:0048008,GO:0048468,GO:0048644,GO:0048705,GO:0051091,GO:0060021,GO:0060325,GO:0060612,GO:0060613,GO:1990830	negative regulation of transcription from RNA polymerase II promoter|RNA polymerase II regulatory region sequence-specific DNA binding|transcriptional repressor activity, RNA polymerase II transcription regulatory region sequence-specific DNA binding|kidney development|liver development|DNA binding|transcription coactivator activity|nucleus|nucleoplasm|transcription, DNA-templated|male gonad deve…
ARL11	135.932985172414	195.776669219806	76.0893011250223	0.388653568518902	-1.36344333212591	0.00170057777008703	0.0344937794221935	Down	2.92114	3.84895	1.9748	2.14827	1.32056	1.38442	0.841501	0.981847	0.684939	0.6931	0.761941	0.717848	GeneID:115761,Genbank:NM_138450.5,HGNC:HGNC:24046,MIM:609351	ADP ribosylation factor like GTPase 11		GO:0005525,GO:0005622,GO:0007264	GTP binding|intracellular|small GTPase mediated signal transduction
ARL5B	924.438689311604	435.688826133736	1413.18855248947	3.24357309098327	1.69758394900927	0.000448038393778103	0.0116151965250906	Up	4.10219	5.56357	4.54153	5.24679	3.38351	3.6009	14.8584	18.006	8.71254	7.07262	9.3004	13.888	GeneID:221079,Genbank:NM_178815.4,HGNC:HGNC:23052,MIM:608909	ADP ribosylation factor like GTPase 5B		GO:0005525,GO:0005622,GO:0007264,GO:1903292	GTP binding|intracellular|small GTPase mediated signal transduction|protein localization to Golgi membrane
ARNT2	63.278642077165	17.5733389641069	108.983945190223	6.2016640897225	2.6326553851547	0.000366033186807931	0.00988642096604893	Up	0.0367521	0.342961	0.0523093	0.0380313	0.0297846	0.0754402	0.80015	1.09145	0.379206	0.293549	0.490262	0.371397	GeneID:9915,Genbank:NM_014862.3,HGNC:HGNC:16876,MIM:606036	aryl hydrocarbon receptor nuclear translocator 2		GO:0000978,GO:0000981,GO:0001077,GO:0001666,GO:0001701,GO:0003700,GO:0005634,GO:0005654,GO:0005667,GO:0005737,GO:0006355,GO:0006805,GO:0007417,GO:0007420,GO:0008284,GO:0017162,GO:0032355,GO:0043066,GO:0045893,GO:0045944,GO:0046982	RNA polymerase II proximal promoter sequence-specific DNA binding|RNA polymerase II transcription factor activity, sequence-specific DNA binding|transcriptional activator activity, RNA polymerase II proximal promoter sequence-specific DNA binding|response to hypoxia|in utero embryonic development|DNA binding transcription factor activity|nucleus|nucleoplasm|transcription factor complex|cytoplasm|…	hsa05200,hsa05202,hsa05211	Pathways in cancer|Transcriptional misregulation in cancer|Renal cell carcinoma
ARPIN	92.6118611633237	172.15938419737	13.0643381292775	0.0758851351042242	-3.7200388813636	0.000114476962374213	0.00410040179531019	Down	3.45689	1.36181	0.541079	1.80638	0.759321	0.592286	0.145247	0.190743	0.0140323	0.0241859	0.136498	0.0466708	GeneID:348110,Genbank:NM_182616.3,HGNC:HGNC:28782,MIM:615543	actin related protein 2/3 complex inhibitor		GO:0030027,GO:0030336,GO:0033058,GO:0051126,GO:2000393	lamellipodium|negative regulation of cell migration|directional locomotion|negative regulation of actin nucleation|negative regulation of lamellipodium morphogenesis
ARRB1	1139.57251755083	1712.24518194576	566.899853155905	0.331085675774361	-1.59472350014861	6.38630034997276e-09	1.36487699552771e-06	Down	9.24115	7.42929	5.78375	7.88896	5.30745	7.21304	1.84177	2.4608	1.46036	2.14404	2.38723	1.72105	GeneID:408,Genbank:NM_020251.3,HGNC:HGNC:711,MIM:107940	arrestin beta 1	other	GO:0001934,GO:0002092,GO:0005634,GO:0005886,GO:0005905,GO:0006351,GO:0006355,GO:0006511,GO:0007165,GO:0015031,GO:0031143,GO:0031410,GO:0045746	positive regulation of protein phosphorylation|positive regulation of receptor internalization|nucleus|plasma membrane|clathrin-coated pit|transcription, DNA-templated|regulation of transcription, DNA-templated|ubiquitin-dependent protein catabolic process|signal transduction|protein transport|pseudopodium|cytoplasmic vesicle|negative regulation of Notch signaling pathway	hsa04010,hsa04062,hsa04144,hsa04340,hsa04740,hsa04926,hsa04928,hsa05032	MAPK signaling pathway|Chemokine signaling pathway|Endocytosis|Hedgehog signaling pathway|Olfactory transduction|Relaxin signaling pathway|Parathyroid hormone synthesis, secretion and action|Morphine addiction
ARVCF	68.1371283836926	93.7129569570011	42.5612998103841	0.454166650935076	-1.13870632080419	0.00629242821746587	0.0893636989555019	Down	0.196117	0.163194	0.368585	0.557069	0.212128	0.280223	0.0666081	0.0807542	0.137684	0.145989	0.0893309	0.135004	GeneID:421,Genbank:XM_006724243.3,HGNC:HGNC:728,MIM:602269	ARVCF, delta catenin family member		GO:0005622,GO:0005634,GO:0005737,GO:0005886,GO:0007155,GO:0007275,GO:0016339	intracellular|nucleus|cytoplasm|plasma membrane|cell adhesion|multicellular organism development|calcium-dependent cell-cell adhesion via plasma membrane cell adhesion molecules
ASGR1	73.1535470789015	142.455509494455	3.85158466334769	0.0270371056691044	-5.2089154708589	2.61341434654022e-07	2.97403158591671e-05	Down	5.33933	1.78217	1.98448	1.9964	2.02351	1.15425	0.0492151	0	0.0708572	0	0.0490529	0.151763	GeneID:432,Genbank:NM_001197216.2,HGNC:HGNC:742,MIM:108360	asialoglycoprotein receptor 1				hsa04918	Thyroid hormone synthesis
ASGR2	120.109557530301	233.481573350971	6.73754170963097	0.0288568455871379	-5.11494258587481	3.0442078564853e-05	0.00137854632260736	Down	7.19964	0.283174	5.58174	3.11357	1.43047	1.66528	0.131723	0.0597351	0.0358541	0.0338409	0.0572086	0.169784	GeneID:433,Genbank:XM_017024652.2,HGNC:HGNC:743,MIM:108361	asialoglycoprotein receptor 2				hsa04918	Thyroid hormone synthesis
ASRGL1	48.1061394092341	67.3281946219442	28.884084196524	0.42900428800611	-1.2209360269895	0.00297066876978589	0.051905046074539	Down	1.1545	0.47454	0.869359	1.06898	0.55521	0.58657	0.178541	0.212879	0.175496	0.324015	0.236007	0.710942	GeneID:80150,Genbank:NM_001083926.1,HGNC:HGNC:16448,MIM:609212	asparaginase like 1		GO:0004067,GO:0005634,GO:0005737,GO:0005829,GO:0006559,GO:0008798,GO:0033345	asparaginase activity|nucleus|cytoplasm|cytosol|L-phenylalanine catabolic process|beta-aspartyl-peptidase activity|asparagine catabolic process via L-aspartate
ASTL	309.992161943382	186.344507078543	433.639816808222	2.32708666118848	1.21852493800533	8.85327298850817e-05	0.00334382778283633	Up	2.27948	0.928994	1.30216	2.49598	2.15082	1.68216	3.95708	3.60315	1.45051	4.46743	2.77333	4.84552	GeneID:431705,Genbank:XM_011511206.2,HGNC:HGNC:31704,MIM:608860	astacin like metalloendopeptidase
ATF5	1421.53576156008	1972.2189208067	870.852602313467	0.441559805113959	-1.17931924433384	0.000835645967118674	0.0195784700183887	Down	15.288	34.095	23.5132	20.667	23.3364	20.3814	12.6325	8.44324	4.68577	6.91203	7.46456	8.29663	GeneID:22809,Genbank:NM_012068.5,HGNC:HGNC:790,MIM:606398	activating transcription factor 5	TF_bZIP
ATP13A3	9224.55736793899	3790.29075395809	14658.8239819199	3.86746688670575	1.9513889393563	0.00110463512949504	0.0246922584750008	Up	14.7463	48.9618	16.111	15.0184	18.2029	19.0237	133.638	108.475	36.472	41.356	88.5013	52.9237	GeneID:79572,Genbank:XM_011513123.2,HGNC:HGNC:24113,MIM:610232	ATPase 13A3		GO:0005388,GO:0005524,GO:0005887,GO:0006874,GO:0016020,GO:0043231,GO:0046872	calcium-transporting ATPase activity|ATP binding|integral component of plasma membrane|cellular calcium ion homeostasis|membrane|intracellular membrane-bounded organelle|metal ion binding
ATP2B1	5631.41996963646	3058.17327089922	8204.66666837371	2.68286520794854	1.42377457278359	0.0153730863607971	0.169976869699034	Up	25.7127	27.0994	27.7579	22.9299	14.4941	18.0004	118.288	48.5176	24.4403	30.2315	51.4198	50.788	GeneID:490,Genbank:XM_024448991.1,HGNC:HGNC:814,MIM:108731	ATPase plasma membrane Ca2+ transporting 1		GO:0003407,GO:0005388,GO:0005516,GO:0005524,GO:0005634,GO:0005886,GO:0005887,GO:0006810,GO:0007420,GO:0007568,GO:0009409,GO:0009898,GO:0015085,GO:0016020,GO:0016323,GO:0016324,GO:0030165,GO:0032591,GO:0032809,GO:0034220,GO:0043231,GO:0045121,GO:0046872,GO:0051480,GO:0070062,GO:0071305,GO:0071386,GO:1903779,GO:1990034	neural retina development|calcium-transporting ATPase activity|calmodulin binding|ATP binding|nucleus|plasma membrane|integral component of plasma membrane|transport|brain development|aging|response to cold|cytoplasmic side of plasma membrane|calcium ion transmembrane transporter activity|membrane|basolateral plasma membrane|apical plasma membrane|PDZ domain binding|dendritic spine membrane|neuro…	hsa04020,hsa04022,hsa04024,hsa04261,hsa04925,hsa04961,hsa04970,hsa04972,hsa04978	Calcium signaling pathway|cGMP-PKG signaling pathway|cAMP signaling pathway|Adrenergic signaling in cardiomyocytes|Aldosterone synthesis and secretion|Endocrine and other factor-regulated calcium reabsorption|Salivary secretion|Pancreatic secretion|Mineral absorption
ATP2C2	23.5045199183453	8.33815761306731	38.6708822236233	4.63782096934933	2.2134471296827	0.0166497489705439	0.178158842052158	Up	0.0637797	0.0601418	0.0461333	0.0365756	0.0282428	0.0373708	0.0496973	0.225777	0.0559197	0.175181	0.0516419	0.499028	GeneID:9914,Genbank:NM_001286527.2,HGNC:HGNC:29103,MIM:613082	ATPase secretory pathway Ca2+ transporting 2		GO:0000139,GO:0005388,GO:0005524,GO:0016021,GO:0034220,GO:0046872	Golgi membrane|calcium-transporting ATPase activity|ATP binding|integral component of membrane|ion transmembrane transport|metal ion binding
ATP6V0A1	664.55955632576	1002.46665554954	326.652457101984	0.325848700596349	-1.61772585303092	4.51379810975783e-09	1.08362071059597e-06	Down	11.6723	9.5304	9.01103	6.90417	8.56411	10.8105	4.23654	2.33784	1.69023	1.53015	3.63746	2.52465	GeneID:535,Genbank:NM_001130020.1,HGNC:HGNC:865,MIM:192130	ATPase H+ transporting V0 subunit a1		GO:0000220,GO:0005765,GO:0005794,GO:0005829,GO:0005886,GO:0007035,GO:0008286,GO:0010008,GO:0015986,GO:0015991,GO:0016021,GO:0016241,GO:0016471,GO:0016607,GO:0030667,GO:0030670,GO:0033572,GO:0034220,GO:0042470,GO:0043231,GO:0043312,GO:0046961,GO:0051117,GO:0070062,GO:0070072,GO:0090383,GO:0101003,GO:1901998	vacuolar proton-transporting V-type ATPase, V0 domain|lysosomal membrane|Golgi apparatus|cytosol|plasma membrane|vacuolar acidification|insulin receptor signaling pathway|endosome membrane|ATP synthesis coupled proton transport|ATP hydrolysis coupled proton transport|integral component of membrane|regulation of macroautophagy|vacuolar proton-transporting V-type ATPase complex|nuclear speck|secret…	hsa00190,hsa04142,hsa04145,hsa04721,hsa04966,hsa05110,hsa05120,hsa05152,hsa05165,hsa05323	Oxidative phosphorylation|Lysosome|Phagosome|Synaptic vesicle cycle|Collecting duct acid secretion|Vibrio cholerae infection|Epithelial cell signaling in Helicobacter pylori infection|Tuberculosis|Human papillomavirus infection|Rheumatoid arthritis
ATP6V0D2	5.44623120247784	10.4808749316372	0.411587473318473	0.0392703353492053	-4.67041627181702	4.81908436789459e-06	0.000307107103808555	Down	0.273364	0.259875	0.278972	0.363816	0.179709	0.0234733	0	0.0494939	0	0	0	0	GeneID:245972,Genbank:NM_152565.1,HGNC:HGNC:18266	ATPase H+ transporting V0 subunit d2		GO:0005765,GO:0005769,GO:0007034,GO:0007035,GO:0008286,GO:0008553,GO:0010008,GO:0015991,GO:0016020,GO:0016241,GO:0016324,GO:0016471,GO:0030670,GO:0033179,GO:0033572,GO:0034220,GO:0046961,GO:0070062,GO:0090383	lysosomal membrane|early endosome|vacuolar transport|vacuolar acidification|insulin receptor signaling pathway|hydrogen-exporting ATPase activity, phosphorylative mechanism|endosome membrane|ATP hydrolysis coupled proton transport|membrane|regulation of macroautophagy|apical plasma membrane|vacuolar proton-transporting V-type ATPase complex|phagocytic vesicle membrane|proton-transporting V-type A…	hsa00190,hsa04142,hsa04145,hsa04721,hsa04966,hsa05110,hsa05120,hsa05152,hsa05165,hsa05203,hsa05323	Oxidative phosphorylation|Lysosome|Phagosome|Synaptic vesicle cycle|Collecting duct acid secretion|Vibrio cholerae infection|Epithelial cell signaling in Helicobacter pylori infection|Tuberculosis|Human papillomavirus infection|Viral carcinogenesis|Rheumatoid arthritis
AVPI1	46.4793932503601	64.6573261006626	28.3014604000576	0.437714673755548	-1.19193734582127	0.0026951406582038	0.0485929424228618	Down	1.40891	3.05522	2.32535	1.0099	1.61616	1.43464	0.929023	0.400903	0.732922	0.572019	0.383069	0.941141	GeneID:60370,Genbank:XM_017016494.1,HGNC:HGNC:30898	arginine vasopressin induced 1		GO:0000187,GO:0007049	activation of MAPK activity|cell cycle
AXL	39.541637213219	57.4909736134641	21.592300812974	0.37557723336098	-1.41281848214247	0.000514053297533377	0.0130289025955768	Down	0.830264	0.550404	0.287359	0.60711	0.49535	0.416414	0.285077	0.196053	0.107103	0.101619	0.0824704	0.239022	GeneID:558,Genbank:NM_021913.4,HGNC:HGNC:905,MIM:109135	AXL receptor tyrosine kinase				hsa01521	EGFR tyrosine kinase inhibitor resistance
B3GALNT1	19.3353180244739	27.1525495682212	11.5180864807265	0.424199077577859	-1.23718661116009	0.0107533828879207	0.131693246059267	Down	0.125353	0.419036	0.293487	0.225403	0.407964	0.267744	0.0888288	0.0494105	0.163697	0.161309	0.0822763	0.11213	GeneID:8706,Genbank:NM_001349142.1,HGNC:HGNC:918,MIM:603094	beta-1,3-N-acetylgalactosaminyltransferase 1 (globoside blood group)				hsa00601,hsa00603	Glycosphingolipid biosynthesis - lacto and neolacto series|Glycosphingolipid biosynthesis - globo and isoglobo series
B3GNT7	557.069842097396	305.264269283592	808.875414911201	2.64975464311466	1.40585877795901	0.00414737226493235	0.0662558787082402	Up	2.06555	3.10793	2.0519	4.23024	3.5007	6.3296	4.62703	5.65941	3.55111	13.8059	5.74466	15.9662	GeneID:93010,Genbank:NM_145236.2,HGNC:HGNC:18811,MIM:615313	UDP-GlcNAc:betaGal beta-1,3-N-acetylglucosaminyltransferase 7				hsa00533	Glycosaminoglycan biosynthesis - keratan sulfate
B3GNT8	84.5252755650124	122.05512970209	46.9954214279347	0.385034381943965	-1.37694081675428	0.0208444176751961	0.208384723193275	Down	1.73833	1.76518	1.81007	0.88085	1.47277	5.49395	0.670327	0.678453	0.340535	0.406611	0.686519	1.51512	GeneID:374907,Genbank:XM_011526934.2,HGNC:HGNC:24139,MIM:615357	UDP-GlcNAc:betaGal beta-1,3-N-acetylglucosaminyltransferase 8		GO:0000139,GO:0008499,GO:0016021,GO:0016262,GO:0016266,GO:0030311,GO:0070062	Golgi membrane|UDP-galactose:beta-N-acetylglucosamine beta-1,3-galactosyltransferase activity|integral component of membrane|protein N-acetylglucosaminyltransferase activity|O-glycan processing|poly-N-acetyllactosamine biosynthetic process|extracellular exosome
B4GALT5	3399.59124090328	2067.292398315	4731.89008349157	2.28893120651362	1.19467410356067	0.011763069028107	0.139950974010573	Up	16.388	43.8498	23.102	23.7709	12.8444	23.629	78.5856	70.169	31.5222	38.9724	32.3746	35.5457	GeneID:9334,Genbank:NM_004776.3,HGNC:HGNC:928,MIM:604016	beta-1,4-galactosyltransferase 5				hsa00512	Mucin type O-glycan biosynthesis
BAALC	231.542582981883	30.3657064356998	432.719459528066	14.250268158403	3.83291716273724	0.0382369561091837	0.313988823271335	Up	0.417966	1.09124	0.378896	0.167042	0.73672	0.678228	3.33642	17.0044	1.42533	1.24209	2.94589	5.10943	GeneID:79870,Genbank:NM_024812.2,HGNC:HGNC:14333,MIM:606602	BAALC, MAP3K1 and KLF4 binding
BAIAP2L1	20.1666741869421	9.50917781695535	30.8241705569289	3.24151794721598	1.6966695606674	0.00127327525002628	0.0275823841244876	Up	0.0800474	0.0474105	0.109659	0.0116648	0.090535	0.118894	0.133387	0.420656	0.236769	0.130324	0.173762	0.503283	GeneID:55971,Genbank:NM_018842.4,HGNC:HGNC:21649,MIM:611877	BAI1 associated protein 2 like 1		GO:0003779,GO:0005654,GO:0005829,GO:0005856,GO:0005886,GO:0005913,GO:0007009,GO:0008286,GO:0009617,GO:0030838,GO:0046626,GO:0051017,GO:0051764,GO:0070062,GO:0070064,GO:0098641,GO:2000251	actin binding|nucleoplasm|cytosol|cytoskeleton|plasma membrane|cell-cell adherens junction|plasma membrane organization|insulin receptor signaling pathway|response to bacterium|positive regulation of actin filament polymerization|regulation of insulin receptor signaling pathway|actin filament bundle assembly|actin crosslink formation|extracellular exosome|proline-rich region binding|cadherin bind…
BASP1	4559.36049414482	1924.53687672371	7194.18411156594	3.73813783387365	1.90231976559989	0.0048117715241275	0.0733910321673929	Up	39.1736	76.9057	46.4576	22.9826	47.5501	54.958	176.251	280.006	50.7308	53.3001	119.033	207.662	GeneID:10409,Genbank:NM_001271606.1,HGNC:HGNC:957,MIM:605940	brain abundant membrane attached signal protein 1
BATF	596.996175356056	176.074816456502	1017.91753425561	5.78116481812197	2.53136020345627	2.43845443552594e-13	1.28063595864827e-10	Up	6.23294	5.46852	8.68386	5.88142	8.53785	9.80715	29.5588	46.548	23.8456	28.4522	28.6066	57.6785	GeneID:10538,Genbank:NM_006399.3,HGNC:HGNC:958,MIM:612476	basic leucine zipper ATF-like transcription factor	TF_bZIP	GO:0000978,GO:0001077,GO:0001816,GO:0002320,GO:0003700,GO:0005634,GO:0005654,GO:0005737,GO:0006974,GO:0019221,GO:0030330,GO:0042832,GO:0043011,GO:0043565,GO:0045064,GO:0045190,GO:0060218,GO:0072539,GO:0072540	RNA polymerase II proximal promoter sequence-specific DNA binding|transcriptional activator activity, RNA polymerase II proximal promoter sequence-specific DNA binding|cytokine production|lymphoid progenitor cell differentiation|DNA binding transcription factor activity|nucleus|nucleoplasm|cytoplasm|cellular response to DNA damage stimulus|cytokine-mediated signaling pathway|DNA damage response, …
BATF3	72.0419592788799	19.4169486114916	124.666969946268	6.42052324701968	2.68269087602663	0.000169047928074268	0.00555828318855824	Up	0.534154	0.360196	0.802202	0.373104	0.26364	0.639195	1.57697	4.48389	1.62265	2.29038	1.02827	2.22799	GeneID:55509,Genbank:NM_018664.2,HGNC:HGNC:28915,MIM:612470	basic leucine zipper ATF-like transcription factor 3	TF_bZIP	GO:0000122,GO:0000978,GO:0001078,GO:0003700,GO:0003714,GO:0005634,GO:0006366,GO:0009615,GO:0043011,GO:0097028	negative regulation of transcription from RNA polymerase II promoter|RNA polymerase II proximal promoter sequence-specific DNA binding|transcriptional repressor activity, RNA polymerase II proximal promoter sequence-specific DNA binding|DNA binding transcription factor activity|transcription corepressor activity|nucleus|transcription from RNA polymerase II promoter|response to virus|myeloid dendr…
BBC3	264.317588858965	364.070223342318	164.564954375611	0.452014319833233	-1.14555961688153	8.22182431417995e-05	0.00315981296285096	Down	6.0978	4.18673	6.48527	5.07819	5.97573	8.81623	1.23485	1.52761	1.58282	2.95213	2.78956	3.41202	GeneID:27113,Genbank:XM_006723141.3,HGNC:HGNC:17868,MIM:605854	BCL2 binding component 3		GO:0005739,GO:0006915,GO:0051117,GO:0090200,GO:0097193	mitochondrion|apoptotic process|ATPase binding|positive regulation of release of cytochrome c from mitochondria|intrinsic apoptotic signaling pathway	hsa01524,hsa04115,hsa04210,hsa04215,hsa04390,hsa05016,hsa05162,hsa05200,hsa05210	Platinum drug resistance|p53 signaling pathway|Apoptosis|Apoptosis - multiple species|Hippo signaling pathway|Huntington disease|Measles|Pathways in cancer|Colorectal cancer
BCL2A1	4020.85017142838	1090.50535568161	6951.19498717514	6.37428780240179	2.67226415901601	0.00284345867871953	0.0504383074505383	Up	33.9866	59.8677	49.0763	33.4265	32.1241	64.4574	306.294	291.819	88.9128	104.245	146.304	581.003	GeneID:597,Genbank:NM_004049.3,HGNC:HGNC:991,MIM:601056	BCL2 related protein A1		GO:0001836,GO:0005741,GO:0008053,GO:0008630,GO:0015267,GO:0042803,GO:0043065,GO:0043066,GO:0046982,GO:0097192	release of cytochrome c from mitochondria|mitochondrial outer membrane|mitochondrial fusion|intrinsic apoptotic signaling pathway in response to DNA damage|channel activity|protein homodimerization activity|positive regulation of apoptotic process|negative regulation of apoptotic process|protein heterodimerization activity|extrinsic apoptotic signaling pathway in absence of ligand	hsa04064,hsa04210,hsa05202,hsa05221	NF-kappa B signaling pathway|Apoptosis|Transcriptional misregulation in cancer|Acute myeloid leukemia
BCL2L14	74.8975274518862	6.46718767335046	143.327867230422	22.1623176053847	4.47003685276193	7.12953668353876e-05	0.00284338593009666	Up	0.0264085	0.0683294	0.083141	0.12191	0.0126248	0.0133053	0.919365	1.80468	2.74163	0.673629	0.12393	0.568851	GeneID:79370,Genbank:XM_017019963.1,HGNC:HGNC:16657,MIM:606126	BCL2 like 14		GO:0005829,GO:0006915,GO:0012505,GO:0016020,GO:0019901,GO:0042981,GO:0043229,GO:2001238	cytosol|apoptotic process|endomembrane system|membrane|protein kinase binding|regulation of apoptotic process|intracellular organelle|positive regulation of extrinsic apoptotic signaling pathway
BCL6	3983.81647049572	2150.88106651992	5816.75187447152	2.70435774669907	1.4352860115497	9.23591441485539e-08	1.21698797082963e-05	Up	9.38971	11.7393	8.41232	11.3733	6.87324	10.0715	19.2351	25.9736	20.851	25.8267	20.569	25.9425	GeneID:604,Genbank:NM_001706.4,HGNC:HGNC:1001,MIM:109565	B cell CLL/lymphoma 6	ZBTB			hsa04068,hsa05202	FoxO signaling pathway|Transcriptional misregulation in cancer
BCL6B	2.23887483518242	0.607236301510831	3.87051336885401	6.37398218654582	2.67219498720207	0.0490810690050647	0.368686555642417	Up	0	0	0.0456176	0	0	0.0146287	0.027889	0.0292577	0.0280687	0.0133948	0.0291092	0.118182	GeneID:255877,Genbank:NM_181844.3,HGNC:HGNC:1002,MIM:608992	B cell CLL/lymphoma 6B		GO:0000977,GO:0001227,GO:0005634,GO:0042092,GO:0042127,GO:0045595,GO:0046872,GO:0050727	RNA polymerase II regulatory region sequence-specific DNA binding|transcriptional repressor activity, RNA polymerase II transcription regulatory region sequence-specific DNA binding|nucleus|type 2 immune response|regulation of cell proliferation|regulation of cell differentiation|metal ion binding|regulation of inflammatory response
BDKRB2	2.81875018136736	5.11449381434863	0.523006548386088	0.102259689300787	-3.28969054713433	0.00945519960784968	0.119900414708803	Down	0.0324374	0.0513056	0.0170617	0.0166399	0.0801322	0.0423068	0	0	0	0	0	0.00841746	GeneID:624,Genbank:NM_000623.3,HGNC:HGNC:1030,MIM:113503	bradykinin receptor B2				hsa04020,hsa04022,hsa04071,hsa04080,hsa04610,hsa04750,hsa04810,hsa04961,hsa05142,hsa05200	Calcium signaling pathway|cGMP-PKG signaling pathway|Sphingolipid signaling pathway|Neuroactive ligand-receptor interaction|Complement and coagulation cascades|Inflammatory mediator regulation of TRP channels|Regulation of actin cytoskeleton|Endocrine and other factor-regulated calcium reabsorption|Chagas disease (American trypanosomiasis)|Pathways in cancer
BHLHE40	4788.80583872331	3191.73202294218	6385.87965450444	2.00075683315602	1.00054583645022	0.000241894786446061	0.00717293761838784	Up	38.2978	60.3689	28.2845	44.708	38.9913	44.745	61.4415	96.8563	49.9994	86.8768	61.4615	86.7659	GeneID:8553,Genbank:NM_003670.2,HGNC:HGNC:1046,MIM:604256	basic helix-loop-helix family member e40	bHLH	GO:0000122,GO:0000981,GO:0001078,GO:0001102,GO:0001191,GO:0003700,GO:0003705,GO:0003714,GO:0005634,GO:0005737,GO:0006351,GO:0006355,GO:0016604,GO:0019904,GO:0032922,GO:0042803,GO:0043153,GO:0043425,GO:0043426,GO:0043433,GO:0045892,GO:0046982,GO:0070888	negative regulation of transcription from RNA polymerase II promoter|RNA polymerase II transcription factor activity, sequence-specific DNA binding|transcriptional repressor activity, RNA polymerase II proximal promoter sequence-specific DNA binding|RNA polymerase II activating transcription factor binding|transcriptional repressor activity, RNA polymerase II transcription factor binding|DNA bind…	hsa04710	Circadian rhythm
BIRC3	7495.67927160801	4795.65168048607	10195.70686273	2.1260315681844	1.08816301875282	5.50778958453415e-05	0.00227115323456379	Up	42.9448	40.5553	54.8745	43.0233	36.7202	30.1458	93.4225	75.1659	82.2254	89.2277	79.5423	53.2779	GeneID:330,Genbank:XM_024448467.1,HGNC:HGNC:591,MIM:601721	baculoviral IAP repeat containing 3				hsa01524,hsa04064,hsa04120,hsa04210,hsa04215,hsa04217,hsa04510,hsa04621,hsa04668,hsa05145,hsa05200,hsa05202,hsa05222	Platinum drug resistance|NF-kappa B signaling pathway|Ubiquitin mediated proteolysis|Apoptosis|Apoptosis - multiple species|Necroptosis|Focal adhesion|NOD-like receptor signaling pathway|TNF signaling pathway|Toxoplasmosis|Pathways in cancer|Transcriptional misregulation in cancer|Small cell lung cancer
BLVRB	92.9078617142413	136.927477860632	48.888245567851	0.357037508699391	-1.48585244984296	4.13793048138061e-06	0.000272621171752614	Down	7.0589	6.15737	7.14239	5.69065	6.28512	8.33308	1.48902	1.64536	0.995574	1.44053	2.74867	4.44426	GeneID:645,Genbank:NM_000713.2,HGNC:HGNC:1063,MIM:600941	biliverdin reductase B				hsa00740,hsa00860	Riboflavin metabolism|Porphyrin and chlorophyll metabolism
BMF	1378.59437122823	1992.79561465897	764.393127797484	0.383578286791993	-1.38240703882777	0.00148554848998702	0.0310300801990733	Down	33.6983	11.4258	16.0402	18.1248	13.7003	11.5406	5.51885	5.00996	6.33207	4.86405	7.59804	5.04014	GeneID:90427,Genbank:NM_001003943.2,HGNC:HGNC:24132,MIM:606266	Bcl2 modifying factor		GO:0001669,GO:0001844,GO:0005741,GO:0005829,GO:0005886,GO:0010507,GO:0016459,GO:0032464,GO:0034644,GO:0043065,GO:0043276,GO:0090200,GO:1900740,GO:2001244	acrosomal vesicle|protein insertion into mitochondrial membrane involved in apoptotic signaling pathway|mitochondrial outer membrane|cytosol|plasma membrane|negative regulation of autophagy|myosin complex|positive regulation of protein homooligomerization|cellular response to UV|positive regulation of apoptotic process|anoikis|positive regulation of release of cytochrome c from mitochondria|posit…	hsa05206	MicroRNAs in cancer
BMP10	1.0200681766834	0	2.0401363533668	Inf	Inf	0.0402238533415269	0.323709839445534	Up	0	0	0	0	0	0	0	0.0165405	0.0084818	0.050044	0.00906851	0	GeneID:27302,Genbank:NM_014482.2,HGNC:HGNC:20869,MIM:608748	bone morphogenetic protein 10				hsa04060	Cytokine-cytokine receptor interaction
BRCA2	231.501173731864	149.612409122108	313.38993834162	2.09467877818774	1.06672902165866	0.018769037148244	0.194621563361457	Up	0.853719	0.807686	0.584112	1.04006	0.305166	0.243676	1.61988	1.06219	2.1382	1.59316	0.589562	0.29403	GeneID:675,Genbank:NM_000059.3,HGNC:HGNC:1101,MIM:600185	BRCA2, DNA repair associated				hsa03440,hsa03460,hsa05200,hsa05212,hsa05224	Homologous recombination|Fanconi anemia pathway|Pathways in cancer|Pancreatic cancer|Breast cancer
BST1	124.76562400415	183.365805513977	66.1654424943234	0.360838501534464	-1.47057481225485	0.00204822341174907	0.0395320652983508	Down	2.37094	0.845154	2.98445	1.60592	0.702209	1.32791	0.920221	0.466406	0.421776	0.692981	0.184184	0.326801	GeneID:683,Genbank:XM_011513881.2,HGNC:HGNC:1118,MIM:600387	bone marrow stromal cell antigen 1		GO:0001931,GO:0001952,GO:0002691,GO:0003953,GO:0005576,GO:0005886,GO:0006501,GO:0006959,GO:0007165,GO:0008284,GO:0016740,GO:0016849,GO:0019674,GO:0019898,GO:0030890,GO:0031225,GO:0032956,GO:0035579,GO:0043312,GO:0050135,GO:0050727,GO:0050730,GO:0050848,GO:0061809,GO:0061811,GO:0061812,GO:0070062,GO:0090022,GO:0090322,GO:2001044	uropod|regulation of cell-matrix adhesion|regulation of cellular extravasation|NAD+ nucleosidase activity|extracellular region|plasma membrane|C-terminal protein lipidation|humoral immune response|signal transduction|positive regulation of cell proliferation|transferase activity|phosphorus-oxygen lyase activity|NAD metabolic process|extrinsic component of membrane|positive regulation of B cell pr…	hsa00760,hsa04970,hsa04972	Nicotinate and nicotinamide metabolism|Salivary secretion|Pancreatic secretion
BST2	1464.60012177518	687.797915725106	2241.40232782526	3.25880942145962	1.70434498424753	2.74683909617331e-05	0.00126456742853555	Up	17.639	24.8713	38.5051	33.3849	41.9382	39.7375	51.3005	110.337	109.565	102.296	32.6452	139.283	GeneID:684,Genbank:NM_004335.3,HGNC:HGNC:1119,MIM:600534	bone marrow stromal cell antigen 2		GO:0002737,GO:0003723,GO:0004871,GO:0005771,GO:0005794,GO:0005829,GO:0005886,GO:0005887,GO:0006959,GO:0007267,GO:0007275,GO:0008191,GO:0008283,GO:0009615,GO:0009986,GO:0016020,GO:0016324,GO:0030308,GO:0030336,GO:0031225,GO:0032956,GO:0034341,GO:0035455,GO:0035456,GO:0035577,GO:0042113,GO:0042802,GO:0042803,GO:0043123,GO:0043312,GO:0045071,GO:0045087,GO:0045121,GO:0051607,GO:0060337,GO:0070062,GO:…	negative regulation of plasmacytoid dendritic cell cytokine production|RNA binding|signal transducer activity|multivesicular body|Golgi apparatus|cytosol|plasma membrane|integral component of plasma membrane|humoral immune response|cell-cell signaling|multicellular organism development|metalloendopeptidase inhibitor activity|cell proliferation|response to virus|cell surface|membrane|apical plasma…	hsa05170	Human immunodeficiency virus 1 infection
C10orf105	10.3674301768651	19.5164150416666	1.21844531206363	0.0624318200582591	-4.00157466486211	2.50851257469206e-07	2.87331260597898e-05	Down	0.217214	0.0507377	0.0961418	0.154364	0.0958616	0.252997	0.0133335	0.00708029	0	0.0193219	0.0069182	0	GeneID:414152,Genbank:NM_001168390.1,HGNC:HGNC:20304	chromosome 10 open reading frame 105		GO:0016021	integral component of membrane
C10orf55	29.6239602674964	13.3236301224997	45.9242904124932	3.44683017993275	1.78527022107127	0.0201076264329291	0.203662563560292	Up	0.187057	0.473268	0.0416976	0.0576484	0.155603	0.308256	0.679823	0.94871	0.110055	0.174978	0.198316	1.50537	GeneID:414236,Genbank:NM_001001791.2,HGNC:HGNC:31008	chromosome 10 open reading frame 55
C10orf95	9.43705475310076	13.7277819190079	5.1463275871936	0.374884130412054	-1.41548334010804	0.0388069302140331	0.316321605581828	Down	0.167107	0.888183	0.200885	0.261203	0.93932	0.629784	0.136289	0.25687	0.0420313	0.228011	0.312417	0.0556351	GeneID:79946,Genbank:NM_024886.2,HGNC:HGNC:25880	chromosome 10 open reading frame 95
C11orf21	773.704609106455	1101.69847278845	445.710745424464	0.4045669086718	-1.30554977461425	4.03480840605722e-06	0.000268750585021715	Down	11.3219	7.02608	19.5903	16.5243	10.0548	15.2844	2.90783	2.64615	6.53241	5.01516	4.9168	4.99049	GeneID:29125,Genbank:NM_001329958.1,HGNC:HGNC:13231,MIM:611033	chromosome 11 open reading frame 21		GO:0005737	cytoplasm
C11orf45	3.9784428648444	6.97923517085666	0.977650558832129	0.140079899143465	-2.83567814473308	0.00658484367192322	0.0923195082803636	Down	0.179909	0.0549451	0.081263	0.108097	0.0602585	0.0637837	0	0	0	0.0497259	0.0274599	0	GeneID:219833,Genbank:XM_011542654.2,HGNC:HGNC:28584	chromosome 11 open reading frame 45		GO:0005576	extracellular region
C11orf96	113.852180603656	9.36173013959679	218.342631067715	23.3228930776591	4.54367485297597	8.75691250826316e-08	1.17148772295658e-05	Up	0.149125	0.955286	0.313186	0.306773	0.905422	1.02953	14.0789	15.9883	2.84013	2.93241	9.90527	28.1339	GeneID:387763,Genbank:NM_001145033.1,HGNC:HGNC:38675	chromosome 11 open reading frame 96
C15orf48	5840.67820701504	2934.91065053851	8746.44576349158	2.98014038754016	1.57538029432415	0.0356057932362217	0.298132597450925	Up	71.3961	365.79	145.232	64.0557	205.5	258.615	528.27	508.858	150.4	178.048	291.063	1126.46	GeneID:84419,Genbank:NM_032413.3,HGNC:HGNC:29898,MIM:608409	chromosome 15 open reading frame 48		GO:0005634,GO:0005751,GO:0022900,GO:1902600	nucleus|mitochondrial respiratory chain complex IV|electron transport chain|hydrogen ion transmembrane transport
C15orf56	1.44560982937237	2.89121965874474	0	0	-Inf	0.01406103114324	0.159809011999383	Down	0.0738447	0.106885	0	0.12791	0.0250219	0.0795736	0	0	0	0	0	0	GeneID:644809,Genbank:NM_001039905.2,HGNC:HGNC:33868	chromosome 15 open reading frame 56
C16orf74	91.8287348757445	133.313712164521	50.3437575869678	0.377633754019534	-1.40494037208327	0.00266629610638775	0.0483214470159724	Down	4.40444	1.7378	11.1664	3.56063	8.77313	9.19861	2.12653	0.17522	1.72492	1.8377	2.53265	2.99391	GeneID:404550,Genbank:NM_206967.2,HGNC:HGNC:23362	chromosome 16 open reading frame 74
C17orf107	85.8997507099926	47.6049626156681	124.194538804317	2.60885697583641	1.383417854118	0.0118417688954652	0.140505754836173	Up	0.426173	0.358856	0.664566	0.364085	1.2859	0.990105	2.25422	1.11345	0.526695	0.82409	1.06782	3.42586	GeneID:100130311,Genbank:NM_001145536.1,HGNC:HGNC:37238	chromosome 17 open reading frame 107
C19orf38	170.961776118886	263.411127443187	78.5124247945847	0.298060395385227	-1.74632340415141	0.00321333044285905	0.0545674573751015	Down	13.2513	3.12065	11.0441	7.41929	2.87417	4.56098	3.04638	1.4431	0.684293	2.06335	1.32467	1.86041	GeneID:255809,Genbank:XM_005259847.5,HGNC:HGNC:34073	chromosome 19 open reading frame 38		GO:0016021	integral component of membrane
C19orf66	3056.16386429834	1731.10145956287	4381.2262690338	2.53088936227928	1.33964444147476	7.50653199337079e-07	6.99744538211825e-05	Up	15.9441	17.0717	20.9652	18.3265	25.7434	22.3482	30.7839	38.8498	60.2337	50.5819	19.1821	50.0952	GeneID:55337,Genbank:NM_018381.3,HGNC:HGNC:25649,MIM:616808	chromosome 19 open reading frame 66		GO:0003723,GO:0005634,GO:0005654,GO:0005737,GO:0005829,GO:0034340,GO:0034341,GO:0034342,GO:0045071,GO:0051607	RNA binding|nucleus|nucleoplasm|cytoplasm|cytosol|response to type I interferon|response to interferon-gamma|response to type III interferon|negative regulation of viral genome replication|defense response to virus
C1QTNF1	425.199042232781	4.32303901206294	846.075045453499	195.713025742452	7.61259596796053	3.96394091566795e-14	2.8945026894617e-11	Up	0.0176006	0.096635	0.00992392	0.00911549	0.0186909	0.0790092	5.9654	9.01724	1.50787	2.18868	5.11346	11.5064	GeneID:114897,Genbank:NM_153372.2,HGNC:HGNC:14324,MIM:610365	C1q and TNF related 1		GO:0005518,GO:0005581,GO:0005615,GO:0005887,GO:0007204,GO:0010544,GO:0010628,GO:0010906,GO:0043410,GO:0051260,GO:0051897,GO:0070208,GO:0090331,GO:2000860	collagen binding|collagen trimer|extracellular space|integral component of plasma membrane|positive regulation of cytosolic calcium ion concentration|negative regulation of platelet activation|positive regulation of gene expression|regulation of glucose metabolic process|positive regulation of MAPK cascade|protein homooligomerization|positive regulation of protein kinase B signaling|protein heter…
C1orf122	906.714503078787	555.171056573538	1258.25794958404	2.26643290331071	1.18042345154212	0.0198122308072954	0.201631443030112	Up	11.5856	19.0645	23.8492	8.05801	42.1829	35.106	38.9907	42.77	12.6599	17.8784	51.1265	104.221	GeneID:127687,Genbank:NM_198446.2,HGNC:HGNC:24789	chromosome 1 open reading frame 122		GO:0000049,GO:0002949,GO:0003725,GO:0005737,GO:0005739,GO:0006450,GO:0016020,GO:0016779,GO:0051051	tRNA binding|tRNA threonylcarbamoyladenosine modification|double-stranded RNA binding|cytoplasm|mitochondrion|regulation of translational fidelity|membrane|nucleotidyltransferase activity|negative regulation of transport
C1orf127	1.84374723571952	3.51213604926721	0.175358422171829	0.0499292794219678	-4.32397010389292	0.0155697812331016	0.171179683883379	Down	0.0529084	0	0.045252	0.0540196	0	0.0303657	0	0	0	0	0	0	GeneID:148345,Genbank:NM_001170754.1,HGNC:HGNC:26730	chromosome 1 open reading frame 127
C1orf162	1043.11879220615	1616.22025512744	470.017329284856	0.290812670979548	-1.78183796469071	1.125706584531e-10	3.72226564035958e-08	Down	11.6953	6.29127	9.6458	6.08884	10.7955	9.97163	2.51868	1.3834	2.32353	1.91201	2.92418	3.26286	GeneID:128346,Genbank:XM_017000324.2,HGNC:HGNC:28344	chromosome 1 open reading frame 162		GO:0016021	integral component of membrane
C1orf61	175.059338611325	34.5655202134001	315.55315700925	9.12913085239547	3.19047751359098	8.0340429169554e-07	7.41034747998124e-05	Up	0.118338	0.135286	0.242289	0.173187	0.0956934	0.193304	1.48878	0.968521	0.5818	0.635727	0.722226	2.49292	GeneID:10485,Genbank:NM_001320453.1,HGNC:HGNC:30780	chromosome 1 open reading frame 61		GO:0005634,GO:0045944	nucleus|positive regulation of transcription from RNA polymerase II promoter
C2CD4A	15.8389624469817	1.47600975427902	30.2019151396843	20.4618669030658	4.35486587481528	0.000505958528957759	0.0128692644702246	Up	0	0	0	0.0191128	0.0725424	0.0949882	0.491399	1.16001	0.147052	0.351748	0.157957	0.474931	GeneID:145741,Genbank:NM_207322.2,HGNC:HGNC:33627,MIM:610343	C2 calcium dependent domain containing 4A		GO:0005509,GO:0005544,GO:0005634,GO:0005886	calcium ion binding|calcium-dependent phospholipid binding|nucleus|plasma membrane
C2CD4B	42.4088738692428	2.27977307365303	82.5379746648326	36.2044694793138	5.17809590538957	4.75583891570241e-06	0.000305296985339504	Up	0.139934	0.0401272	0.0868675	0	0.12667	0.179791	3.7811	4.5591	0.347319	1.42748	0.574644	5.90835	GeneID:388125,Genbank:XM_017022170.1,HGNC:HGNC:33628,MIM:610344	C2 calcium dependent domain containing 4B		GO:0005509,GO:0005544,GO:0005634,GO:0005886	calcium ion binding|calcium-dependent phospholipid binding|nucleus|plasma membrane
C2orf40	7.24712566368778	11.7384764242789	2.75577490309662	0.234764274637618	-2.09071521252358	0.00370262770693574	0.0604505208930154	Down	0.400861	0.12828	0.498588	0.362971	0.284448	1.1917	0.0610386	0.0631489	0.114822	0.0550316	0.193416	0.179897	GeneID:84417,Genbank:XM_006712799.3,HGNC:HGNC:24642,MIM:611752	chromosome 2 open reading frame 40		GO:0005184,GO:0005615,GO:0005737,GO:0007218,GO:0007417,GO:0008285,GO:0009611,GO:0016324,GO:0030103,GO:0030133,GO:0031045,GO:0031145,GO:0051461,GO:0051466,GO:0070314,GO:0090398,GO:2000854	neuropeptide hormone activity|extracellular space|cytoplasm|neuropeptide signaling pathway|central nervous system development|negative regulation of cell proliferation|response to wounding|apical plasma membrane|vasopressin secretion|transport vesicle|dense core granule|anaphase-promoting complex-dependent catabolic process|positive regulation of corticotropin secretion|positive regulation of cor…
C2orf66	6.79119060424971	2.93614065042222	10.6462405580772	3.62593003047938	1.85835108568484	0.0129792281253321	0.150238423313372	Up	0.0630688	0.0317191	0.1242	0.0659365	0.105505	0.027583	0.302461	0.383842	0.319617	0.189831	0.0676956	0.236444	GeneID:401027,Genbank:NM_213608.2,HGNC:HGNC:33809	chromosome 2 open reading frame 66		GO:0005576	extracellular region
C5AR1	3950.88022632798	6289.56349108059	1612.19696157538	0.256328911197363	-1.96393188629787	4.40483983706877e-06	0.000288040366211306	Down	106.517	156.749	150.227	57.7398	160.531	186.302	91.133	19.6682	11.3498	11.331	18.5193	23.6061	GeneID:728,Genbank:NM_001736.3,HGNC:HGNC:1338,MIM:113995	complement C5a receptor 1		GO:0000187,GO:0001856,GO:0004878,GO:0004930,GO:0005886,GO:0005887,GO:0006915,GO:0006935,GO:0006954,GO:0006955,GO:0006968,GO:0007165,GO:0007186,GO:0007200,GO:0007202,GO:0007204,GO:0007606,GO:0009986,GO:0010575,GO:0010759,GO:0016323,GO:0021534,GO:0030449,GO:0030593,GO:0030667,GO:0031100,GO:0032494,GO:0032496,GO:0042789,GO:0043312,GO:0043524,GO:0045177,GO:0045766,GO:0050679,GO:0050830,GO:0050900,GO:…	activation of MAPK activity|complement component C5a binding|complement component C5a receptor activity|G-protein coupled receptor activity|plasma membrane|integral component of plasma membrane|apoptotic process|chemotaxis|inflammatory response|immune response|cellular defense response|signal transduction|G-protein coupled receptor signaling pathway|phospholipase C-activating G-protein coupled re…	hsa04080,hsa04610,hsa05150	Neuroactive ligand-receptor interaction|Complement and coagulation cascades|Staphylococcus aureus infection
C5AR2	164.742022148134	304.536185330919	24.9478589653483	0.0819208362324468	-3.60962574760275	1.50712775050544e-26	8.80413794253592e-23	Down	4.16797	4.9733	4.93676	2.45336	4.90676	5.82825	0.62813	0.379757	0.111044	0.1231	0.427051	0.289764	GeneID:27202,Genbank:XM_011526736.2,HGNC:HGNC:4527,MIM:609949	complement component 5a receptor 2		GO:0004878,GO:0004930,GO:0005886,GO:0005887,GO:0006935,GO:0006954,GO:0007200,GO:0007204,GO:0009925,GO:0030449,GO:0032720,GO:0045177,GO:0050679,GO:0070374,GO:0090024,GO:1900165,GO:2000482	complement component C5a receptor activity|G-protein coupled receptor activity|plasma membrane|integral component of plasma membrane|chemotaxis|inflammatory response|phospholipase C-activating G-protein coupled receptor signaling pathway|positive regulation of cytosolic calcium ion concentration|basal plasma membrane|regulation of complement activation|negative regulation of tumor necrosis factor…
C9orf139	67.2683234741191	113.211794048226	21.3248529000121	0.188362467703039	-2.40841656652348	3.08028789302168e-09	8.56857862304839e-07	Down	1.07298	0.575018	0.612064	1.12958	0.5704	0.903033	0.0638386	0.0993795	0.042281	0.237987	0.148551	0.130693	GeneID:401563,Genbank:NM_207511.2,HGNC:HGNC:31426	chromosome 9 open reading frame 139
C9orf47	11.7346482231955	20.0011097140585	3.46818673233259	0.173399715411533	-2.52782656411716	0.0390661027228332	0.317926912221816	Down	0.467814	0.564679	0.0234152	0.11123	0.286535	0.011444	0.0787758	0.036562	0.0221475	0	0.035616	0.0215704	GeneID:286223,Genbank:NM_001001938.3,HGNC:HGNC:23669	chromosome 9 open reading frame 47		GO:0005576	extracellular region
C9orf66	15.4289429618696	22.7738117283251	8.08407419541405	0.354972381955693	-1.49422131242648	0.00362095548627821	0.0595283723236639	Down	0.822083	0.342907	0.467221	0.453665	0.361138	0.401676	0.0860318	0.155678	0.228708	0.119937	0.1568	0.181063	GeneID:157983,Genbank:NM_152569.2,HGNC:HGNC:26436	chromosome 9 open reading frame 66
CA4	13.5979313161739	24.0029476380663	3.19291499428157	0.133021787258242	-2.91026553491149	0.0144902513328255	0.163306530294383	Down	0.468245	0.109605	0.196755	0.160994	0.104461	0.797357	0.0259024	0.0792811	0	0.0246596	0.132302	0.0836963	GeneID:762,Genbank:NM_000717.4,HGNC:HGNC:1375,MIM:114760	carbonic anhydrase 4		GO:0004089,GO:0005791,GO:0005793,GO:0005794,GO:0005802,GO:0005886,GO:0006730,GO:0008270,GO:0009986,GO:0015701,GO:0016020,GO:0016324,GO:0030658,GO:0030667,GO:0031362,GO:0031526,GO:0048471,GO:0070062	carbonate dehydratase activity|rough endoplasmic reticulum|endoplasmic reticulum-Golgi intermediate compartment|Golgi apparatus|trans-Golgi network|plasma membrane|one-carbon metabolic process|zinc ion binding|cell surface|bicarbonate transport|membrane|apical plasma membrane|transport vesicle membrane|secretory granule membrane|anchored component of external side of plasma membrane|brush border …	hsa00910,hsa04964	Nitrogen metabolism|Proximal tubule bicarbonate reclamation
CA6	100.43552205149	51.6119524567756	149.259091646205	2.89194817365624	1.5320416981123	0.0111423416385308	0.134829334605258	Up	0.291765	0.422967	0.310482	0.487905	0.383151	1.53595	0.487056	0.932774	1.06025	1.73192	0.46001	3.14108	GeneID:765,Genbank:NM_001215.3,HGNC:HGNC:1380,MIM:114780	carbonic anhydrase 6		GO:0001580,GO:0004089,GO:0005576,GO:0005615,GO:0006730,GO:0008270,GO:0015701,GO:0070062	detection of chemical stimulus involved in sensory perception of bitter taste|carbonate dehydratase activity|extracellular region|extracellular space|one-carbon metabolic process|zinc ion binding|bicarbonate transport|extracellular exosome	hsa00910	Nitrogen metabolism
CA8	11.6396690919028	16.2847961864051	6.99454199740057	0.42951363451756	-1.21922416576191	0.0271293537474599	0.249866469285503	Down	0.119713	0.0615234	0.0996165	0.097637	0.0456644	0.0601987	0.00659766	0.0508737	0.059976	0.0266275	0.05804	0.00573078	GeneID:767,Genbank:NM_001321839.1,HGNC:HGNC:1382,MIM:114815	carbonic anhydrase 8		GO:0004089,GO:0005737,GO:0006730,GO:0008270,GO:0048015	carbonate dehydratase activity|cytoplasm|one-carbon metabolic process|zinc ion binding|phosphatidylinositol-mediated signaling	hsa00910	Nitrogen metabolism
CACNA1A	80.0284774097044	33.785365132777	126.271589686632	3.73746411176503	1.9020597261931	0.0234526274245435	0.225086142176958	Up	0.0951265	0.10789	0.176849	0.110196	0.151099	0.208642	0.225466	0.408082	1.09817	0.342832	0.0905748	0.352418	GeneID:773,Genbank:NM_001127222.1,HGNC:HGNC:1388,MIM:601011	calcium voltage-gated channel subunit alpha1 A				hsa04010,hsa04020,hsa04721,hsa04723,hsa04724,hsa04725,hsa04726,hsa04727,hsa04728,hsa04730,hsa04742,hsa04930,hsa05032,hsa05033	MAPK signaling pathway|Calcium signaling pathway|Synaptic vesicle cycle|Retrograde endocannabinoid signaling|Glutamatergic synapse|Cholinergic synapse|Serotonergic synapse|GABAergic synapse|Dopaminergic synapse|Long-term depression|Taste transduction|Type II diabetes mellitus|Morphine addiction|Nicotine addiction
CACNA1I	434.195599286375	599.605324161108	268.785874411642	0.448271327122875	-1.15755587196668	0.000792333555312536	0.0186635020925433	Down	2.18097	1.05832	2.19023	0.675059	2.31219	1.68202	0.50869	0.415843	0.897012	0.354153	1.01118	0.407759	GeneID:8911,Genbank:NM_021096.3,HGNC:HGNC:1396,MIM:608230	calcium voltage-gated channel subunit alpha1 I		GO:0005245,GO:0005248,GO:0005886,GO:0005891,GO:0006810,GO:0007165,GO:0008332,GO:0019228,GO:0030317,GO:0030431,GO:0034765,GO:0045956,GO:0070509,GO:0086010	voltage-gated calcium channel activity|voltage-gated sodium channel activity|plasma membrane|voltage-gated calcium channel complex|transport|signal transduction|low voltage-gated calcium channel activity|neuronal action potential|flagellated sperm motility|sleep|regulation of ion transmembrane transport|positive regulation of calcium ion-dependent exocytosis|calcium ion import|membrane depolariza…	hsa04010,hsa04020,hsa04713,hsa04925,hsa04927,hsa04934	MAPK signaling pathway|Calcium signaling pathway|Circadian entrainment|Aldosterone synthesis and secretion|Cortisol synthesis and secretion|Cushing syndrome
CACNA2D3	2.35679775611641	4.35469065637789	0.358904855854934	0.0824179911216613	-3.6008968903657	0.012103173042756	0.142641632531473	Down	0.0476739	0.0184606	0.00612321	0	0.0214565	0.00566271	0.00592846	0	0	0	0	0	GeneID:55799,Genbank:XM_011533946.2,HGNC:HGNC:15460,MIM:606399	calcium voltage-gated channel auxiliary subunit alpha2delta 3		GO:0005244,GO:0005262,GO:0005886,GO:0016021,GO:0034765,GO:0046872,GO:0061337	voltage-gated ion channel activity|calcium channel activity|plasma membrane|integral component of membrane|regulation of ion transmembrane transport|metal ion binding|cardiac conduction	hsa04010,hsa04260,hsa04261,hsa04921,hsa05410,hsa05412,hsa05414	MAPK signaling pathway|Cardiac muscle contraction|Adrenergic signaling in cardiomyocytes|Oxytocin signaling pathway|Hypertrophic cardiomyopathy (HCM)|Arrhythmogenic right ventricular cardiomyopathy (ARVC)|Dilated cardiomyopathy (DCM)
CACNB2	6.13825679460221	2.68083914916664	9.59567444003777	3.57935478636257	1.83969955106297	0.017611625464036	0.185929961600741	Up	0.0102368	0.0157999	0.0104895	0	0.0186622	0.00978905	0.0449629	0.0596465	0.0407614	0.00500897	0.0754876	0	GeneID:783,Genbank:NM_201596.2,HGNC:HGNC:1402,MIM:600003	calcium voltage-gated channel auxiliary subunit beta 2		GO:0005245,GO:0005262,GO:0005886,GO:0005887,GO:0005891,GO:0007268,GO:0007528,GO:0007601,GO:0051015,GO:0051928,GO:0061337,GO:0070509,GO:0072659,GO:0086045,GO:0086091,GO:0098912,GO:1901385,GO:1901843,GO:1904879,GO:1990454	voltage-gated calcium channel activity|calcium channel activity|plasma membrane|integral component of plasma membrane|voltage-gated calcium channel complex|chemical synaptic transmission|neuromuscular junction development|visual perception|actin filament binding|positive regulation of calcium ion transport|cardiac conduction|calcium ion import|protein localization to plasma membrane|membrane depo…	hsa04010,hsa04260,hsa04261,hsa04921,hsa05410,hsa05412,hsa05414	MAPK signaling pathway|Cardiac muscle contraction|Adrenergic signaling in cardiomyocytes|Oxytocin signaling pathway|Hypertrophic cardiomyopathy (HCM)|Arrhythmogenic right ventricular cardiomyopathy (ARVC)|Dilated cardiomyopathy (DCM)
CACNG6	13.6828494164392	19.5901418868497	7.77555694602863	0.396911721770026	-1.33310992562149	0.015662017014079	0.171333862778861	Down	0.394534	0.385152	0.631919	0.405452	0.189273	0.288686	0.0398851	0.106224	0.177851	0.166374	0.0202557	0.345016	GeneID:59285,Genbank:XM_006723316.3,HGNC:HGNC:13625,MIM:606898	calcium voltage-gated channel auxiliary subunit gamma 6		GO:0005245,GO:0005886,GO:0005891,GO:0006816,GO:0034765,GO:0061337	voltage-gated calcium channel activity|plasma membrane|voltage-gated calcium channel complex|calcium ion transport|regulation of ion transmembrane transport|cardiac conduction	hsa04010,hsa04260,hsa04261,hsa04921,hsa05410,hsa05412,hsa05414	MAPK signaling pathway|Cardiac muscle contraction|Adrenergic signaling in cardiomyocytes|Oxytocin signaling pathway|Hypertrophic cardiomyopathy (HCM)|Arrhythmogenic right ventricular cardiomyopathy (ARVC)|Dilated cardiomyopathy (DCM)
CALHM2	484.912854373384	706.58333724037	263.242371506398	0.372556721383378	-1.42446800373189	4.73938499005712e-07	4.85717672226614e-05	Down	10.4059	8.4265	7.37057	10.3331	12.0026	9.15937	2.10057	2.52649	2.29773	4.44414	3.80066	3.83054	GeneID:51063,Genbank:XM_017016308.2,HGNC:HGNC:23493,MIM:612235	calcium homeostasis modulator family member 2		GO:0005261,GO:0005887,GO:0034220	cation channel activity|integral component of plasma membrane|ion transmembrane transport
CALY	12.0155412861264	18.8911239355644	5.13995863668843	0.272083262712175	-1.87787988341122	0.00162172435659491	0.0332795308540115	Down	0.194332	0.0718014	0.232437	0.0327902	0.23032	0.263243	0.0489956	0	0.0639161	0.0147485	0.0322259	0.0217673	GeneID:50632,Genbank:NM_001321617.1,HGNC:HGNC:17938,MIM:604647	calcyon neuron specific vesicular protein		GO:0005768,GO:0005887,GO:0006897,GO:0007212,GO:0016197,GO:0030659,GO:0031410,GO:0032051,GO:0032403,GO:0045807,GO:0048268	endosome|integral component of plasma membrane|endocytosis|dopamine receptor signaling pathway|endosomal transport|cytoplasmic vesicle membrane|cytoplasmic vesicle|clathrin light chain binding|protein complex binding|positive regulation of endocytosis|clathrin coat assembly	hsa04728	Dopaminergic synapse
CAMK1	116.302872713165	216.667826179788	15.9379192465427	0.0735592336322129	-3.76494974048661	1.99416460500945e-16	2.32984898018604e-13	Down	2.86303	1.97729	3.6937	1.18174	5.8524	3.54832	0.0257778	0.0804002	0.0696376	0.155111	0.47008	0.243637	GeneID:8536,Genbank:XM_017007354.1,HGNC:HGNC:1459,MIM:604998	calcium/calmodulin dependent protein kinase I		GO:0004683,GO:0005516,GO:0005524,GO:0005622,GO:0005634,GO:0005737,GO:0006468,GO:0006913,GO:0007049,GO:0007165,GO:0010976,GO:0018107,GO:0032091,GO:0032880,GO:0033138,GO:0035556,GO:0043393,GO:0045944,GO:0046827,GO:0051147,GO:0051149,GO:0051835,GO:0060143,GO:0060999,GO:0071902,GO:1901985	calmodulin-dependent protein kinase activity|calmodulin binding|ATP binding|intracellular|nucleus|cytoplasm|protein phosphorylation|nucleocytoplasmic transport|cell cycle|signal transduction|positive regulation of neuron projection development|peptidyl-threonine phosphorylation|negative regulation of protein binding|regulation of protein localization|positive regulation of peptidyl-serine phospho…	hsa04921,hsa04925	Oxytocin signaling pathway|Aldosterone synthesis and secretion
CAMK1G	35.3847248769041	1.2278423644959	69.5416073893122	56.6372438353379	5.82367915547355	2.11587561682223e-06	0.000159830690451766	Up	0	0	0	0.0157686	0.0303093	0.0159674	0.549789	1.4067	0.243829	0.421785	0.443991	2.06124	GeneID:57172,Genbank:NM_020439.2,HGNC:HGNC:14585,MIM:614994	calcium/calmodulin dependent protein kinase IG		GO:0000139,GO:0004683,GO:0005516,GO:0005524,GO:0005622,GO:0005886,GO:0005954,GO:0018105,GO:0018107,GO:0035556,GO:0043005	Golgi membrane|calmodulin-dependent protein kinase activity|calmodulin binding|ATP binding|intracellular|plasma membrane|calcium- and calmodulin-dependent protein kinase complex|peptidyl-serine phosphorylation|peptidyl-threonine phosphorylation|intracellular signal transduction|neuron projection	hsa04921,hsa04925	Oxytocin signaling pathway|Aldosterone synthesis and secretion
CAMP	162.80033897224	223.701164149986	101.899513794495	0.455516242759353	-1.13442559644605	0.0297579256397548	0.264859140089743	Down	20.0388	5.80865	23.8731	16.9371	2.8748	13.3364	7.90601	4.21501	5.73598	8.55202	2.02788	4.61867	GeneID:820,Genbank:NM_004345.4,HGNC:HGNC:1472,MIM:600474	cathelicidin antimicrobial peptide		GO:0001878,GO:0002227,GO:0002544,GO:0005576,GO:0005615,GO:0005622,GO:0019730,GO:0019731,GO:0019732,GO:0035580,GO:0035821,GO:0042581,GO:0042742,GO:0043312,GO:0044140,GO:0045087,GO:0050829,GO:0050830,GO:0051838,GO:0051873,GO:0061844,GO:0070062,GO:1904724,GO:2000484	response to yeast|innate immune response in mucosa|chronic inflammatory response|extracellular region|extracellular space|intracellular|antimicrobial humoral response|antibacterial humoral response|antifungal humoral response|specific granule lumen|modification of morphology or physiology of other organism|specific granule|defense response to bacterium|neutrophil degranulation|negative regulation…	hsa04621,hsa04970,hsa05152	NOD-like receptor signaling pathway|Salivary secretion|Tuberculosis
CAMSAP2	409.133775960527	555.082942383705	263.184609537349	0.474135646120108	-1.07662823409999	0.00221693714958614	0.0422929365954994	Down	3.19494	4.84777	2.97077	2.08792	4.2383	2.55537	1.50121	1.02548	1.49277	0.8358	2.36864	1.15188	GeneID:23271,Genbank:XM_017000799.1,HGNC:HGNC:29188,MIM:613775	calmodulin regulated spectrin associated protein family member 2		GO:0000226,GO:0005516,GO:0005794,GO:0005829,GO:0030507,GO:0031113,GO:0033043,GO:0050773,GO:0051011,GO:0061564,GO:1903358,GO:1990752	microtubule cytoskeleton organization|calmodulin binding|Golgi apparatus|cytosol|spectrin binding|regulation of microtubule polymerization|regulation of organelle organization|regulation of dendrite development|microtubule minus-end binding|axon development|regulation of Golgi organization|microtubule end
CAPG	1361.27993018871	1902.76463347549	819.795226901924	0.4308442633835	-1.21476162011328	0.00303891568633973	0.0525735413653541	Down	31.3797	46.373	25.0972	16.7348	38.0512	28.5656	12.3039	24.2435	4.55323	4.9725	11.1598	10.9549	GeneID:822,Genbank:NM_001256139.1,HGNC:HGNC:1474,MIM:153615	capping actin protein, gelsolin like
CAPN12	51.9480591892917	74.9314392695172	28.9646791090662	0.386549082620509	-1.37127648084764	0.000153557628580091	0.00515535908211894	Down	0.827001	0.340356	0.768049	0.901624	0.554446	1.31677	0.218199	0.0618596	0.177282	0.426213	0.249895	0.405839	GeneID:147968,Genbank:NM_144691.4,HGNC:HGNC:13249,MIM:608839	calpain 12		GO:0004198,GO:0005509,GO:0005737,GO:0006508	calcium-dependent cysteine-type endopeptidase activity|calcium ion binding|cytoplasm|proteolysis
CARD9	93.8441849543429	164.75332479742	22.9350451112658	0.139208390115748	-2.84468192957997	0.00029192093118751	0.00823818730927714	Down	4.7152	1.25982	1.56791	1.52454	1.92121	2.0656	0.319005	0.287148	0.0349769	0.0815305	0.314973	0.244696	GeneID:64170,Genbank:NM_052814.3,HGNC:HGNC:16391,MIM:607212	caspase recruitment domain family member 9		GO:0002223,GO:0005737,GO:0005829,GO:0005886,GO:0007249,GO:0009620,GO:0032494,GO:0032495,GO:0032755,GO:0032760,GO:0032874,GO:0042534,GO:0042803,GO:0042981,GO:0043123,GO:0043330,GO:0045076,GO:0045087,GO:0045408,GO:0046330,GO:0050700,GO:0050830,GO:0051607	stimulatory C-type lectin receptor signaling pathway|cytoplasm|cytosol|plasma membrane|I-kappaB kinase/NF-kappaB signaling|response to fungus|response to peptidoglycan|response to muramyl dipeptide|positive regulation of interleukin-6 production|positive regulation of tumor necrosis factor production|positive regulation of stress-activated MAPK cascade|regulation of tumor necrosis factor biosynth…	hsa04621,hsa04625,hsa05152	NOD-like receptor signaling pathway|C-type lectin receptor signaling pathway|Tuberculosis
CARNS1	189.100259760204	261.214761719658	116.98575780075	0.447852782249349	-1.15890352604945	0.000109289323173169	0.00398214006573976	Down	1.42563	1.15682	1.7613	1.73627	1.64008	2.8683	0.571937	0.355762	0.668905	1.03073	0.488598	0.777079	GeneID:57571,Genbank:XM_017018054.1,HGNC:HGNC:29268,MIM:613368	carnosine synthase 1		GO:0005524,GO:0005829,GO:0006548,GO:0016887,GO:0035499,GO:0046872,GO:0047730,GO:0102102	ATP binding|cytosol|histidine catabolic process|ATPase activity|carnosine biosynthetic process|metal ion binding|carnosine synthase activity|homocarnosine synthase activity	hsa00330,hsa00340,hsa00410	Arginine and proline metabolism|Histidine metabolism|beta-Alanine metabolism
CASP5	383.521040112373	148.646316598579	618.395763626167	4.16018222164328	2.05664672175664	0.0021337060965025	0.0410013150671122	Up	1.31118	1.07936	2.8658	1.56925	0.482896	1.9209	9.61488	7.56903	3.18636	4.43649	3.0414	3.78856	GeneID:838,Genbank:NM_001136110.2,HGNC:HGNC:1506,MIM:602665	caspase 5				hsa04621	NOD-like receptor signaling pathway
CASP7	622.144414814419	400.281889864392	844.006939764446	2.10853141532429	1.07623851670593	0.00619506624655651	0.0882671024153681	Up	2.17594	4.98873	3.44543	4.30244	4.08223	4.1217	4.82021	11.0189	5.84	7.22053	4.15142	8.16789	GeneID:840,Genbank:NM_001320911.1,HGNC:HGNC:1508,MIM:601761	caspase 7		GO:0004197,GO:0005634,GO:0005654,GO:0005737,GO:0005829,GO:0006508,GO:0006915,GO:0008233,GO:0008234,GO:0008635,GO:0072734,GO:0097194,GO:0097200	cysteine-type endopeptidase activity|nucleus|nucleoplasm|cytoplasm|cytosol|proteolysis|apoptotic process|peptidase activity|cysteine-type peptidase activity|activation of cysteine-type endopeptidase activity involved in apoptotic process by cytochrome c|cellular response to staurosporine|execution phase of apoptosis|cysteine-type endopeptidase activity involved in execution phase of apoptosis	hsa04210,hsa04215,hsa04668,hsa04932,hsa05010,hsa05133,hsa05134,hsa05200	Apoptosis|Apoptosis - multiple species|TNF signaling pathway|Non-alcoholic fatty liver disease (NAFLD)|Alzheimer disease|Pertussis|Legionellosis|Pathways in cancer
CASTOR1	105.28546726125	144.134371461543	66.4365630609556	0.460934906693519	-1.11736506748898	0.000366121951895336	0.00988642096604893	Down	2.36334	3.19719	4.59691	1.64381	6.12437	3.65764	0.935327	1.22123	0.685341	1.33079	1.99875	2.15634	GeneID:652968,Genbank:NM_001037666.2,HGNC:HGNC:34423,MIM:617034	cytosolic arginine sensor for mTORC1 subunit 1		GO:0005829,GO:0034618,GO:0042802,GO:1903577,GO:1904262	cytosol|arginine binding|identical protein binding|cellular response to L-arginine|negative regulation of TORC1 signaling
CASZ1	703.225103783391	458.42364553978	948.026562027002	2.06801409842359	1.04824602107667	0.00330403222003105	0.0557833956223932	Up	1.45897	2.2903	1.38861	3.22384	1.65518	1.89902	2.48127	3.78646	3.44377	5.85056	2.64611	2.31882	GeneID:54897,Genbank:NM_001079843.2,HGNC:HGNC:26002,MIM:609895	castor zinc finger 1	other
CATSPER1	46.9010971839363	75.863049804444	17.9391445634286	0.236467484627513	-2.08028627492373	0.000113872509799077	0.00408937650456726	Down	0.777126	0.556645	0.43963	0.536854	0.43743	0.289535	0.0663804	0.0855639	0.0402246	0.126818	0.0810114	0.143247	GeneID:117144,Genbank:NM_053054.3,HGNC:HGNC:17116,MIM:606389	cation channel sperm associated 1		GO:0005227,GO:0005886,GO:0007275,GO:0007283,GO:0008331,GO:0030154,GO:0030317,GO:0031514,GO:0032570,GO:0034765,GO:0035036,GO:0036128,GO:0086010	calcium activated cation channel activity|plasma membrane|multicellular organism development|spermatogenesis|high voltage-gated calcium channel activity|cell differentiation|flagellated sperm motility|motile cilium|response to progesterone|regulation of ion transmembrane transport|sperm-egg recognition|CatSper complex|membrane depolarization during action potential
CCDC112	105.529961797558	145.367333643119	65.6925899519964	0.45190751116942	-1.14590055859804	0.000242983557997628	0.00719124269576004	Down	1.99451	1.39264	2.14788	1.89513	1.83178	1.30518	0.561836	0.485686	0.754035	0.609977	1.05859	0.547118	GeneID:153733,Genbank:NM_001040440.2,HGNC:HGNC:28599	coiled-coil domain containing 112
CCDC149	100.300693275799	146.72623847372	53.8751480778781	0.36718141648215	-1.44543505091638	0.000403173196184438	0.0106409793119462	Down	1.41781	0.547171	0.750595	0.583665	0.844421	0.60185	0.513107	0.26524	0.0579546	0.125382	0.203845	0.172971	GeneID:91050,Genbank:XM_011513907.3,HGNC:HGNC:25405	coiled-coil domain containing 149
CCDC194	29.3665203341611	13.6976383157724	45.0354023525497	3.28782241977383	1.71713237899823	0.000376703586770095	0.0101098474091055	Up	0.117862	0.350615	0.093099	0.355821	0.408299	0.144189	0.28662	0.56574	0.489899	0.640175	0.0398168	0.255135	GeneID:110806280,Genbank:XM_011528476.3,HGNC:HGNC:53438	coiled-coil domain containing 194
CCDC65	44.3890597643403	67.2621923784012	21.5159271502794	0.31988144289493	-1.64439079427499	0.00288350206460232	0.0508813122443517	Down	0.80377	0.173106	2.35944	1.27558	0.967604	1.18829	0.126104	0.0409023	0.3219	0.414309	0.632774	0.267207	GeneID:85478,Genbank:NM_033124.4,HGNC:HGNC:29937,MIM:611088	coiled-coil domain containing 65		GO:0003352,GO:0060271	regulation of cilium movement|cilium assembly
CCDC9B	61.5230179934696	89.6442880150967	33.4017479718425	0.372603193258866	-1.42428805646667	0.00783533191692076	0.104900070163511	Down	1.19929	0.597238	0.261886	0.434759	0.55595	0.521457	0.223414	0.063481	0.197954	0.277923	0.178861	0.192507	GeneID:388115,Genbank:NM_207380.2,HGNC:HGNC:33488	coiled-coil domain containing 9B		GO:0003723	RNA binding
CCL1	4.11543388893211	1.05267597349175	7.17819180437247	6.81899462430233	2.76955904754073	0.0222559132186429	0.218023042930533	Up	0	0	0.21896	0	0.100911	0	1.55233	0.339486	0.101872	0.0960187	0.334558	0.720421	GeneID:6346,Genbank:NM_002981.2,HGNC:HGNC:10609,MIM:182281	C-C motif chemokine ligand 1				hsa04060,hsa04062	Cytokine-cytokine receptor interaction|Chemokine signaling pathway
CCL18	49.254489819263	3.05861160988383	95.4503680286422	31.2070900797592	4.96380193361764	0.00769061795744458	0.103278221995568	Up	0.0837361	0.806103	0.269002	0.0870029	0.0838914	0.174091	9.18694	20.3645	0.998004	0.647207	3.08748	4.57868	GeneID:6362,Genbank:NM_002988.3,HGNC:HGNC:10616,MIM:603757	C-C motif chemokine ligand 18				hsa04060,hsa04062	Cytokine-cytokine receptor interaction|Chemokine signaling pathway
CCL19	8.61083120040599	2.01535708277159	15.2063053180404	7.545216402608	2.91556227894841	0.0130063263168224	0.150425481189649	Up	0	0.18259	0.0888849	0	0.176223	0.276954	0.345408	1.1901	0.634206	0.0751337	0.792846	2.90637	GeneID:6363,Genbank:NM_006274.2,HGNC:HGNC:10617,MIM:602227	C-C motif chemokine ligand 19				hsa04060,hsa04062,hsa04064	Cytokine-cytokine receptor interaction|Chemokine signaling pathway|NF-kappa B signaling pathway
CCL2	16384.549722532	5905.3195334303	26863.7799116338	4.54908151194133	2.18557528554624	0.00145064295413007	0.030446129067221	Up	29.4267	1558.2	179.867	39.4342	159.767	445.525	2577.76	2242.99	729.509	468.525	1507.25	3029.07	GeneID:6347,Genbank:NM_002982.3,HGNC:HGNC:10618,MIM:158105	C-C motif chemokine ligand 2				hsa04060,hsa04062,hsa04621,hsa04657,hsa04668,hsa04933,hsa05142,hsa05144,hsa05163,hsa05164,hsa05168,hsa05323,hsa05418	Cytokine-cytokine receptor interaction|Chemokine signaling pathway|NOD-like receptor signaling pathway|IL-17 signaling pathway|TNF signaling pathway|AGE-RAGE signaling pathway in diabetic complications|Chagas disease (American trypanosomiasis)|Malaria|Human cytomegalovirus infection|Influenza A|Herpes simplex infection|Rheumatoid arthritis|Fluid shear stress and atherosclerosis
CCL20	4083.38800254456	113.490473206293	8053.28553188283	70.9600136854158	6.1489343827659	4.58676089890511e-06	0.000296455272195825	Up	1.79271	20.8905	3.85157	0.941583	12.0957	15.3843	780.664	795.899	126.12	103.998	389.167	1466.8	GeneID:6364,Genbank:NM_004591.2,HGNC:HGNC:10619,MIM:601960	C-C motif chemokine ligand 20				hsa04060,hsa04062,hsa04657,hsa04668,hsa05323	Cytokine-cytokine receptor interaction|Chemokine signaling pathway|IL-17 signaling pathway|TNF signaling pathway|Rheumatoid arthritis
CCL23	143.63211981883	18.9997738688919	268.264465768767	14.11935045227	3.81960181516475	0.000110015202809239	0.00398214006573976	Up	0.168524	1.88978	1.08279	0.176552	0.439122	2.08381	26.308	13.2864	3.73387	2.15329	7.97097	22.3374	GeneID:6368,Genbank:NM_145898.3,HGNC:HGNC:10622,MIM:602494	C-C motif chemokine ligand 23				hsa04060,hsa04062	Cytokine-cytokine receptor interaction|Chemokine signaling pathway
CCL3	19143.3451517559	2624.71609941845	35661.9742040933	13.5869834501319	3.76415328280977	0.00111816876387971	0.0249629396012637	Up	74.7173	257.358	239.619	66.8675	126.653	451.71	2994.68	2491.65	860.771	749.306	1300.47	7726.94	GeneID:6348,Genbank:NM_002983.2,HGNC:HGNC:10627,MIM:182283	C-C motif chemokine ligand 3				hsa04060,hsa04062,hsa04620,hsa05132,hsa05142,hsa05163,hsa05323	Cytokine-cytokine receptor interaction|Chemokine signaling pathway|Toll-like receptor signaling pathway|Salmonella infection|Chagas disease (American trypanosomiasis)|Human cytomegalovirus infection|Rheumatoid arthritis
CCL3L3	9202.80842181001	1211.09068200693	17194.5261616131	14.1975546646265	3.82757056144737	0.0137763362593573	0.157488775567669	Up	46.3968	173.416	53.8345	60.2192	3.13925	186.694	1180.84	1698.12	170.278	386	6.84754	4911.74	GeneID:414062,Genbank:NM_001001437.3,HGNC:HGNC:30554,MIM:609468	C-C motif chemokine ligand 3 like 3		GO:0002548,GO:0005576,GO:0005615,GO:0006954,GO:0007186,GO:0008009,GO:0008285,GO:0019221,GO:0030593,GO:0043547,GO:0048020,GO:0048247,GO:0070098,GO:0070374,GO:0071346,GO:0071347,GO:0071356	monocyte chemotaxis|extracellular region|extracellular space|inflammatory response|G-protein coupled receptor signaling pathway|chemokine activity|negative regulation of cell proliferation|cytokine-mediated signaling pathway|neutrophil chemotaxis|positive regulation of GTPase activity|CCR chemokine receptor binding|lymphocyte chemotaxis|chemokine-mediated signaling pathway|positive regulation of …	hsa04060,hsa04062,hsa04620,hsa05132,hsa05142,hsa05163,hsa05323	Cytokine-cytokine receptor interaction|Chemokine signaling pathway|Toll-like receptor signaling pathway|Salmonella infection|Chagas disease (American trypanosomiasis)|Human cytomegalovirus infection|Rheumatoid arthritis
CCL4	9831.58700763457	2045.57173935368	17617.6022759155	8.61255654689576	3.10644155005592	0.000130261050586602	0.00452941450700438	Up	65.7818	266.955	228.993	133.591	114.204	339.154	2180.99	2204.86	623.332	628.731	821.81	3395.81	GeneID:6351,Genbank:NM_002984.3,HGNC:HGNC:10630,MIM:182284	C-C motif chemokine ligand 4				hsa04060,hsa04062,hsa04064,hsa04620,hsa04623,hsa05132,hsa05163	Cytokine-cytokine receptor interaction|Chemokine signaling pathway|NF-kappa B signaling pathway|Toll-like receptor signaling pathway|Cytosolic DNA-sensing pathway|Salmonella infection|Human cytomegalovirus infection
CCL4L2	11695.362080036	1953.70687576629	21437.0172843057	10.9724839228492	3.45581825121455	0.0193355062767523	0.198625291617869	Up	13.6115	104.367	42.9553	33.923	1.01235	119.243	418.305	676.131	101.667	155.549	1.80017	1753.96	GeneID:9560,Genbank:NM_001291470.1,HGNC:HGNC:24066,MIM:610757	C-C motif chemokine ligand 4 like 2		GO:0002548,GO:0005615,GO:0006954,GO:0007186,GO:0008009,GO:0030593,GO:0043547,GO:0048020,GO:0048247,GO:0070098,GO:0070374,GO:0071346,GO:0071347,GO:0071356	monocyte chemotaxis|extracellular space|inflammatory response|G-protein coupled receptor signaling pathway|chemokine activity|neutrophil chemotaxis|positive regulation of GTPase activity|CCR chemokine receptor binding|lymphocyte chemotaxis|chemokine-mediated signaling pathway|positive regulation of ERK1 and ERK2 cascade|cellular response to interferon-gamma|cellular response to interleukin-1|cell…	hsa04060,hsa04062,hsa04064,hsa04620,hsa04623,hsa05132,hsa05163	Cytokine-cytokine receptor interaction|Chemokine signaling pathway|NF-kappa B signaling pathway|Toll-like receptor signaling pathway|Cytosolic DNA-sensing pathway|Salmonella infection|Human cytomegalovirus infection
CCL7	756.076720999254	366.342792836485	1145.81064916202	3.12770080800648	1.64510251282114	0.0382519907380485	0.313988823271335	Up	2.16649	83.6633	16.0088	2.07728	22.6168	41.9113	191.128	58.6296	40.4018	26.9784	63.2649	98.4249	GeneID:6354,Genbank:NM_006273.3,HGNC:HGNC:10634,MIM:158106	C-C motif chemokine ligand 7				hsa04060,hsa04062,hsa04657	Cytokine-cytokine receptor interaction|Chemokine signaling pathway|IL-17 signaling pathway
CCM2L	36.7714149313011	10.3710020652236	63.1718277973787	6.09119807325165	2.60672601866419	5.48834706377659e-07	5.46495922117527e-05	Up	0.19743	0.151259	0.123085	0.156357	0.0167227	0.176951	0.733542	1.14753	0.378176	0.439284	0.721804	0.816568	GeneID:140706,Genbank:XM_011528566.2,HGNC:HGNC:16153	CCM2 like scaffold protein		GO:0003209,GO:0003222,GO:0032091,GO:0034111,GO:0042060,GO:0055017,GO:0090271	cardiac atrium morphogenesis|ventricular trabecula myocardium morphogenesis|negative regulation of protein binding|negative regulation of homotypic cell-cell adhesion|wound healing|cardiac muscle tissue growth|positive regulation of fibroblast growth factor production
CCNA1	18.7274317108267	7.98470967417552	29.470153747478	3.69082345508335	1.88394273011475	0.000601532186721648	0.0148267954603332	Up	0.0664606	0.0566282	0.191618	0.0410499	0.0409941	0.0431226	0.555108	0.263159	0.316998	0.227167	0.0411212	0.322798	GeneID:8900,Genbank:XM_011535294.2,HGNC:HGNC:1577,MIM:604036	cyclin A1				hsa04110,hsa04152,hsa04218,hsa04914,hsa05161,hsa05165,hsa05169,hsa05200,hsa05202,hsa05203,hsa05221	Cell cycle|AMPK signaling pathway|Cellular senescence|Progesterone-mediated oocyte maturation|Hepatitis B|Human papillomavirus infection|Epstein-Barr virus infection|Pathways in cancer|Transcriptional misregulation in cancer|Viral carcinogenesis|Acute myeloid leukemia
CCNE2	56.2508696509674	32.1773016852373	80.3244376166974	2.49630744064378	1.31979562481637	0.0317454585133549	0.276039399336701	Up	0.378199	0.388147	0.339234	0.408399	0.204014	0.199827	0.475224	0.629135	0.408708	0.801724	0.319397	1.98691	GeneID:9134,Genbank:NM_057749.2,HGNC:HGNC:1590,MIM:603775	cyclin E2				hsa04110,hsa04114,hsa04115,hsa04151,hsa04218,hsa04934,hsa05161,hsa05162,hsa05165,hsa05169,hsa05200,hsa05203,hsa05206,hsa05215,hsa05222,hsa05226	Cell cycle|Oocyte meiosis|p53 signaling pathway|PI3K-Akt signaling pathway|Cellular senescence|Cushing syndrome|Hepatitis B|Measles|Human papillomavirus infection|Epstein-Barr virus infection|Pathways in cancer|Viral carcinogenesis|MicroRNAs in cancer|Prostate cancer|Small cell lung cancer|Gastric cancer
CCR1	2149.87907691317	3191.53231935283	1108.22583447352	0.347239420936912	-1.52599735343619	0.00722386789920523	0.0987070637923141	Down	33.8953	116.063	57.1652	36.3804	61.6823	56.2163	32.1318	35.4138	13.1915	7.26775	10.9294	9.49925	GeneID:1230,Genbank:NM_001295.2,HGNC:HGNC:1602,MIM:601159	C-C motif chemokine receptor 1				hsa04060,hsa04062,hsa05163,hsa05167	Cytokine-cytokine receptor interaction|Chemokine signaling pathway|Human cytomegalovirus infection|Kaposi sarcoma-associated herpesvirus infection
CCR2	879.50294877319	1661.77512033995	97.2307772064292	0.0585101895053878	-4.09516829894551	3.80677619295037e-05	0.0016804471733364	Down	56.8075	8.80073	17.0957	25.0291	17.8406	9.59814	1.00848	1.43694	1.03146	1.39969	1.3581	0.689226	GeneID:729230,Genbank:NM_001123396.2,HGNC:HGNC:1603,MIM:601267	C-C motif chemokine receptor 2		GO:0001974,GO:0005886,GO:0006935,GO:0006954,GO:0006955,GO:0016021,GO:0016493,GO:0090026	blood vessel remodeling|plasma membrane|chemotaxis|inflammatory response|immune response|integral component of membrane|C-C chemokine receptor activity|positive regulation of monocyte chemotaxis	hsa04060,hsa04062	Cytokine-cytokine receptor interaction|Chemokine signaling pathway
CCR3	131.060618328831	205.876613539797	56.2446231178638	0.273195785333779	-1.8719928679393	0.00071812130647748	0.0172819303502308	Down	2.74457	2.777	3.32031	2.07175	1.36808	6.77168	0.872154	0.742562	1.07835	0.519933	0.58246	0.612122	GeneID:1232,Genbank:XM_017005686.1,HGNC:HGNC:1604,MIM:601268	C-C motif chemokine receptor 3				hsa04060,hsa04062,hsa05163,hsa05167,hsa05203	Cytokine-cytokine receptor interaction|Chemokine signaling pathway|Human cytomegalovirus infection|Kaposi sarcoma-associated herpesvirus infection|Viral carcinogenesis
CCR7	9154.60262145016	5994.45945199615	12314.7457909042	2.05435467359836	1.03868527691853	0.000125355684871863	0.00438494686103672	Up	78.1971	75.7531	105.696	63.098	138.889	139.343	142.416	144.919	241.927	145.078	180.845	194.571	GeneID:1236,Genbank:NM_001301714.1,HGNC:HGNC:1608,MIM:600242	C-C motif chemokine receptor 7				hsa04060,hsa04062	Cytokine-cytokine receptor interaction|Chemokine signaling pathway
CCRL2	2041.38125459155	929.278402288509	3153.4841068946	3.39347616293309	1.76276387912168	0.00892081927110487	0.114785137831214	Up	13.1243	58.0874	14.098	12.082	17.3025	20.1041	121.842	94.6107	25.0692	25.1972	42.2585	96.9898	GeneID:9034,Genbank:XM_011534209.1,HGNC:HGNC:1612,MIM:608379	C-C motif chemokine receptor like 2		GO:0004950,GO:0005886,GO:0005887,GO:0006935,GO:0006954,GO:0007186,GO:0042379,GO:0048020	chemokine receptor activity|plasma membrane|integral component of plasma membrane|chemotaxis|inflammatory response|G-protein coupled receptor signaling pathway|chemokine receptor binding|CCR chemokine receptor binding
CD101	500.538965541081	910.241248536127	90.8366825460364	0.0997940740349025	-3.32490204169007	1.13559279868666e-18	1.80920579972579e-15	Down	8.98783	3.677	7.05707	6.89853	6.29364	3.66715	0.718482	0.203559	0.558752	0.501579	0.493423	0.486349	GeneID:9398,Genbank:XM_017002846.2,HGNC:HGNC:5949,MIM:604516	CD101 molecule		GO:0002763,GO:0005886,GO:0007166,GO:0016021,GO:0016812,GO:0070062	positive regulation of myeloid leukocyte differentiation|plasma membrane|cell surface receptor signaling pathway|integral component of membrane|hydrolase activity, acting on carbon-nitrogen (but not peptide) bonds, in cyclic amides|extracellular exosome
CD14	4831.57247906061	7801.2044914797	1861.94046664152	0.238673459806762	-2.06688994545115	6.52789280138934e-07	6.2857868870521e-05	Down	276.134	135.247	255.422	85.8404	316.477	337.973	65.1133	26.2426	7.71368	15.1501	59.0188	121.144	GeneID:929,Genbank:NM_001174105.1,HGNC:HGNC:1628,MIM:158120	CD14 molecule				hsa04010,hsa04064,hsa04145,hsa04620,hsa04640,hsa05130,hsa05132,hsa05133,hsa05134,hsa05146,hsa05152,hsa05202,hsa05221	MAPK signaling pathway|NF-kappa B signaling pathway|Phagosome|Toll-like receptor signaling pathway|Hematopoietic cell lineage|Pathogenic Escherichia coli infection|Salmonella infection|Pertussis|Legionellosis|Amoebiasis|Tuberculosis|Transcriptional misregulation in cancer|Acute myeloid leukemia
CD163	1280.54967299017	1999.99219526654	561.107150713807	0.280554670184114	-1.83364616641235	2.07202901198217e-06	0.000157196140411201	Down	13.4812	15.9994	21.4201	9.92508	24.6309	21.8924	3.3078	10.4878	1.09488	1.47044	7.4723	2.01157	GeneID:9332,Genbank:XM_005253529.5,HGNC:HGNC:1631,MIM:605545	CD163 molecule		GO:0005044,GO:0005576,GO:0005886,GO:0005887,GO:0006898,GO:0006953,GO:0009897,GO:0030666	scavenger receptor activity|extracellular region|plasma membrane|integral component of plasma membrane|receptor-mediated endocytosis|acute-phase response|external side of plasma membrane|endocytic vesicle membrane
CD177	68.6628574669144	37.2310315842524	100.094683349576	2.68847461621003	1.42678785017362	0.000231284120532804	0.00694050378824895	Up	0.429953	0.708478	0.782079	0.527898	0.0872727	0.196917	1.04638	1.21549	0.983373	1.63796	0.398357	1.05541	GeneID:57126,Genbank:NM_020406.3,HGNC:HGNC:30072,MIM:162860	CD177 molecule		GO:0002020,GO:0005178,GO:0005886,GO:0007155,GO:0007159,GO:0007596,GO:0030027,GO:0030100,GO:0030667,GO:0031225,GO:0032930,GO:0034394,GO:0035579,GO:0043312,GO:0043315,GO:0044853,GO:0045087,GO:0045217,GO:0048306,GO:0050900,GO:0070062,GO:0070821,GO:0072672,GO:0098742,GO:1990266,GO:2001044	protease binding|integrin binding|plasma membrane|cell adhesion|leukocyte cell-cell adhesion|blood coagulation|lamellipodium|regulation of endocytosis|secretory granule membrane|anchored component of membrane|positive regulation of superoxide anion generation|protein localization to cell surface|specific granule membrane|neutrophil degranulation|positive regulation of neutrophil degranulation|pla…
CD180	266.749766020432	418.877518252012	114.622013788851	0.273640882583462	-1.86964430657056	5.97228085076069e-07	5.90233623638441e-05	Down	7.64485	9.84031	6.17272	5.66128	7.31074	4.28199	1.20008	2.11797	1.02408	1.09555	2.91823	1.84915	GeneID:4064,Genbank:NM_005582.2,HGNC:HGNC:6726,MIM:602226	CD180 molecule		GO:0002224,GO:0002322,GO:0004872,GO:0005887,GO:0006954,GO:0031666,GO:0045087,GO:0071222	toll-like receptor signaling pathway|B cell proliferation involved in immune response|receptor activity|integral component of plasma membrane|inflammatory response|positive regulation of lipopolysaccharide-mediated signaling pathway|innate immune response|cellular response to lipopolysaccharide
CD1B	2.30163932293762	4.60327864587524	0	0	-Inf	0.00084663607878652	0.0197830630409784	Down	0.0344031	0.0118167	0.0234788	0.0599731	0.0308128	0.0755195	0	0	0	0	0	0	GeneID:910,Genbank:XM_017002785.2,HGNC:HGNC:1635,MIM:188360	CD1b molecule		GO:0002250,GO:0005765,GO:0005886,GO:0009986,GO:0010008,GO:0016021,GO:0030881,GO:0030883,GO:0030884,GO:0048007,GO:0050776,GO:0071723	adaptive immune response|lysosomal membrane|plasma membrane|cell surface|endosome membrane|integral component of membrane|beta-2-microglobulin binding|endogenous lipid antigen binding|exogenous lipid antigen binding|antigen processing and presentation, exogenous lipid antigen via MHC class Ib|regulation of immune response|lipopeptide binding	hsa04530,hsa04640	Tight junction|Hematopoietic cell lineage
CD1C	65.8414799542503	107.964743751627	23.7182161568735	0.219684827960479	-2.18649285818035	0.000114841878069879	0.00410040179531019	Down	1.98216	0.946727	2.4818	3.88099	2.04421	0.858654	0.245344	0.264044	0.426087	0.398775	0.891925	0.122406	GeneID:911,Genbank:NM_001765.2,HGNC:HGNC:1636,MIM:188340	CD1c molecule		GO:0002250,GO:0002286,GO:0005764,GO:0005886,GO:0005887,GO:0010008,GO:0030881,GO:0030883,GO:0030884,GO:0048007,GO:0050776,GO:0051861,GO:0071723	adaptive immune response|T cell activation involved in immune response|lysosome|plasma membrane|integral component of plasma membrane|endosome membrane|beta-2-microglobulin binding|endogenous lipid antigen binding|exogenous lipid antigen binding|antigen processing and presentation, exogenous lipid antigen via MHC class Ib|regulation of immune response|glycolipid binding|lipopeptide binding	hsa04530,hsa04640	Tight junction|Hematopoietic cell lineage
CD1D	36.7954670603225	53.8228586998442	19.7680754208008	0.367280294995889	-1.44504659896564	0.000221493800128984	0.00674106595111807	Down	1.05698	0.281163	0.58063	0.472426	0.642975	0.52726	0.241728	0.152845	0.287879	0.048934	0.0950292	0.159481	GeneID:912,Genbank:XM_011510125.1,HGNC:HGNC:1637,IMGT/GENE-DB:CD1D,MIM:188410	CD1d molecule		GO:0005737,GO:0005765,GO:0005783,GO:0005789,GO:0005886,GO:0005887,GO:0009986,GO:0010008,GO:0016032,GO:0016045,GO:0016323,GO:0030881,GO:0030882,GO:0030883,GO:0030884,GO:0034113,GO:0042102,GO:0042393,GO:0045058,GO:0045087,GO:0045089,GO:0048006,GO:0048007,GO:0050776,GO:0050839,GO:0071723	cytoplasm|lysosomal membrane|endoplasmic reticulum|endoplasmic reticulum membrane|plasma membrane|integral component of plasma membrane|cell surface|endosome membrane|viral process|detection of bacterium|basolateral plasma membrane|beta-2-microglobulin binding|lipid antigen binding|endogenous lipid antigen binding|exogenous lipid antigen binding|heterotypic cell-cell adhesion|positive regulation …	hsa04530,hsa04640,hsa05146	Tight junction|Hematopoietic cell lineage|Amoebiasis
CD1E	4.67531315313486	8.56095539224958	0.789670914020139	0.0922409798718313	-3.43844835101831	0.0123559430498615	0.144551336414435	Down	0.12352	0.0370064	0.0912087	0.330446	0.0981278	0.0517619	0	0.0178516	0	0	0	0.0169305	GeneID:913,Genbank:XM_011510134.3,HGNC:HGNC:1638,MIM:188411	CD1e molecule		GO:0000139,GO:0002250,GO:0005769,GO:0005770,GO:0005886,GO:0005887,GO:0006955,GO:0030881,GO:0030883,GO:0030884,GO:0043202,GO:0048007,GO:0071723	Golgi membrane|adaptive immune response|early endosome|late endosome|plasma membrane|integral component of plasma membrane|immune response|beta-2-microglobulin binding|endogenous lipid antigen binding|exogenous lipid antigen binding|lysosomal lumen|antigen processing and presentation, exogenous lipid antigen via MHC class Ib|lipopeptide binding	hsa04530,hsa04640	Tight junction|Hematopoietic cell lineage
CD274	1670.60194349677	260.653687036755	3080.55019995679	11.8185560119178	3.5629818730674	2.83139236974876e-05	0.00129556530756781	Up	1.96557	4.49528	3.04787	7.70371	1.54176	1.99695	32.6312	73.0688	30.2993	25.1625	20.9574	27.8445	GeneID:29126,Genbank:NM_014143.3,HGNC:HGNC:17635,MIM:605402	CD274 molecule		GO:0005886,GO:0006955,GO:0007165,GO:0007166,GO:0009897,GO:0012505,GO:0016021,GO:0030335,GO:0031295,GO:0032689,GO:0032693,GO:0034097,GO:0042102,GO:0046007,GO:0070062,GO:1901998,GO:1903556,GO:1905404,GO:2001181	plasma membrane|immune response|signal transduction|cell surface receptor signaling pathway|external side of plasma membrane|endomembrane system|integral component of membrane|positive regulation of cell migration|T cell costimulation|negative regulation of interferon-gamma production|negative regulation of interleukin-10 production|response to cytokine|positive regulation of T cell proliferation…	hsa04514	Cell adhesion molecules (CAMs)
CD276	57.8617166407481	9.84795200185014	105.875481279646	10.7510151613001	3.42640098716958	0.00112299121651811	0.0250387036507377	Up	0.12177	0.134108	0.0124052	0.0228612	0.247762	0.124995	1.37482	2.44546	0.244352	0.435841	0.454479	1.4636	GeneID:80381,Genbank:XM_017022638.1,HGNC:HGNC:19137,MIM:605715	CD276 molecule		GO:0005102,GO:0006955,GO:0008283,GO:0009897,GO:0016021,GO:0042102,GO:0042110,GO:0045078,GO:0050776,GO:0070062	receptor binding|immune response|cell proliferation|external side of plasma membrane|integral component of membrane|positive regulation of T cell proliferation|T cell activation|positive regulation of interferon-gamma biosynthetic process|regulation of immune response|extracellular exosome	hsa04514	Cell adhesion molecules (CAMs)
CD300C	315.658278533476	496.666293251857	134.650263815095	0.271108117552109	-1.88305978371527	7.34779130249116e-05	0.00289370882193613	Down	6.70781	7.76867	4.17559	2.37645	9.12739	4.7922	1.72824	2.29541	0.296511	0.456432	2.05486	1.03906	GeneID:10871,Genbank:XM_017024033.2,HGNC:HGNC:19320,MIM:606786	CD300c molecule		GO:0002376,GO:0004888,GO:0005886,GO:0005887,GO:0006968,GO:0050776	immune system process|transmembrane signaling receptor activity|plasma membrane|integral component of plasma membrane|cellular defense response|regulation of immune response
CD300E	8513.58049865729	12373.8613602765	4653.29963703809	0.376058814750945	-1.41096978108588	0.00167906777100633	0.034096944017249	Down	80.7107	147.304	89.7437	50.0305	159.439	107.367	52.4199	68.7121	10.2817	10.7916	37.369	17.4122	GeneID:342510,Genbank:NM_181449.2,HGNC:HGNC:28874,MIM:609801	CD300e molecule		GO:0005886,GO:0016021,GO:0045087,GO:0050776,GO:0070062	plasma membrane|integral component of membrane|innate immune response|regulation of immune response|extracellular exosome
CD300LB	299.308009835407	561.24474726533	37.3712724054849	0.0665864092048554	-3.90862844751765	3.55972000951515e-07	3.80362900771636e-05	Down	7.38427	14.8745	3.79488	3.02735	12.8773	10.6172	0.781102	0.672807	0.156049	0.134139	0.782194	0.513846	GeneID:124599,Genbank:XM_005257027.3,HGNC:HGNC:30811,MIM:610705	CD300 molecule like family member b		GO:0005886,GO:0016021,GO:0045087,GO:0050776	plasma membrane|integral component of membrane|innate immune response|regulation of immune response
CD300LF	217.237119454809	394.419934839014	40.0543040706039	0.101552433162265	-3.29970328834951	1.12847338724583e-05	0.000602941954618392	Down	11.9636	4.13953	4.111	2.48358	3.44966	5.26893	0.523753	0.482655	0.347582	0.351522	0.231977	0.687916	GeneID:146722,Genbank:NM_001289087.1,HGNC:HGNC:29883,MIM:609807	CD300 molecule like family member f		GO:0001786,GO:0005136,GO:0005886,GO:0016021,GO:0033004,GO:0034125,GO:0035666,GO:0035772,GO:0050776,GO:0097001,GO:1902216,GO:2000426,GO:2000427	phosphatidylserine binding|interleukin-4 receptor binding|plasma membrane|integral component of membrane|negative regulation of mast cell activation|negative regulation of MyD88-dependent toll-like receptor signaling pathway|TRIF-dependent toll-like receptor signaling pathway|interleukin-13-mediated signaling pathway|regulation of immune response|ceramide binding|positive regulation of interleuki…
CD33	60.5697002318327	88.8480272485033	32.2913732151621	0.363445021968184	-1.46019094953927	0.0464648965024908	0.356002988683692	Down	1.9315	0.521555	0.978618	0.68661	0.24074	0.432617	0.642535	0.167887	0.088593	0.170197	0.111612	0.22111	GeneID:945,Genbank:XM_017027508.1,HGNC:HGNC:1659,MIM:159590	CD33 molecule				hsa04640	Hematopoietic cell lineage
CD34	20.1637172207994	30.5633558721596	9.76407856943919	0.319470106956852	-1.64624715139188	0.00781611875534005	0.104722844944445	Down	0.499284	0.0943598	1.02699	0.466254	0.316613	0.444272	0.192182	0.0460195	0.227878	0.0869718	0.0460318	0.224032	GeneID:947,Genbank:NM_001025109.1,HGNC:HGNC:1662,MIM:142230	CD34 molecule				hsa04514,hsa04640	Cell adhesion molecules (CAMs)|Hematopoietic cell lineage
CD36	847.826113907916	1624.56071948318	71.0915083326486	0.0437604501204884	-4.51422861199031	2.6128148669807e-31	2.28947902719184e-27	Down	10.2537	14.4864	21.87	16.6284	12.3729	10.4245	0.663433	0.801504	0.322533	0.312179	0.745255	0.554739	GeneID:948,Genbank:NM_001001547.2,HGNC:HGNC:1663,MIM:173510	CD36 molecule				hsa03320,hsa04145,hsa04152,hsa04512,hsa04640,hsa04920,hsa04931,hsa04975,hsa04979,hsa05144	PPAR signaling pathway|Phagosome|AMPK signaling pathway|ECM-receptor interaction|Hematopoietic cell lineage|Adipocytokine signaling pathway|Insulin resistance|Fat digestion and absorption|Cholesterol metabolism|Malaria
CD38	1779.692555768	604.448420396862	2954.93669113913	4.88864986891523	2.28943608146216	3.16883137831975e-07	3.49268993113545e-05	Up	4.50702	7.98556	2.89768	6.65492	6.48619	8.70918	24.4194	33.5528	25.0463	47.2827	10.8946	22.9844	GeneID:952,Genbank:NM_001775.3,HGNC:HGNC:1667,MIM:107270	CD38 molecule				hsa00760,hsa04020,hsa04640,hsa04921,hsa04970,hsa04972	Nicotinate and nicotinamide metabolism|Calcium signaling pathway|Hematopoietic cell lineage|Oxytocin signaling pathway|Salivary secretion|Pancreatic secretion
CD4	1852.60260647001	2542.0760093065	1163.12920363352	0.457550914833121	-1.12799580397112	2.54250390423672e-05	0.00118503672664225	Down	32.4906	16.4141	28.7843	18.5845	34.1771	27.1136	10.1018	5.88437	10.4285	7.64623	15.6303	12.0758	GeneID:920,Genbank:NM_000616.4,HGNC:HGNC:1678,MIM:186940	CD4 molecule				hsa04060,hsa04514,hsa04612,hsa04640,hsa04658,hsa04659,hsa04660,hsa05170,hsa05340	Cytokine-cytokine receptor interaction|Cell adhesion molecules (CAMs)|Antigen processing and presentation|Hematopoietic cell lineage|Th1 and Th2 cell differentiation|Th17 cell differentiation|T cell receptor signaling pathway|Human immunodeficiency virus 1 infection|Primary immunodeficiency
CD44	33614.6749728114	19841.7929020329	47387.5570435899	2.38826991479862	1.25596589469985	0.0110632737736569	0.134548142181359	Up	92.3873	142.533	81.3499	77.6998	93.8751	90.7794	289.158	274.244	95.7594	114.981	159.431	196.63	GeneID:960,Genbank:NM_000610.3,HGNC:HGNC:1681,MIM:107269	CD44 molecule (Indian blood group)		GO:0005540,GO:0005886,GO:0007155,GO:0016021,GO:0016324,GO:0031258,GO:0042995,GO:0044319,GO:2000392	hyaluronic acid binding|plasma membrane|cell adhesion|integral component of membrane|apical plasma membrane|lamellipodium membrane|cell projection|wound healing, spreading of cells|regulation of lamellipodium morphogenesis	hsa04512,hsa04640,hsa05131,hsa05169,hsa05205,hsa05206	ECM-receptor interaction|Hematopoietic cell lineage|Shigellosis|Epstein-Barr virus infection|Proteoglycans in cancer|MicroRNAs in cancer
CD52	1845.93696473854	2614.675833748	1077.19809572908	0.411981509074864	-1.27934850836395	6.74283136549656e-06	0.000396154445691468	Down	257.337	206.186	533.831	284.732	439.563	432.301	98.2806	83.9444	138.462	127.84	129.167	201.714	GeneID:1043,Genbank:NM_001803.2,HGNC:HGNC:1804,MIM:114280	CD52 molecule		GO:0005576,GO:0005886,GO:0005887,GO:0006501,GO:0007204,GO:0016020,GO:0031225,GO:0045730	extracellular region|plasma membrane|integral component of plasma membrane|C-terminal protein lipidation|positive regulation of cytosolic calcium ion concentration|membrane|anchored component of membrane|respiratory burst
CD59	1174.6230811005	772.823018062104	1576.42314413889	2.03982426415282	1.0284448658457	0.0494010297763456	0.370613461828106	Up	4.2939	4.62132	6.34605	4.58485	5.58399	4.81798	4.34347	15.2937	6.52418	5.86164	7.53648	12.368	GeneID:966,Genbank:NM_000611.5,HGNC:HGNC:1689,MIM:107271	CD59 molecule (CD59 blood group)				hsa04610,hsa04640	Complement and coagulation cascades|Hematopoietic cell lineage
CD69	1656.78111993757	727.18280641579	2586.37943345935	3.55671147700446	1.83054394668605	4.86447334955867e-05	0.00205917621862357	Up	15.0943	25.6647	25.684	24.3314	25.9957	22.107	43.1988	78.8417	81.6715	78.6653	41.1682	117.828	GeneID:969,Genbank:NM_001781.2,HGNC:HGNC:1694,MIM:107273	CD69 molecule
CD80	579.256329257092	106.527585193923	1051.98507332026	9.87523627241922	3.30381526614872	0.00220263399885247	0.0420950499780692	Up	0.424341	1.96836	0.74844	0.392009	0.249045	0.454377	14.6657	6.77722	3.7772	2.86221	2.2848	3.93213	GeneID:941,Genbank:XM_011513327.2,HGNC:HGNC:1700,MIM:112203	CD80 molecule		GO:0001618,GO:0005622,GO:0005886,GO:0009967,GO:0009986,GO:0015026,GO:0016021,GO:0019221,GO:0031295,GO:0035556,GO:0045086,GO:0045425,GO:0045627,GO:0045893,GO:0046934,GO:0050731,GO:0051897,GO:0098636	virus receptor activity|intracellular|plasma membrane|positive regulation of signal transduction|cell surface|coreceptor activity|integral component of membrane|cytokine-mediated signaling pathway|T cell costimulation|intracellular signal transduction|positive regulation of interleukin-2 biosynthetic process|positive regulation of granulocyte macrophage colony-stimulating factor biosynthetic proc…	hsa04514,hsa04620,hsa04672,hsa04940,hsa05320,hsa05322,hsa05323,hsa05330,hsa05332,hsa05416	Cell adhesion molecules (CAMs)|Toll-like receptor signaling pathway|Intestinal immune network for IgA production|Type I diabetes mellitus|Autoimmune thyroid disease|Systemic lupus erythematosus|Rheumatoid arthritis|Allograft rejection|Graft-versus-host disease|Viral myocarditis
CD83	6313.70228647076	4027.64623200214	8599.75834093938	2.13518214996366	1.09435914977079	0.00183982903005216	0.0363506242972539	Up	74.7251	98.7902	111.473	44.5097	98.7751	74.052	220.674	166.562	122.59	84.6611	123.977	211.828	GeneID:9308,Genbank:NM_001251901.1,HGNC:HGNC:1703,MIM:604534	CD83 molecule
CD84	2289.64581734183	3266.95521647633	1312.33641820733	0.401700155419574	-1.31580907531876	0.00408826011287665	0.0656707227114238	Down	20.9099	32.3109	13.6858	20.6518	13.5221	13.3181	6.6269	4.41016	11.6993	9.8161	7.0839	2.55089	GeneID:8832,Genbank:NM_001184882.1,HGNC:HGNC:1704,MIM:604513	CD84 molecule
CD86	838.791063151994	1221.17295570502	456.409170598964	0.373746542999279	-1.41986785984649	1.62066825787361e-07	2.00015571966444e-05	Down	26.1128	19.2138	17.0181	16.3243	16.3237	14.2136	7.92618	7.25902	4.40292	3.74391	6.38026	5.78635	GeneID:942,Genbank:NM_175862.4,HGNC:HGNC:1705,MIM:601020	CD86 molecule				hsa04514,hsa04620,hsa04672,hsa04940,hsa05167,hsa05202,hsa05320,hsa05322,hsa05323,hsa05330,hsa05332,hsa05416	Cell adhesion molecules (CAMs)|Toll-like receptor signaling pathway|Intestinal immune network for IgA production|Type I diabetes mellitus|Kaposi sarcoma-associated herpesvirus infection|Transcriptional misregulation in cancer|Autoimmune thyroid disease|Systemic lupus erythematosus|Rheumatoid arthritis|Allograft rejection|Graft-versus-host disease|Viral myocarditis
CD9	581.906719777241	1072.08728747175	91.7261520827321	0.0855584737871906	-3.54694544218633	2.51794848853929e-25	1.10317618154128e-21	Down	37.0233	24.1892	25.9548	18.485	23.0521	22.9965	2.20779	1.98665	1.4071	1.41381	2.06091	2.80583	GeneID:928,Genbank:NM_001330312.1,HGNC:HGNC:1709,MIM:143030	CD9 molecule				hsa04640	Hematopoietic cell lineage
CDA	102.052056871955	145.565867652901	58.5382460910089	0.402142665961998	-1.31422068561718	0.00309343458911667	0.0531494521316369	Down	13.6619	3.60144	7.3921	6.4049	5.42834	11.0846	5.71709	2.67061	1.43979	2.01178	2.32696	2.05859	GeneID:978,Genbank:NM_001785.2,HGNC:HGNC:1712,MIM:123920	cytidine deaminase				hsa00240,hsa00983	Pyrimidine metabolism|Drug metabolism - other enzymes
CDC42EP1	31.0308226238381	53.7542672036134	8.30737804406284	0.154543601396252	-2.6939141716844	6.31283266864594e-06	0.000377584957399386	Down	0.922656	0.510846	1.41067	1.08023	0.742644	0.14973	0.140237	0.0923863	0.0140591	0.104283	0.0980641	0.0870438	GeneID:11135,Genbank:XM_006724109.1,HGNC:HGNC:17014,MIM:606084	CDC42 effector protein 1		GO:0005096,GO:0005737,GO:0005856,GO:0005886,GO:0005913,GO:0005925,GO:0007266,GO:0008360,GO:0012505,GO:0017049,GO:0030838,GO:0031274,GO:0098641	GTPase activator activity|cytoplasm|cytoskeleton|plasma membrane|cell-cell adherens junction|focal adhesion|Rho protein signal transduction|regulation of cell shape|endomembrane system|GTP-Rho binding|positive regulation of actin filament polymerization|positive regulation of pseudopodium assembly|cadherin binding involved in cell-cell adhesion
CDC42EP2	383.692668793537	197.332578384632	570.052759202441	2.88879192614267	1.53046629323005	0.00163480383907605	0.0335044565244272	Up	1.16412	4.50862	7.44044	3.12009	5.44301	6.32087	8.65873	14.7351	4.42845	7.27717	10.8635	22.8411	GeneID:10435,Genbank:NM_006779.3,HGNC:HGNC:16263,MIM:606132	CDC42 effector protein 2
CDC42EP5	18.1097264997399	0.308463598523916	35.9109894009558	116.418888882837	6.86318134326798	1.16103761703402e-13	7.01627042707629e-11	Up	0	0	0	0	0	0.107377	3.21413	3.72763	1.35464	2.19186	0.82836	4.48675	GeneID:148170,Genbank:NM_145057.3,HGNC:HGNC:17408,MIM:609171	CDC42 effector protein 5		GO:0005096,GO:0005737,GO:0005829,GO:0005856,GO:0005886,GO:0007254,GO:0007266,GO:0008360,GO:0012505,GO:0016020,GO:0017049,GO:0030838,GO:0031274	GTPase activator activity|cytoplasm|cytosol|cytoskeleton|plasma membrane|JNK cascade|Rho protein signal transduction|regulation of cell shape|endomembrane system|membrane|GTP-Rho binding|positive regulation of actin filament polymerization|positive regulation of pseudopodium assembly
CDH23	210.712561871727	302.009128076101	119.415995667353	0.395405252907661	-1.33859605767585	4.0485109526809e-06	0.000268750585021715	Down	0.8257	0.241759	0.466603	0.548914	0.672107	0.878644	0.206478	0.156891	0.218285	0.215888	0.210208	0.235018	GeneID:64072,Genbank:NM_022124.5,HGNC:HGNC:13733,MIM:605516	cadherin related 23		GO:0001917,GO:0005509,GO:0005813,GO:0005886,GO:0006816,GO:0007156,GO:0007605,GO:0007626,GO:0016021,GO:0032420,GO:0032426,GO:0042472,GO:0042491,GO:0045177,GO:0045202,GO:0045494,GO:0047485,GO:0048563,GO:0048839,GO:0050953,GO:0050957,GO:0051480,GO:0060088,GO:0060091,GO:0060122	photoreceptor inner segment|calcium ion binding|centrosome|plasma membrane|calcium ion transport|homophilic cell adhesion via plasma membrane adhesion molecules|sensory perception of sound|locomotory behavior|integral component of membrane|stereocilium|stereocilium tip|inner ear morphogenesis|inner ear auditory receptor cell differentiation|apical part of cell|synapse|photoreceptor cell maintenan…
CDHR4	1.04441352015802	2.08882704031604	0	0	-Inf	0.0442198146765446	0.344883067292588	Down	0	0	0	0.0127846	0	0	0	0	0	0	0	0	GeneID:389118,Genbank:XM_011533701.2,HGNC:HGNC:34527	cadherin related family member 4		GO:0005509,GO:0005887,GO:0007155,GO:0007156,GO:0007267,GO:0007399	calcium ion binding|integral component of plasma membrane|cell adhesion|homophilic cell adhesion via plasma membrane adhesion molecules|cell-cell signaling|nervous system development
CDK18	57.2691355374197	33.7624539880326	80.7758170868069	2.3924747032736	1.25850367051917	0.000281292393239056	0.00803327839110109	Up	0.193962	0.303357	0.25024	0.237639	0.367155	0.577694	0.349105	0.660721	0.887247	0.695316	0.363559	0.918812	GeneID:5129,Genbank:NM_002596.3,HGNC:HGNC:8751,MIM:169190	cyclin dependent kinase 18		GO:0004674,GO:0005524,GO:0005634,GO:0005737,GO:0006468	protein serine/threonine kinase activity|ATP binding|nucleus|cytoplasm|protein phosphorylation
CDKN1C	44.2419193498603	72.7362254792601	15.7476132204605	0.216503030184743	-2.20754087777874	0.00616354991899158	0.08796108495955	Down	5.1294	0.856384	2.26634	1.71689	1.1892	1.97336	0.486081	0.456157	0.396763	0.598103	0.25898	0.572024	GeneID:1028,Genbank:XM_005252732.4,HGNC:HGNC:1786,MIM:600856	cyclin dependent kinase inhibitor 1C		GO:0004860,GO:0004861,GO:0005634,GO:0005737,GO:0007050,GO:0007346,GO:0030511,GO:0032403,GO:0033673,GO:0042326,GO:0045892,GO:0045893,GO:0050680,GO:1904030	protein kinase inhibitor activity|cyclin-dependent protein serine/threonine kinase inhibitor activity|nucleus|cytoplasm|cell cycle arrest|regulation of mitotic cell cycle|positive regulation of transforming growth factor beta receptor signaling pathway|protein complex binding|negative regulation of kinase activity|negative regulation of phosphorylation|negative regulation of transcription, DNA-te…	hsa04110	Cell cycle
CEACAM1	236.585306901067	150.747037391088	322.423576411045	2.1388385602204	1.09682759182545	0.00196738307543499	0.0382856859243326	Up	1.70684	1.22858	1.44187	2.02525	0.590296	1.70632	2.92863	2.49788	3.78463	3.88732	0.627963	2.53197	GeneID:634,Genbank:NM_001184816.1,HGNC:HGNC:1814,MIM:109770	carcinoembryonic antigen related cell adhesion molecule 1
CEACAM19	23.4712158077	31.6577732581402	15.2846583572597	0.482809016055151	-1.05047547741787	0.0418464611243671	0.332199546824829	Down	0.320502	0.131898	0.238172	0.219018	0.764266	0.680485	0.0462608	0.048353	0.11877	0.126674	0.434061	0.216845	GeneID:56971,Genbank:NM_020219.3,HGNC:HGNC:31951,MIM:606691	carcinoembryonic antigen related cell adhesion molecule 19		GO:0016021	integral component of membrane
CEBPA	324.178316706574	553.529800719022	94.8268326941263	0.171312967379441	-2.54529373584167	2.51197004063225e-09	7.33704582701336e-07	Down	19.4608	9.11364	11.6689	9.387	10.8235	10.6995	1.52852	1.48838	0.622281	2.3433	1.09819	3.67819	GeneID:1050,Genbank:NM_004364.4,HGNC:HGNC:1833,MIM:116897	CCAAT enhancer binding protein alpha	TF_bZIP			hsa04932,hsa05200,hsa05202,hsa05221	Non-alcoholic fatty liver disease (NAFLD)|Pathways in cancer|Transcriptional misregulation in cancer|Acute myeloid leukemia
CEBPE	50.4462441419568	71.1617411789049	29.7307471050087	0.417791169980844	-1.25914609352941	0.000451364754605902	0.011666913457918	Down	1.60266	1.53169	1.82668	2.19845	1.5424	2.01634	0.35807	0.902937	0.222483	1.07634	0.42328	0.663616	GeneID:1053,Genbank:NM_001805.3,HGNC:HGNC:1836,MIM:600749	CCAAT enhancer binding protein epsilon				hsa05202,hsa05221	Transcriptional misregulation in cancer|Acute myeloid leukemia
CEMIP	139.775582533987	15.3944380496011	264.156727018373	17.1592315463063	4.10091303996507	0.0153008257807268	0.169605927771814	Up	0.00527104	0.276711	0.0169555	0.0271935	0.0412892	0.0327264	0.669662	3.5772	0.214316	0.176597	1.62629	0.499615	GeneID:57214,Genbank:NM_001293298.1,HGNC:HGNC:29213,MIM:608366	cell migration inducing hyaluronidase 1		GO:0004415,GO:0005540,GO:0005576,GO:0005634,GO:0005737,GO:0005783,GO:0005886,GO:0005905,GO:0007605,GO:0010800,GO:0030213,GO:0030214,GO:0030335,GO:0030665,GO:0032050,GO:0045334,GO:0046923,GO:0051281,GO:0090314,GO:1900020	hyalurononglucosaminidase activity|hyaluronic acid binding|extracellular region|nucleus|cytoplasm|endoplasmic reticulum|plasma membrane|clathrin-coated pit|sensory perception of sound|positive regulation of peptidyl-threonine phosphorylation|hyaluronan biosynthetic process|hyaluronan catabolic process|positive regulation of cell migration|clathrin-coated vesicle membrane|clathrin heavy chain bind…
CERKL	11.4022976773544	6.12499287809683	16.679602476612	2.72320357077618	1.44530483385865	0.0426252196799278	0.33648962832916	Up	0.167652	0.153429	0.0745246	0.294838	0.0158401	0.0166659	0.129711	0.377245	0.488841	0.224564	0.448936	0	GeneID:375298,Genbank:NM_001030312.2,HGNC:HGNC:21699,MIM:608381	ceramide kinase like		GO:0001750,GO:0001917,GO:0003951,GO:0005634,GO:0005730,GO:0005737,GO:0005783,GO:0005794,GO:0005829,GO:0030148,GO:0043066,GO:0046625,GO:0048471	photoreceptor outer segment|photoreceptor inner segment|NAD+ kinase activity|nucleus|nucleolus|cytoplasm|endoplasmic reticulum|Golgi apparatus|cytosol|sphingolipid biosynthetic process|negative regulation of apoptotic process|sphingolipid binding|perinuclear region of cytoplasm
CERS3	19.3023622421847	10.2497634924068	28.3549609919626	2.76640148945568	1.46801055085315	0.00588121913145547	0.0845515711884799	Up	0.275787	0.0845627	0.0851294	0.0119871	0.075441	0.0567605	0.251984	0.198055	0.391532	0.278634	0.229899	0.0902243	GeneID:204219,Genbank:XM_017022004.1,HGNC:HGNC:23752,MIM:615276	ceramide synthase 3		GO:0003677,GO:0005783,GO:0005789,GO:0016021,GO:0030148,GO:0030216,GO:0031965,GO:0046513,GO:0050291	DNA binding|endoplasmic reticulum|endoplasmic reticulum membrane|integral component of membrane|sphingolipid biosynthetic process|keratinocyte differentiation|nuclear membrane|ceramide biosynthetic process|sphingosine N-acyltransferase activity	hsa00600,hsa04071	Sphingolipid metabolism|Sphingolipid signaling pathway
CFAP46	44.4220954111767	6.30770541266797	82.5364854096855	13.0850253792647	3.70984481747765	1.23619684889245e-06	0.000101901495336522	Up	0	0.0189128	0.0539312	0.00896455	0.0140264	0.00991145	0.384319	0.0880935	0.141221	0.290048	0.148096	0.1128	GeneID:54777,Genbank:NM_001200049.2,HGNC:HGNC:25247	cilia and flagella associated protein 46		GO:0005930,GO:0035082,GO:0060294	axoneme|axoneme assembly|cilium movement involved in cell motility
CFB	1083.08620689759	21.6216959290411	2144.55071786614	99.1851298299731	6.63205193799309	0.00524104873920855	0.0779044776544783	Up	0.026866	0.19784	0.0714875	0.207681	0.0525902	0.860733	12.3893	80.6491	4.21553	9.05978	5.37403	18.7404	GeneID:629,Genbank:NM_001710.5,HGNC:HGNC:1037,MIM:138470	complement factor B				hsa04610,hsa05150	Complement and coagulation cascades|Staphylococcus aureus infection
CFP	2427.75307220863	3384.1936330026	1471.31251141465	0.434760144061036	-1.20170840521446	4.60118881810354e-06	0.000296455272195825	Down	45.5341	43.1616	59.3005	43.1606	46.3196	58.3374	24.3006	20.8411	7.37285	9.88157	22.239	23.4422	GeneID:5199,Genbank:NM_002621.2,HGNC:HGNC:8864,MIM:300383	complement factor properdin				hsa05168	Herpes simplex infection
CH25H	4.70943108217637	1.12618406289207	8.29267810146067	7.36351931687339	2.88039545208199	0.0225020301824862	0.218839111513912	Up	0	0.112235	0.112258	0.0553838	0.0496909	0	0.528129	1.06584	0.161313	0.102346	0.113857	0.416457	GeneID:9023,Genbank:NM_003956.3,HGNC:HGNC:1907,MIM:604551	cholesterol 25-hydroxylase		GO:0001567,GO:0005506,GO:0005789,GO:0005829,GO:0006629,GO:0006699,GO:0008203,GO:0008395,GO:0016021,GO:0016126,GO:0035754	cholesterol 25-hydroxylase activity|iron ion binding|endoplasmic reticulum membrane|cytosol|lipid metabolic process|bile acid biosynthetic process|cholesterol metabolic process|steroid hydroxylase activity|integral component of membrane|sterol biosynthetic process|B cell chemotaxis	hsa00120	Primary bile acid biosynthesis
CHI3L1	378.724139904495	196.628894260964	560.819385548027	2.85217179121046	1.51206088040146	0.00908137065436609	0.11642238596468	Up	6.93896	1.75902	3.42378	4.31557	1.58067	3.83679	17.9061	5.819	5.6225	9.02974	4.29666	8.84403	GeneID:1116,Genbank:NM_001276.2,HGNC:HGNC:1932,MIM:601525	chitinase 3 like 1		GO:0005201,GO:0005576,GO:0005578,GO:0005615,GO:0005737,GO:0005783,GO:0005975,GO:0006915,GO:0006954,GO:0007250,GO:0008061,GO:0009612,GO:0010800,GO:0030246,GO:0030324,GO:0034612,GO:0035580,GO:0043312,GO:0045766,GO:0048471,GO:0051216,GO:0051897,GO:0070062,GO:0070374,GO:0070555,GO:0070741,GO:0071347,GO:0071356,GO:0072606	extracellular matrix structural constituent|extracellular region|proteinaceous extracellular matrix|extracellular space|cytoplasm|endoplasmic reticulum|carbohydrate metabolic process|apoptotic process|inflammatory response|activation of NF-kappaB-inducing kinase activity|chitin binding|response to mechanical stimulus|positive regulation of peptidyl-threonine phosphorylation|carbohydrate binding|l…
CHMP5	974.036668803647	611.285614974237	1336.78772263306	2.18684636099182	1.12885186600957	0.000102225771802942	0.00375577914223598	Up	12.7117	16.0304	19.2007	15.5247	16.8278	18.1721	29.3583	36.7751	29.9833	29.0832	16.9241	43.9589	GeneID:51510,Genbank:NM_016410.5,HGNC:HGNC:26942,MIM:610900	charged multivesicular body protein 5		GO:0000920,GO:0001919,GO:0005634,GO:0005829,GO:0006997,GO:0007040,GO:0007080,GO:0008333,GO:0010008,GO:0010824,GO:0015031,GO:0045296,GO:0046755,GO:0061763,GO:0071985,GO:1901673	cell separation after cytokinesis|regulation of receptor recycling|nucleus|cytosol|nucleus organization|lysosome organization|mitotic metaphase plate congression|endosome to lysosome transport|endosome membrane|regulation of centrosome duplication|protein transport|cadherin binding|viral budding|multivesicular body-lysosome fusion|multivesicular body sorting pathway|regulation of mitotic spindle …	hsa04144,hsa04217	Endocytosis|Necroptosis
CHRNA6	11.4326167314333	3.07983231025527	19.7854011526113	6.42418130582294	2.68351260974821	1.27593236512141e-05	0.000667484020858289	Up	0.107175	0.0451888	0.152931	0	0.0569252	0.0200206	0.303001	0.343418	0.450871	0.273875	0.395422	0.116556	GeneID:8973,Genbank:NM_001199279.1,HGNC:HGNC:15963,MIM:606888	cholinergic receptor nicotinic alpha 6 subunit		GO:0005886,GO:0005892,GO:0006810,GO:0007165,GO:0007268,GO:0007271,GO:0007274,GO:0014059,GO:0015276,GO:0015464,GO:0022848,GO:0030054,GO:0035094,GO:0045211,GO:0051899,GO:0098655	plasma membrane|acetylcholine-gated channel complex|transport|signal transduction|chemical synaptic transmission|synaptic transmission, cholinergic|neuromuscular synaptic transmission|regulation of dopamine secretion|ligand-gated ion channel activity|acetylcholine receptor activity|acetylcholine-gated cation-selective channel activity|cell junction|response to nicotine|postsynaptic membrane|membr…	hsa04080,hsa04725,hsa05033	Neuroactive ligand-receptor interaction|Cholinergic synapse|Nicotine addiction
CHRNB2	97.6989598539311	36.353491702812	159.04442800505	4.37494228354268	2.12926398430588	0.000586676796538439	0.0145219079934126	Up	0.274063	0.228269	0.0886913	0.198234	0.0543291	0.041036	0.477635	0.935185	0.852073	0.472178	0.587367	0.0701192	GeneID:1141,Genbank:NM_000748.2,HGNC:HGNC:1962,MIM:118507	cholinergic receptor nicotinic beta 2 subunit		GO:0001508,GO:0001661,GO:0001666,GO:0005886,GO:0005892,GO:0006811,GO:0006816,GO:0006939,GO:0007165,GO:0007271,GO:0007274,GO:0007601,GO:0007605,GO:0007612,GO:0007613,GO:0007626,GO:0008306,GO:0008542,GO:0009897,GO:0014059,GO:0015276,GO:0015464,GO:0016021,GO:0019233,GO:0021562,GO:0021631,GO:0021771,GO:0021952,GO:0022848,GO:0030054,GO:0030890,GO:0032225,GO:0032226,GO:0033603,GO:0035094,GO:0035095,GO:…	action potential|conditioned taste aversion|response to hypoxia|plasma membrane|acetylcholine-gated channel complex|ion transport|calcium ion transport|smooth muscle contraction|signal transduction|synaptic transmission, cholinergic|neuromuscular synaptic transmission|visual perception|sensory perception of sound|learning|memory|locomotory behavior|associative learning|visual learning|external si…	hsa04080,hsa04725,hsa05033	Neuroactive ligand-receptor interaction|Cholinergic synapse|Nicotine addiction
CHST12	912.096091792592	606.36570140413	1217.82648218105	2.00840265100911	1.00604853441794	0.000535635702779297	0.0134677413073274	Up	11.6571	14.9708	9.89837	16.262	14.2326	16.5594	17.9512	25.243	23.2439	35.852	11.4177	27.846	GeneID:55501,Genbank:XM_011515444.2,HGNC:HGNC:17423,MIM:610129	carbohydrate sulfotransferase 12		GO:0000139,GO:0016020,GO:0016051,GO:0030173,GO:0030206,GO:0030208,GO:0047756,GO:0050656	Golgi membrane|membrane|carbohydrate biosynthetic process|integral component of Golgi membrane|chondroitin sulfate biosynthetic process|dermatan sulfate biosynthetic process|chondroitin 4-sulfotransferase activity|3'-phosphoadenosine 5'-phosphosulfate binding	hsa00532	Glycosaminoglycan biosynthesis - chondroitin sulfate / dermatan sulfate
CHST13	9.10495192182041	17.3867288970039	0.823174946636945	0.0473450153570173	-4.40064364788807	1.60150886081202e-06	0.00012874515039326	Down	1.15462	0.251022	0.439511	0.151161	0.667289	1.51106	0	0.176966	0	0	0	0	GeneID:166012,Genbank:NM_152889.2,HGNC:HGNC:21755,MIM:610124	carbohydrate sulfotransferase 13		GO:0000139,GO:0001537,GO:0016021,GO:0016051,GO:0030206,GO:0047756	Golgi membrane|N-acetylgalactosamine 4-O-sulfotransferase activity|integral component of membrane|carbohydrate biosynthetic process|chondroitin sulfate biosynthetic process|chondroitin 4-sulfotransferase activity	hsa00532	Glycosaminoglycan biosynthesis - chondroitin sulfate / dermatan sulfate
CILP2	13.1004873180579	7.30074578119749	18.9002288549182	2.5888079685769	1.37228795362863	0.0101195373922108	0.125776519715244	Up	0.0528159	0.210297	0.0767485	0.0107472	0.148728	0.0261532	0.151833	0.224551	0.177045	0.0677189	0.255177	0.183538	GeneID:148113,Genbank:NM_153221.2,HGNC:HGNC:24213,MIM:612419	cartilage intermediate layer protein 2		GO:0005578,GO:0070062	proteinaceous extracellular matrix|extracellular exosome
CISH	494.559221446692	256.942261276	732.176181617384	2.84957475652829	1.51074664123466	0.0053802372592285	0.0793907583577234	Up	1.65649	3.55405	0.82634	1.36469	1.74051	1.98967	1.71422	5.57654	6.15389	3.53193	1.96773	9.51092	GeneID:1154,Genbank:NM_145071.2,HGNC:HGNC:1984,MIM:602441	cytokine inducible SH2 containing protein		GO:0001558,GO:0004860,GO:0005737,GO:0005829,GO:0005886,GO:0006469,GO:0007205,GO:0016567,GO:0019221,GO:0035556,GO:0038111,GO:0043687,GO:0046426,GO:0046627	regulation of cell growth|protein kinase inhibitor activity|cytoplasm|cytosol|plasma membrane|negative regulation of protein kinase activity|protein kinase C-activating G-protein coupled receptor signaling pathway|protein ubiquitination|cytokine-mediated signaling pathway|intracellular signal transduction|interleukin-7-mediated signaling pathway|post-translational protein modification|negative re…	hsa04630,hsa04917	Jak-STAT signaling pathway|Prolactin signaling pathway
CKLF	23.854248496545	33.5378860448364	14.1706109482536	0.42252546655174	-1.24288979642587	0.00498427909472585	0.0754313394948795	Down	29.1771	21.1096	29.6748	20.5007	27.2634	29.0716	9.03102	12.5825	11.222	13.1632	13.9006	17.7893	GeneID:51192,Genbank:NM_016951.3,HGNC:HGNC:13253,MIM:616074	chemokine like factor
CLC	199.347984119893	283.990574937383	114.705393302403	0.403905634289779	-1.30790982380247	4.15764345137397e-05	0.00179907904902047	Down	22.1069	13.9628	30.5541	9.96969	30.7592	22.4251	4.74974	8.29947	4.13057	2.07696	11.0187	14.0885	GeneID:1178,Genbank:NM_001828.5,HGNC:HGNC:2014,MIM:153310	Charcot-Leyden crystal galectin
CLCN1	1.74008274059517	3.29661904750724	0.183546433683106	0.0556771744135542	-4.16677019272225	0.0223961644405733	0.218172752540883	Down	0.0283784	0.0620988	0	0.0748015	0.0422576	0.059636	0.0147059	0	0	0	0	0	GeneID:1180,Genbank:NM_000083.2,HGNC:HGNC:2019,MIM:118425	chloride voltage-gated channel 1		GO:0005247,GO:0005886,GO:0005887,GO:0006936,GO:0019227,GO:0034220,GO:0034707,GO:0034765,GO:0042383,GO:0042803,GO:1902476	voltage-gated chloride channel activity|plasma membrane|integral component of plasma membrane|muscle contraction|neuronal action potential propagation|ion transmembrane transport|chloride channel complex|regulation of ion transmembrane transport|sarcolemma|protein homodimerization activity|chloride transmembrane transport
CLCN4	76.1988889584631	128.11244359125	24.2853343256757	0.18956265016035	-2.39925335921955	0.00347605484084776	0.0577420484226133	Down	2.51041	0.650265	0.619882	1.47516	0.503576	0.471913	0.304059	0.108297	0.154449	0.0524671	0.204029	0.111089	GeneID:1183,Genbank:NM_001830.3,HGNC:HGNC:2022,MIM:302910	chloride voltage-gated channel 4		GO:0005247,GO:0005254,GO:0005524,GO:0005789,GO:0005887,GO:0006810,GO:0006821,GO:0010008,GO:0015297,GO:0031901,GO:0031902,GO:0034220	voltage-gated chloride channel activity|chloride channel activity|ATP binding|endoplasmic reticulum membrane|integral component of plasma membrane|transport|chloride transport|endosome membrane|antiporter activity|early endosome membrane|late endosome membrane|ion transmembrane transport
CLDN23	32.6676283461662	45.072038958293	20.2632177340394	0.449574019777312	-1.15336942814839	0.02632283178721	0.245115636063153	Down	1.45782	2.42238	1.65405	0.835287	0.918331	0.779995	0.328535	1.06457	0.571656	0.107102	0.333115	0.402538	GeneID:137075,Genbank:NM_194284.2,HGNC:HGNC:17591,MIM:609203	claudin 23		GO:0005198,GO:0005886,GO:0005923,GO:0016021,GO:0016338,GO:0042802	structural molecule activity|plasma membrane|bicellular tight junction|integral component of membrane|calcium-independent cell-cell adhesion via plasma membrane cell-adhesion molecules|identical protein binding	hsa04514,hsa04530,hsa04670,hsa05160	Cell adhesion molecules (CAMs)|Tight junction|Leukocyte transendothelial migration|Hepatitis C
CLEC10A	102.893718052847	200.996025175556	4.79141093013887	0.0238383367330469	-5.3905726113025	3.71573901056515e-09	9.60341037314328e-07	Down	5.11172	1.61041	3.99134	7.5554	1.93066	1.81991	0.0754811	0.07654	0.0949545	0.0458651	0	0.132755	GeneID:10462,Genbank:NM_001330070.1,HGNC:HGNC:16916,MIM:605999	C-type lectin domain containing 10A
CLEC1A	6.19909563818807	11.2636747979659	1.13451647841022	0.10072347602002	-3.31152811769564	0.000244942466565859	0.00722662748580249	Down	0.3163	0.0581686	0.150271	0.195335	0.0163379	0.137819	0.0370703	0.0372055	0	0	0	0	GeneID:51267,Genbank:XM_011520687.2,HGNC:HGNC:24355,MIM:606782	C-type lectin domain family 1 member A		GO:0004888,GO:0005622,GO:0005887,GO:0006952,GO:0007166,GO:0030246	transmembrane signaling receptor activity|intracellular|integral component of plasma membrane|defense response|cell surface receptor signaling pathway|carbohydrate binding
CLEC4C	25.2729186069685	38.2299370622965	12.3159001516405	0.322153293937456	-1.63418074885396	0.000222188655491575	0.00674845093152486	Down	0.631972	0.498117	0.628752	1.24863	0.25195	0.735637	0.179017	0.0893882	0.239295	0.292313	0	0.0290972	GeneID:170482,Genbank:XM_017018940.2,HGNC:HGNC:13258,MIM:606677	C-type lectin domain family 4 member C
CLEC5A	6760.16328496711	10362.2090057875	3158.11756414668	0.304772617728787	-1.71419480505305	0.00121944690937602	0.026814061589479	Down	145.987	186.599	106.028	33.8944	214.177	126.772	97.3713	23.2477	8.18488	11.6022	45.435	34.3559	GeneID:23601,Genbank:XM_017011917.1,HGNC:HGNC:2054,MIM:604987	C-type lectin domain containing 5A
CLEC6A	11.407625817349	18.3834647890984	4.43178684559964	0.241074623116081	-2.05244830222756	0.00457178413167378	0.0705660657357355	Down	0.998664	0.244042	1.70427	1.3662	0.120601	0.296777	0.473511	0.273459	0.0970234	0.0485939	0	0.0401348	GeneID:93978,Genbank:NM_001007033.1,HGNC:HGNC:14556,MIM:613579	C-type lectin domain containing 6A		GO:0002223,GO:0002250,GO:0005886,GO:0016021,GO:0030246,GO:0043123,GO:0045087,GO:0050715,GO:0050832	stimulatory C-type lectin receptor signaling pathway|adaptive immune response|plasma membrane|integral component of membrane|carbohydrate binding|positive regulation of I-kappaB kinase/NF-kappaB signaling|innate immune response|positive regulation of cytokine secretion|defense response to fungus	hsa04625	C-type lectin receptor signaling pathway
CLEC7A	809.51450166532	1429.83176861044	189.197234720206	0.132321325399054	-2.91788250441105	5.55596484350347e-06	0.000341643101341749	Down	45.2583	9.61267	25.5693	23.0972	12.584	14.6513	4.75104	2.16236	0.905699	1.22274	0.939565	4.72486	GeneID:64581,Genbank:NM_197950.2,HGNC:HGNC:14558,MIM:606264	C-type lectin domain containing 7A		GO:0002223,GO:0005654,GO:0005737,GO:0005886,GO:0006910,GO:0006954,GO:0008037,GO:0008329,GO:0009756,GO:0016021,GO:0030246,GO:0042110,GO:0042287,GO:0042832,GO:0043231,GO:0045087,GO:0046872	stimulatory C-type lectin receptor signaling pathway|nucleoplasm|cytoplasm|plasma membrane|phagocytosis, recognition|inflammatory response|cell recognition|signaling pattern recognition receptor activity|carbohydrate mediated signaling|integral component of membrane|carbohydrate binding|T cell activation|MHC protein binding|defense response to protozoan|intracellular membrane-bounded organelle|in…	hsa04145,hsa04625,hsa05152	Phagosome|C-type lectin receptor signaling pathway|Tuberculosis
CLGN	26.8614653593985	4.0598705158365	49.6630602029605	12.232670970475	3.61266754169124	0.021223990975626	0.211300068386313	Up	0.0841416	0.03415	0.13069	0.0698851	0.0290351	0.0304871	0.149758	1.4713	0.116258	0.167134	0.977315	0.376237	GeneID:1047,Genbank:NM_004362.2,HGNC:HGNC:2060,MIM:601858	calmegin		GO:0005509,GO:0005635,GO:0005783,GO:0005789,GO:0006461,GO:0007338,GO:0007339,GO:0016021,GO:0044183,GO:0051082	calcium ion binding|nuclear envelope|endoplasmic reticulum|endoplasmic reticulum membrane|protein complex assembly|single fertilization|binding of sperm to zona pellucida|integral component of membrane|protein binding involved in protein folding|unfolded protein binding
CLMN	291.348795475387	448.893884766874	133.803706183899	0.298074245884165	-1.7462563654499	4.05911421504488e-05	0.00177839941546654	Down	2.19945	2.09948	1.33862	1.13619	1.14505	0.860685	0.290376	0.624832	0.477624	0.207713	0.527453	0.126747	GeneID:79789,Genbank:NM_024734.3,HGNC:HGNC:19972,MIM:611121	calmin		GO:0003779,GO:0005737,GO:0008285,GO:0016021,GO:0031175	actin binding|cytoplasm|negative regulation of cell proliferation|integral component of membrane|neuron projection development
CMKLR1	232.854030105033	373.185652548449	92.5224076616164	0.247925950608738	-2.01201880750835	0.00728435750649987	0.0991906490298447	Down	2.55837	3.47282	2.20617	6.2494	0.507445	1.75563	1.29083	0.307632	0.316732	1.08052	0.239284	0.367613	GeneID:1240,Genbank:XM_017018820.2,HGNC:HGNC:2121,MIM:602351	chemerin chemokine-like receptor 1		GO:0001501,GO:0004872,GO:0004930,GO:0004950,GO:0005886,GO:0005887,GO:0006935,GO:0006955,GO:0007186,GO:0010759,GO:0016021,GO:0032088,GO:0032695,GO:0045600,GO:0050848	skeletal system development|receptor activity|G-protein coupled receptor activity|chemokine receptor activity|plasma membrane|integral component of plasma membrane|chemotaxis|immune response|G-protein coupled receptor signaling pathway|positive regulation of macrophage chemotaxis|integral component of membrane|negative regulation of NF-kappaB transcription factor activity|negative regulation of i…
CMPK2	1866.7798298498	189.399752561117	3544.15990713848	18.7125899543866	4.22593734645151	4.26000166581813e-09	1.05150041117553e-06	Up	1.61735	3.90968	3.09438	2.92654	2.17748	2.5659	40.8461	59.7695	76.663	53.3929	5.40991	32.7334	GeneID:129607,Genbank:NM_001256478.1,HGNC:HGNC:27015,MIM:611787	cytidine/uridine monophosphate kinase 2		GO:0004127,GO:0004550,GO:0004798,GO:0005524,GO:0005739,GO:0006165,GO:0006227,GO:0006233,GO:0006235,GO:0009142,GO:0033862,GO:0071222	cytidylate kinase activity|nucleoside diphosphate kinase activity|thymidylate kinase activity|ATP binding|mitochondrion|nucleoside diphosphate phosphorylation|dUDP biosynthetic process|dTDP biosynthetic process|dTTP biosynthetic process|nucleoside triphosphate biosynthetic process|UMP kinase activity|cellular response to lipopolysaccharide	hsa00240	Pyrimidine metabolism
CMTM2	48.2300286565968	86.1450166802056	10.315040632988	0.11974042179689	-3.06201783749618	0.0336487658940993	0.287235568579683	Down	2.77523	1.59338	1.38941	1.06838	1.38088	13.5839	0.236262	0.1946	0.079633	0.150883	0.14122	1.36074	GeneID:146225,Genbank:NM_144673.2,HGNC:HGNC:19173,MIM:607885	CKLF like MARVEL transmembrane domain containing 2		GO:0005125,GO:0005615,GO:0006935,GO:0016021	cytokine activity|extracellular space|chemotaxis|integral component of membrane
CMTM8	88.2641642259257	53.1634766604601	123.364851791391	2.32048126911051	1.21442405214269	0.000767795650739023	0.0181832686205424	Up	1.2226	0.548506	0.808464	0.936133	1.75177	1.69082	2.11115	1.63794	2.47182	2.28461	2.07759	4.20349	GeneID:152189,Genbank:NM_178868.4,HGNC:HGNC:19179,MIM:607891	CKLF like MARVEL transmembrane domain containing 8		GO:0001766,GO:0005125,GO:0005615,GO:0005654,GO:0005737,GO:0006935,GO:0008104,GO:0016021,GO:0019911,GO:0042552,GO:0045121	membrane raft polarization|cytokine activity|extracellular space|nucleoplasm|cytoplasm|chemotaxis|protein localization|integral component of membrane|structural constituent of myelin sheath|myelination|membrane raft
CMTR1	2561.47687698366	1472.76756363483	3650.18619033249	2.47845368166837	1.30944029739942	3.39232928854264e-05	0.00151273717001806	Up	12.8727	11.6094	12.9211	15.8161	15.1532	14.4036	24.0035	29.5434	46.3751	38.5659	15.2224	24.2794	GeneID:23070,Genbank:NM_015050.2,HGNC:HGNC:21077,MIM:616189	cap methyltransferase 1		GO:0003676,GO:0004483,GO:0005634,GO:0005654,GO:0005829,GO:0006370,GO:0080009,GO:0097309	nucleic acid binding|mRNA (nucleoside-2'-O-)-methyltransferase activity|nucleus|nucleoplasm|cytosol|7-methylguanosine mRNA capping|mRNA methylation|cap1 mRNA methylation
CNP	1579.02968270935	938.569598885022	2219.48976653367	2.36475778585874	1.24169242075881	4.94881342186735e-06	0.000313097311257131	Up	5.59776	5.96257	7.71931	6.41886	7.88541	8.20401	11.1096	14.366	20.9811	15.1975	7.77666	14.5042	GeneID:1267,Genbank:NM_033133.4,HGNC:HGNC:2158,MIM:123830	2',3'-cyclic nucleotide 3' phosphodiesterase		GO:0000226,GO:0003723,GO:0004113,GO:0005615,GO:0005634,GO:0005654,GO:0005737,GO:0005741,GO:0005743,GO:0005829,GO:0005874,GO:0005886,GO:0005902,GO:0007268,GO:0007409,GO:0007568,GO:0008344,GO:0009214,GO:0009636,GO:0016020,GO:0021762,GO:0030551,GO:0030900,GO:0031143,GO:0032496,GO:0035748,GO:0035749,GO:0042470,GO:0046902,GO:0048471,GO:0048709,GO:0070062	microtubule cytoskeleton organization|RNA binding|2',3'-cyclic-nucleotide 3'-phosphodiesterase activity|extracellular space|nucleus|nucleoplasm|cytoplasm|mitochondrial outer membrane|mitochondrial inner membrane|cytosol|microtubule|plasma membrane|microvillus|chemical synaptic transmission|axonogenesis|aging|adult locomotory behavior|cyclic nucleotide catabolic process|response to toxic substance…
COL17A1	56.6698177483686	31.5947970785091	81.7448384182281	2.5872879707093	1.37144063801682	0.0249917133145339	0.235853406482072	Up	0.211933	0.0191777	0.253827	0.331587	0.0444513	0.100195	0.349198	0.665728	0.170107	0.400892	0.158366	0.404247	GeneID:1308,Genbank:NM_000494.3,HGNC:HGNC:2194,MIM:113811	collagen type XVII alpha 1 chain		GO:0005576,GO:0005581,GO:0005604,GO:0005788,GO:0005886,GO:0005887,GO:0005911,GO:0007160,GO:0008544,GO:0030056,GO:0031581,GO:0050776	extracellular region|collagen trimer|basement membrane|endoplasmic reticulum lumen|plasma membrane|integral component of plasma membrane|cell-cell junction|cell-matrix adhesion|epidermis development|hemidesmosome|hemidesmosome assembly|regulation of immune response	hsa04974	Protein digestion and absorption
COL23A1	40.2560017582631	69.0124238920714	11.4995796244548	0.166630571365512	-2.58527498163151	4.9398903220397e-11	1.80357453945304e-08	Down	0.217909	0.310397	0.448435	0.554811	0.329318	0.256515	0.0580062	0.0748549	0	0.0133163	0.0502287	0.0427615	GeneID:91522,Genbank:NM_173465.3,HGNC:HGNC:22990,MIM:610043	collagen type XXIII alpha 1 chain		GO:0005581,GO:0005788,GO:0005886,GO:0016021	collagen trimer|endoplasmic reticulum lumen|plasma membrane|integral component of membrane
COL7A1	368.883729471487	654.314869086143	83.4525898568311	0.127541943183083	-2.97095632802799	0.0223818876214769	0.218172752540883	Down	0.321369	4.51675	0.220248	0.310944	4.35944	1.46264	0.0989989	0.336651	0.0685561	0.0917248	0.270691	0.179428	GeneID:1294,Genbank:XM_017005688.1,HGNC:HGNC:2214,MIM:120120	collagen type VII alpha 1 chain		GO:0000139,GO:0004867,GO:0005576,GO:0005590,GO:0005604,GO:0005615,GO:0005788,GO:0006888,GO:0007155,GO:0008544,GO:0030134,GO:0030198,GO:0030574,GO:0033116,GO:0035987,GO:0042802,GO:0048208	Golgi membrane|serine-type endopeptidase inhibitor activity|extracellular region|collagen type VII trimer|basement membrane|extracellular space|endoplasmic reticulum lumen|ER to Golgi vesicle-mediated transport|cell adhesion|epidermis development|COPII-coated ER to Golgi transport vesicle|extracellular matrix organization|collagen catabolic process|endoplasmic reticulum-Golgi intermediate compart…	hsa04974	Protein digestion and absorption
COL8A2	25.7441054352925	35.907605639089	15.580605231496	0.433908219559341	-1.20453817938221	0.0107427630815061	0.131655190911464	Down	0.486508	0.395991	0.127372	0.178977	0.265106	0.307747	0.0884451	0.19147	0.109023	0.0297045	0.12159	0.102486	GeneID:1296,Genbank:NM_001294347.1,HGNC:HGNC:2216,MIM:120252	collagen type VIII alpha 2 chain		GO:0001525,GO:0005201,GO:0005576,GO:0005578,GO:0005581,GO:0005604,GO:0005788,GO:0030198,GO:0030574,GO:0030674,GO:0048593,GO:0050673,GO:0098609	angiogenesis|extracellular matrix structural constituent|extracellular region|proteinaceous extracellular matrix|collagen trimer|basement membrane|endoplasmic reticulum lumen|extracellular matrix organization|collagen catabolic process|protein binding, bridging|camera-type eye morphogenesis|epithelial cell proliferation|cell-cell adhesion
COLEC12	3.86758942217194	7.39059943625901	0.344579408084861	0.0466240135264699	-4.42278298870767	0.00075938939315705	0.0180573936432528	Down	0.16069	0.0472887	0.024512	0.0116178	0.204954	0.0597519	0	0	0	0	0	0.0239126	GeneID:81035,Genbank:NM_130386.2,HGNC:HGNC:16016,MIM:607621	collectin subfamily member 12		GO:0005044,GO:0005534,GO:0005581,GO:0005886,GO:0006898,GO:0006910,GO:0006952,GO:0008329,GO:0009756,GO:0016021,GO:0030169,GO:0030666,GO:0034138,GO:0045087,GO:0046872,GO:0050776,GO:0051260,GO:0060355,GO:0070062,GO:0071360	scavenger receptor activity|galactose binding|collagen trimer|plasma membrane|receptor-mediated endocytosis|phagocytosis, recognition|defense response|signaling pattern recognition receptor activity|carbohydrate mediated signaling|integral component of membrane|low-density lipoprotein particle binding|endocytic vesicle membrane|toll-like receptor 3 signaling pathway|innate immune response|metal i…	hsa04145	Phagosome
CORO1B	555.603998843063	911.102016439703	200.105981246422	0.219630708346331	-2.18684831157496	1.03822407702928e-14	9.09743847496908e-12	Down	18.7589	14.2545	13.6635	11.1564	25.3622	22.395	2.67506	3.06422	1.66688	2.04835	4.59065	4.5982	GeneID:57175,Genbank:NM_001018070.2,HGNC:HGNC:2253,MIM:609849	coronin 1B		GO:0001725,GO:0005737,GO:0005829,GO:0005884,GO:0005886,GO:0005925,GO:0016477,GO:0030027,GO:0030036,GO:0031252,GO:0031529,GO:0034315,GO:0034316,GO:0035767,GO:0036120,GO:0042060,GO:0042802,GO:0045296,GO:0048471,GO:0051015,GO:0051017,GO:0070062,GO:0071672,GO:0071933,GO:0071944,GO:0090135,GO:1902463,GO:2000394	stress fiber|cytoplasm|cytosol|actin filament|plasma membrane|focal adhesion|cell migration|lamellipodium|actin cytoskeleton organization|cell leading edge|ruffle organization|regulation of Arp2/3 complex-mediated actin nucleation|negative regulation of Arp2/3 complex-mediated actin nucleation|endothelial cell chemotaxis|cellular response to platelet-derived growth factor stimulus|wound healing|i…
CORO1C	1532.35551329703	2116.93250082325	947.778525770812	0.447713153538072	-1.15935339052711	0.0299844338630702	0.266469170106646	Down	16.609	30.76	12.5453	8.81336	15.5682	13.3841	11.0239	8.28208	2.57381	2.93352	7.31079	5.77588	GeneID:23603,Genbank:XM_024448916.1,HGNC:HGNC:2254,MIM:605269	coronin 1C		GO:0001755,GO:0001932,GO:0001933,GO:0005737,GO:0005925,GO:0006909,GO:0007165,GO:0010632,GO:0010633,GO:0010762,GO:0015629,GO:0016328,GO:0016600,GO:0030027,GO:0030036,GO:0044387,GO:0045184,GO:0048365,GO:0051015,GO:0051893,GO:0051895,GO:0090630,GO:1900024,GO:1900025,GO:1900027,GO:2000394	neural crest cell migration|regulation of protein phosphorylation|negative regulation of protein phosphorylation|cytoplasm|focal adhesion|phagocytosis|signal transduction|regulation of epithelial cell migration|negative regulation of epithelial cell migration|regulation of fibroblast migration|actin cytoskeleton|lateral plasma membrane|flotillin complex|lamellipodium|actin cytoskeleton organizati…
COTL1	6260.5188838982	9208.88856424248	3312.14920355392	0.359668724455498	-1.47525938171566	4.04415694393619e-08	6.27202216305148e-06	Down	302.929	172.98	267.394	152.97	281.984	314.389	98.5617	46.6363	68.3878	55.0827	83.4875	105.168	GeneID:23406,Genbank:NM_021149.3,HGNC:HGNC:18304,MIM:606748	coactosin like F-actin binding protein 1		GO:0003779,GO:0005576,GO:0005634,GO:0005856,GO:0019899,GO:0034774,GO:0043312,GO:0050832,GO:0070062,GO:1904813	actin binding|extracellular region|nucleus|cytoskeleton|enzyme binding|secretory granule lumen|neutrophil degranulation|defense response to fungus|extracellular exosome|ficolin-1-rich granule lumen
CPA3	99.5055974663782	136.041645636272	62.9695492964843	0.462869652906456	-1.11132211647997	0.0229826923862731	0.222275757450618	Down	5.33273	3.03392	8.7307	2.91733	2.07898	2.36916	2.53746	1.14379	2.19701	0.920525	1.4534	1.35791	GeneID:1359,Genbank:NM_001870.3,HGNC:HGNC:2298,MIM:114851	carboxypeptidase A3		GO:0002003,GO:0004181,GO:0005576,GO:0005615,GO:0006508,GO:0008270,GO:0030133,GO:0030141,GO:0031012	angiotensin maturation|metallocarboxypeptidase activity|extracellular region|extracellular space|proteolysis|zinc ion binding|transport vesicle|secretory granule|extracellular matrix	hsa04614,hsa04972,hsa04974	Renin-angiotensin system|Pancreatic secretion|Protein digestion and absorption
CPAMD8	91.7775229443523	42.3959948884714	141.159051000233	3.3295374096438	1.73532174991762	0.000241795864267318	0.00717293761838784	Up	0.233094	0.161983	0.208854	0.169524	0.217187	0.207514	0.496166	0.796299	0.308331	0.213913	0.470856	0.775855	GeneID:27151,Genbank:NM_015692.3,HGNC:HGNC:23228,MIM:608841	C3 and PZP like, alpha-2-macroglobulin domain containing 8		GO:0001654,GO:0004867,GO:0005615,GO:0005886	eye development|serine-type endopeptidase inhibitor activity|extracellular space|plasma membrane
CPM	508.105246285877	170.856190180385	845.354302391368	4.94775343813335	2.30677360814668	0.0207141534012628	0.207526303905424	Up	0.734841	4.3209	0.611752	0.471966	0.821953	0.595527	8.60964	12.9777	2.51779	2.78207	4.13868	2.29718	GeneID:1368,Genbank:NM_001874.4,HGNC:HGNC:2311,MIM:114860	carboxypeptidase M		GO:0004180,GO:0004181,GO:0004185,GO:0005576,GO:0005615,GO:0005886,GO:0006501,GO:0006518,GO:0008270,GO:0009653,GO:0009986,GO:0016485,GO:0031225,GO:0070062	carboxypeptidase activity|metallocarboxypeptidase activity|serine-type carboxypeptidase activity|extracellular region|extracellular space|plasma membrane|C-terminal protein lipidation|peptide metabolic process|zinc ion binding|anatomical structure morphogenesis|cell surface|protein processing|anchored component of membrane|extracellular exosome
CPNE2	210.869257480798	299.913581112637	121.82493384896	0.406200124039087	-1.29973741470542	5.95875607675745e-06	0.00036385784057552	Down	6.66912	5.25792	4.05536	3.52831	6.34979	5.6017	1.85439	2.0101	0.803402	1.2502	2.31017	2.22022	GeneID:221184,Genbank:NM_152727.5,HGNC:HGNC:2315,MIM:604206	copine 2		GO:0005634,GO:0005737,GO:0005886,GO:0070062,GO:0071277	nucleus|cytoplasm|plasma membrane|extracellular exosome|cellular response to calcium ion
CPPED1	396.946891966703	579.775614001273	214.118169932134	0.369312135180048	-1.4370874262338	3.20348601839651e-07	3.50881827952492e-05	Down	5.43296	4.01348	5.27372	5.03175	3.17608	5.39991	1.6291	1.59711	1.67426	1.66254	1.68309	0.91956	GeneID:55313,Genbank:NM_001099455.1,HGNC:HGNC:25632,MIM:615603	calcineurin like phosphoesterase domain containing 1		GO:0004721,GO:0005576,GO:0005829,GO:0005886,GO:0035578,GO:0043312,GO:0046872,GO:0070062	phosphoprotein phosphatase activity|extracellular region|cytosol|plasma membrane|azurophil granule lumen|neutrophil degranulation|metal ion binding|extracellular exosome
CPVL	458.894918620993	632.562116549323	285.227720692664	0.450908635263528	-1.14909295587539	0.00140415232004422	0.0297195282714674	Down	13.0067	10.3809	9.01793	7.16942	8.7318	6.22149	6.31039	7.19941	0.913756	1.29369	2.35163	3.04818	GeneID:54504,Genbank:NM_001348054.1,HGNC:HGNC:14399,MIM:609780	carboxypeptidase, vitellogenic like		GO:0004185,GO:0051603,GO:0070062	serine-type carboxypeptidase activity|proteolysis involved in cellular protein catabolic process|extracellular exosome
CPXM1	98.4297971518472	20.0334377382145	176.82615656548	8.82655083346865	3.14184978356094	5.06431158817222e-05	0.00213244238530955	Up	0.37095	0.1339	0.347231	0.158499	0.265698	0.366624	3.29087	0.733326	0.705937	1.64983	2.19689	4.3331	GeneID:56265,Genbank:NM_001184699.1,HGNC:HGNC:15771,MIM:609555	carboxypeptidase X, M14 family member 1		GO:0004180,GO:0005615,GO:0008237,GO:0008270	carboxypeptidase activity|extracellular space|metallopeptidase activity|zinc ion binding
CR1	238.575025219803	325.341040677838	151.809009761768	0.466615000202492	-1.09969540871848	0.000116648158722898	0.00415499793011948	Down	1.75379	1.14916	1.95369	1.50367	0.697581	1.22629	0.680805	0.619382	0.611804	0.527571	0.609149	0.336889	GeneID:1378,Genbank:NM_000651.4,HGNC:HGNC:2334,MIM:120620	complement C3b/C4b receptor 1 (Knops blood group)				hsa04610,hsa04640,hsa05134,hsa05140,hsa05144,hsa05152	Complement and coagulation cascades|Hematopoietic cell lineage|Legionellosis|Leishmaniasis|Malaria|Tuberculosis
CR1L	2.40111942193568	0.304315773821189	4.49792307005017	14.7804466839536	3.88561796511479	0.00787301769539843	0.105198081589179	Up	0	0	0.0570049	0	0	0	0.0549175	0.196049	0.135017	0.0514627	0	0.0262034	GeneID:1379,Genbank:NM_175710.1,HGNC:HGNC:2335,MIM:605886	complement C3b/C4b receptor 1 like		GO:0005576,GO:0005737,GO:0016020,GO:0043235	extracellular region|cytoplasm|membrane|receptor complex
CREB5	95.3802424998374	173.681571655195	17.0789133444794	0.0983346314851738	-3.34615659545749	0.000448755015958116	0.0116165903318552	Down	1.81606	0.289875	0.508723	0.814873	0.237057	0.557936	0.134829	0.0440787	0.0330456	0.0281993	0.0342457	0.0453165	GeneID:9586,Genbank:NM_182899.4,HGNC:HGNC:16844	cAMP responsive element binding protein 5		GO:0001077,GO:0003677,GO:0003700,GO:0005634,GO:0045444,GO:0045893,GO:0045944,GO:0060612	transcriptional activator activity, RNA polymerase II proximal promoter sequence-specific DNA binding|DNA binding|DNA binding transcription factor activity|nucleus|fat cell differentiation|positive regulation of transcription, DNA-templated|positive regulation of transcription from RNA polymerase II promoter|adipose tissue development	hsa04022,hsa04024,hsa04151,hsa04152,hsa04211,hsa04261,hsa04668,hsa04714,hsa04725,hsa04728,hsa04911,hsa04915,hsa04918,hsa04922,hsa04925,hsa04926,hsa04927,hsa04928,hsa04931,hsa04934,hsa04962,hsa05016,hsa05030,hsa05031,hsa05034,hsa05161,hsa05163,hsa05165,hsa05203,hsa05215	cGMP-PKG signaling pathway|cAMP signaling pathway|PI3K-Akt signaling pathway|AMPK signaling pathway|Longevity regulating pathway|Adrenergic signaling in cardiomyocytes|TNF signaling pathway|Thermogenesis|Cholinergic synapse|Dopaminergic synapse|Insulin secretion|Estrogen signaling pathway|Thyroid hormone synthesis|Glucagon signaling pathway|Aldosterone synthesis and secretion|Relaxin signaling pa…
CREM	2205.58081616771	897.442444225525	3513.71918810989	3.91525853353433	1.96910757513651	6.07307409484826e-09	1.31395831496563e-06	Up	5.01077	4.35933	6.01237	5.11729	8.71492	6.3013	18.6494	14.8506	16.1771	29.101	14.1428	30.5383	GeneID:1390,Genbank:XM_017015734.2,HGNC:HGNC:2352,MIM:123812	cAMP responsive element modulator	TF_bZIP	GO:0000122,GO:0000977,GO:0001227,GO:0003677,GO:0005634,GO:0005667,GO:0005737,GO:0006006,GO:0006351,GO:0006355,GO:0006631,GO:0006687,GO:0007165,GO:0007275,GO:0007283,GO:0008140,GO:0030154,GO:0042752,GO:0045944,GO:0048384,GO:0048511	negative regulation of transcription from RNA polymerase II promoter|RNA polymerase II regulatory region sequence-specific DNA binding|transcriptional repressor activity, RNA polymerase II transcription regulatory region sequence-specific DNA binding|DNA binding|nucleus|transcription factor complex|cytoplasm|glucose metabolic process|transcription, DNA-templated|regulation of transcription, DNA-t…	hsa04261,hsa05166	Adrenergic signaling in cardiomyocytes|Human T-cell leukemia virus 1 infection
CRHBP	8.48519966776411	12.8640547129961	4.10634462253212	0.319210755406974	-1.64741883270401	0.0476814666093319	0.361426341837605	Down	0.29582	0.0854382	0.967599	0.194408	0.0515641	0.351184	0.0269703	0.139296	0.215327	0.051839	0.0571893	0.080788	GeneID:1393,Genbank:NM_001882.3,HGNC:HGNC:2356,MIM:122559	corticotropin releasing hormone binding protein		GO:0001963,GO:0002125,GO:0005576,GO:0005615,GO:0005622,GO:0005634,GO:0005767,GO:0005771,GO:0005874,GO:0006954,GO:0007165,GO:0007565,GO:0007611,GO:0009755,GO:0030141,GO:0030425,GO:0031045,GO:0033554,GO:0035690,GO:0035865,GO:0042277,GO:0042445,GO:0043196,GO:0043204,GO:0043679,GO:0045055,GO:0048149,GO:0051424,GO:0051459,GO:0051460,GO:0071277,GO:0071314,GO:0071320,GO:0071356,GO:0071391,GO:0071392,GO:…	synaptic transmission, dopaminergic|maternal aggressive behavior|extracellular region|extracellular space|intracellular|nucleus|secondary lysosome|multivesicular body|microtubule|inflammatory response|signal transduction|female pregnancy|learning or memory|hormone-mediated signaling pathway|secretory granule|dendrite|dense core granule|cellular response to stress|cellular response to drug|cellula…
CRIM1	696.865755631427	294.541784965468	1099.18972629738	3.73186346523381	1.89989620440152	0.00480615730558236	0.0733910321673929	Up	1.29489	2.20348	1.04106	2.22375	1.05981	1.10374	11.0498	5.12743	2.64422	3.01802	5.0873	2.95365	GeneID:51232,Genbank:XM_017004259.1,HGNC:HGNC:2359,MIM:606189	cysteine rich transmembrane BMP regulator 1		GO:0001558,GO:0004867,GO:0005010,GO:0005520,GO:0005886,GO:0007399,GO:0016021,GO:0030165,GO:0070062	regulation of cell growth|serine-type endopeptidase inhibitor activity|insulin-like growth factor-activated receptor activity|insulin-like growth factor binding|plasma membrane|nervous system development|integral component of membrane|PDZ domain binding|extracellular exosome
CRISPLD2	61.8965200611193	102.931249139874	20.8617909823649	0.202676943656009	-2.30274611641834	0.000427079641642681	0.0111543527865693	Down	0.908912	1.3451	0.604835	0.28023	0.618339	1.8425	0.124348	0.292106	0.0993257	0.104106	0.10291	0.202089	GeneID:83716,Genbank:NM_031476.3,HGNC:HGNC:25248,MIM:612434	cysteine rich secretory protein LCCL domain containing 2		GO:0005576,GO:0005578,GO:0008201,GO:0030133,GO:0030198,GO:0030324,GO:0034774,GO:0043312,GO:0060325,GO:0070062,GO:1904813	extracellular region|proteinaceous extracellular matrix|heparin binding|transport vesicle|extracellular matrix organization|lung development|secretory granule lumen|neutrophil degranulation|face morphogenesis|extracellular exosome|ficolin-1-rich granule lumen
CRTAP	896.094202279036	1205.95289043844	586.235514119632	0.486118088664722	-1.04062127645444	0.000165607176594972	0.00547597315061677	Down	14.3696	5.28536	9.22571	9.69205	8.43807	6.55959	3.76533	2.65171	4.21353	4.29812	4.59371	3.39228	GeneID:10491,Genbank:NM_006371.4,HGNC:HGNC:2379,MIM:605497	cartilage associated protein
CRYBG2	25.8196833391125	37.6236588223443	14.0157078558806	0.372523786749758	-1.42459554600983	0.00121402722400497	0.0267284260058883	Down	0.0901853	0.225984	0.234579	0.263304	0.2194	0.0887153	0.0179954	0.018883	0.0646855	0.0612699	0.060368	0.02114	GeneID:55057,Genbank:NM_001039775.3,HGNC:HGNC:17295	crystallin beta-gamma domain containing 2		GO:0030246	carbohydrate binding
CRYBG3	217.050322381235	302.201001978462	131.899642784008	0.436463287416262	-1.19606778648507	0.0104896669632925	0.129458741923733	Down	1.65698	1.79332	0.827891	1.96549	0.59351	0.630367	0.706965	0.504622	0.373772	0.473573	0.722059	0.136175	GeneID:131544,Genbank:NM_153605.3,HGNC:HGNC:34427	crystallin beta-gamma domain containing 3		GO:0030246,GO:0043234,GO:0051018	carbohydrate binding|protein complex|protein kinase A binding
CSF1R	2258.79356425825	4113.98641170763	403.60071680887	0.0981045332722291	-3.34953638688519	2.9543543626694e-15	2.87639223365451e-12	Down	51.6877	39.2555	25.6392	29.3143	34.6929	24.9987	5.08262	3.27873	0.81709	2.9854	2.5872	2.10392	GeneID:1436,Genbank:NM_005211.3,HGNC:HGNC:2433,MIM:164770	colony stimulating factor 1 receptor				hsa04010,hsa04014,hsa04015,hsa04060,hsa04151,hsa04380,hsa04640,hsa05200,hsa05202,hsa05221	MAPK signaling pathway|Ras signaling pathway|Rap1 signaling pathway|Cytokine-cytokine receptor interaction|PI3K-Akt signaling pathway|Osteoclast differentiation|Hematopoietic cell lineage|Pathways in cancer|Transcriptional misregulation in cancer|Acute myeloid leukemia
CSF2	76.322266827013	1.23472852854404	151.409805125482	122.625987514859	6.93812094438073	0.000717410701056503	0.0172819303502308	Up	0	0.0697907	0.136006	0	0.0649121	0	2.99322	9.41641	1.93894	1.49289	4.43694	32.1726	GeneID:1437,Genbank:NM_000758.3,HGNC:HGNC:2434,MIM:138960	colony stimulating factor 2				hsa04060,hsa04630,hsa04640,hsa04650,hsa04657,hsa04660,hsa04664,hsa04668,hsa05132,hsa05146,hsa05166,hsa05167,hsa05202,hsa05221,hsa05323	Cytokine-cytokine receptor interaction|Jak-STAT signaling pathway|Hematopoietic cell lineage|Natural killer cell mediated cytotoxicity|IL-17 signaling pathway|T cell receptor signaling pathway|Fc epsilon RI signaling pathway|TNF signaling pathway|Salmonella infection|Amoebiasis|Human T-cell leukemia virus 1 infection|Kaposi sarcoma-associated herpesvirus infection|Transcriptional misregulation in…
CSF3	2129.04981940982	3.79729515324316	4254.3023436664	1120.350715965	10.1297347106767	3.44905731189655e-09	9.4224372210562e-07	Up	0	0.288591	0.0361972	0.0669958	0.102113	0.216178	78.1555	180.366	19.529	25.2418	70.0519	343.487	GeneID:1440,Genbank:NM_000759.3,HGNC:HGNC:2438,MIM:138970	colony stimulating factor 3				hsa04060,hsa04151,hsa04630,hsa04640,hsa04657,hsa05144	Cytokine-cytokine receptor interaction|PI3K-Akt signaling pathway|Jak-STAT signaling pathway|Hematopoietic cell lineage|IL-17 signaling pathway|Malaria
CSF3R	4044.84501219121	5986.30716236662	2103.38286201581	0.351365675860886	-1.50895483035928	0.00707068961882336	0.0971111564027268	Down	65.4751	25.9255	29.25	34.6571	21.1126	97.3852	17.49	12.6331	7.00937	10.7857	7.24086	27.3999	GeneID:1441,Genbank:XM_005270493.1,HGNC:HGNC:2439,MIM:138971	colony stimulating factor 3 receptor				hsa04060,hsa04151,hsa04630,hsa04640,hsa05200	Cytokine-cytokine receptor interaction|PI3K-Akt signaling pathway|Jak-STAT signaling pathway|Hematopoietic cell lineage|Pathways in cancer
CSPG4	3.04123973749929	5.49860229763767	0.583877177360903	0.106186471716958	-3.23532811810556	0.0415287197400499	0.33092321191476	Down	0.00458856	0.0802241	0.0052739	0.0282534	0.0352193	0.0106545	0	0.0100125	0	0	0	0.00555886	GeneID:1464,Genbank:NM_001897.4,HGNC:HGNC:2466,MIM:601172	chondroitin sulfate proteoglycan 4		GO:0000187,GO:0001525,GO:0004871,GO:0005576,GO:0005796,GO:0005887,GO:0005925,GO:0007169,GO:0008283,GO:0008347,GO:0009986,GO:0016324,GO:0019901,GO:0030203,GO:0030206,GO:0030207,GO:0030208,GO:0031012,GO:0031258,GO:0035556,GO:0043202,GO:0048771,GO:0050731,GO:0070062	activation of MAPK activity|angiogenesis|signal transducer activity|extracellular region|Golgi lumen|integral component of plasma membrane|focal adhesion|transmembrane receptor protein tyrosine kinase signaling pathway|cell proliferation|glial cell migration|cell surface|apical plasma membrane|protein kinase binding|glycosaminoglycan metabolic process|chondroitin sulfate biosynthetic process|chon…
CSRNP1	1846.55818205721	1077.38141241857	2615.73495169584	2.42786344886337	1.27968728189526	9.23811631313828e-06	0.000509674453476906	Up	8.35172	13.7041	9.97763	5.83881	15.2977	15.8181	21.7373	30.4108	19.7848	17.8191	16.7538	35.6845	GeneID:64651,Genbank:NM_001320560.1,HGNC:HGNC:14300,MIM:606458	cysteine and serine rich nuclear protein 1		GO:0001228,GO:0003700,GO:0005634,GO:0006915,GO:0009791,GO:0043565,GO:0045944,GO:0048008,GO:0048705,GO:0060021,GO:0060325	transcriptional activator activity, RNA polymerase II transcription regulatory region sequence-specific DNA binding|DNA binding transcription factor activity|nucleus|apoptotic process|post-embryonic development|sequence-specific DNA binding|positive regulation of transcription from RNA polymerase II promoter|platelet-derived growth factor receptor signaling pathway|skeletal system morphogenesis|p…
CST3	2052.28900922232	3261.13760106384	843.440417380795	0.258633802236879	-1.95101725387449	4.06074185537961e-11	1.51413831947931e-08	Down	75.0875	46.7365	56.5704	30.9047	72.7714	57.4828	16.9902	18.4603	4.39524	4.95574	12.0552	17.0998	GeneID:1471,Genbank:NM_001288614.1,HGNC:HGNC:2475,MIM:604312	cystatin C		GO:0001540,GO:0001654,GO:0001666,GO:0002020,GO:0004866,GO:0004869,GO:0005576,GO:0005604,GO:0005615,GO:0005764,GO:0005771,GO:0005788,GO:0006915,GO:0006952,GO:0007420,GO:0007431,GO:0007566,GO:0008284,GO:0009743,GO:0010466,GO:0010711,GO:0010716,GO:0030424,GO:0031667,GO:0031965,GO:0032355,GO:0034103,GO:0042747,GO:0042802,GO:0043025,GO:0043067,GO:0043292,GO:0043312,GO:0043687,GO:0044267,GO:0045740,GO:…	amyloid-beta binding|eye development|response to hypoxia|protease binding|endopeptidase inhibitor activity|cysteine-type endopeptidase inhibitor activity|extracellular region|basement membrane|extracellular space|lysosome|multivesicular body|endoplasmic reticulum lumen|apoptotic process|defense response|brain development|salivary gland development|embryo implantation|positive regulation of cell p…	hsa04970	Salivary secretion
CST6	24.2546839076495	46.9477164340498	1.56165138124923	0.0332636281349908	-4.90991065473671	2.92784488047605e-07	3.28913343143222e-05	Down	6.4222	1.97319	1.80503	1.08464	8.17187	7.85343	0.0955176	0	0	0.0739846	0.184101	0.206315	GeneID:1474,Genbank:NM_001323.3,HGNC:HGNC:2478,MIM:601891	cystatin E/M
CTNND1	1471.40437268842	2073.4744751333	869.334270243548	0.419264515029857	-1.25406736381306	0.000101735380135346	0.00375350007762512	Down	21.0894	17.3784	13.8204	12.3462	12.5221	8.99006	7.26235	6.19766	4.1944	4.01802	5.70622	3.32996	GeneID:1500,Genbank:NM_001085458.1,HGNC:HGNC:2515,MIM:601045	catenin delta 1				hsa04015,hsa04520,hsa04670	Rap1 signaling pathway|Adherens junction|Leukocyte transendothelial migration
CTNND2	7.90521922502599	3.60460152265772	12.2058369273943	3.38618203722966	1.75965953293502	0.0114276840807987	0.137171344873971	Up	0	0.0152117	0.0393762	0.0293897	0.00730193	0.0153791	0.0714607	0.0822602	0.0354547	0.0543494	0.0518845	0.085832	GeneID:1501,Genbank:NM_001288717.1,HGNC:HGNC:2516,MIM:604275	catenin delta 2
CTPS1	405.412318173311	245.777990324068	565.046646022554	2.29901239438697	1.20101424390404	1.64964785074345e-05	0.000823648962515071	Up	1.38982	1.61242	1.88327	2.1963	2.38937	2.59215	3.7657	2.57203	4.41456	4.35235	3.48671	5.23841	GeneID:1503,Genbank:NM_001905.3,HGNC:HGNC:2519,MIM:123860	CTP synthase 1		GO:0003883,GO:0005524,GO:0005829,GO:0006139,GO:0006241,GO:0006541,GO:0015949,GO:0016020,GO:0042098,GO:0042100,GO:0042493,GO:0042802,GO:0044210	CTP synthase activity|ATP binding|cytosol|nucleobase-containing compound metabolic process|CTP biosynthetic process|glutamine metabolic process|nucleobase-containing small molecule interconversion|membrane|T cell proliferation|B cell proliferation|response to drug|identical protein binding|'de novo' CTP biosynthetic process	hsa00240	Pyrimidine metabolism
CTSD	8546.79580571721	13612.8070593254	3480.78455210903	0.255699249753527	-1.96748016730918	0.00444813023901351	0.0692690696490797	Down	219.84	565.542	131.845	114.602	370.863	303.582	70.7711	74.9355	34.567	48.837	68.9832	79.7852	GeneID:1509,Genbank:NM_001909.4,HGNC:HGNC:2529,MIM:116840	cathepsin D				hsa04071,hsa04140,hsa04142,hsa04210,hsa04915,hsa05152	Sphingolipid signaling pathway|Autophagy - animal|Lysosome|Apoptosis|Estrogen signaling pathway|Tuberculosis
CUEDC1	96.8706780375375	163.471561662898	30.269794412177	0.185168564515202	-2.43308889730124	2.99126510649894e-07	3.33897585932446e-05	Down	1.64147	1.83856	0.512236	0.956108	1.67068	1.75737	0.280651	0.267681	0.137295	0.110488	0.281692	0.216048	GeneID:404093,Genbank:NM_001271875.1,HGNC:HGNC:31350	CUE domain containing 1
CUX2	18.9081274634865	30.1374790063126	7.67877592066049	0.254791580910006	-1.97261048754454	0.000858925267741202	0.0199902593853447	Down	0.0857982	0.12978	0.0369653	0.0930813	0.0582415	0.0558976	0.0386093	0.0107258	0.00256219	0.00979868	0.0211733	0.0227413	GeneID:23316,Genbank:NM_015267.3,HGNC:HGNC:19347,MIM:610648	cut like homeobox 2		GO:0000122,GO:0000139,GO:0000977,GO:0000978,GO:0001078,GO:0005634,GO:0006351,GO:0007275,GO:0007614,GO:0010628,GO:0043565,GO:0048193,GO:0050775,GO:0050890,GO:0051965,GO:0061003,GO:0070062,GO:0071310,GO:2000463	negative regulation of transcription from RNA polymerase II promoter|Golgi membrane|RNA polymerase II regulatory region sequence-specific DNA binding|RNA polymerase II proximal promoter sequence-specific DNA binding|transcriptional repressor activity, RNA polymerase II proximal promoter sequence-specific DNA binding|nucleus|transcription, DNA-templated|multicellular organism development|short-ter…
CX3CR1	966.45829515799	1649.48387793474	283.432712381242	0.171831150442111	-2.54093649546234	0.0424542552716724	0.335755785802822	Down	17.997	4.7299	35.5052	64.9565	2.70145	7.06115	2.36995	0.824747	4.74743	10.8103	1.17096	0.725715	GeneID:1524,Genbank:NM_001171174.1,HGNC:HGNC:2558,MIM:601470	C-X3-C motif chemokine receptor 1				hsa04060,hsa04062	Cytokine-cytokine receptor interaction|Chemokine signaling pathway
CXCL1	6085.31356896143	1058.17173106101	11112.4554068618	10.5015614013044	3.39253194263087	0.00501164090707942	0.0756494460780076	Up	5.71155	49.0058	30.6784	6.62228	70.1499	163.083	494.02	304.861	105.078	140.538	573.217	1525.51	GeneID:2919,Genbank:NM_001511.3,HGNC:HGNC:4602,MIM:155730	C-X-C motif chemokine ligand 1				hsa04060,hsa04062,hsa04621,hsa04657,hsa04668,hsa05120,hsa05132,hsa05134,hsa05146,hsa05167,hsa05323	Cytokine-cytokine receptor interaction|Chemokine signaling pathway|NOD-like receptor signaling pathway|IL-17 signaling pathway|TNF signaling pathway|Epithelial cell signaling in Helicobacter pylori infection|Salmonella infection|Legionellosis|Amoebiasis|Kaposi sarcoma-associated herpesvirus infection|Rheumatoid arthritis
CXCL13	24.6981747691069	5.79118752174223	43.6051620164715	7.52957175929147	2.91256781465613	1.32646689915659e-07	1.68451684113908e-05	Up	0.0490603	0.361062	0.147708	0	0.78844	0.365664	0.949921	2.43593	2.31909	0.935879	1.91643	2.43293	GeneID:10563,Genbank:NM_006419.2,HGNC:HGNC:10639,MIM:605149	C-X-C motif chemokine ligand 13				hsa04060,hsa04062	Cytokine-cytokine receptor interaction|Chemokine signaling pathway
CXCL16	3459.08588784168	4699.22184710848	2218.94992857488	0.47219518481347	-1.08254476505555	0.00063849624847409	0.0156498556007111	Down	68.195	120.018	118.603	58.1166	75.4453	106.981	31.2609	49.6289	25.9951	26.0636	23.2204	66.8088	GeneID:58191,Genbank:NM_022059.3,HGNC:HGNC:16642,MIM:605398	C-X-C motif chemokine ligand 16				hsa04060,hsa04062	Cytokine-cytokine receptor interaction|Chemokine signaling pathway
CXCL3	3837.12049520415	1312.71857069703	6361.52241971128	4.84606720870372	2.27681441324803	0.0314352739320495	0.275176411418166	Up	5.48804	78.5371	40.5193	7.22535	66.2527	107.116	290.006	196.442	32.4165	35.3679	323.352	803.548	GeneID:2921,Genbank:NM_002090.2,HGNC:HGNC:4604,MIM:139111	C-X-C motif chemokine ligand 3				hsa04060,hsa04062,hsa04621,hsa04657,hsa04668,hsa05132,hsa05134,hsa05167	Cytokine-cytokine receptor interaction|Chemokine signaling pathway|NOD-like receptor signaling pathway|IL-17 signaling pathway|TNF signaling pathway|Salmonella infection|Legionellosis|Kaposi sarcoma-associated herpesvirus infection
CXCL5	1554.01429666665	158.189406729007	2949.83918660429	18.6475140630475	4.22091140965951	0.00427990065754438	0.0675723054265453	Up	1.34053	7.90084	2.079	0.669951	8.77115	7.60982	35.0009	45.1422	9.00682	10.8959	187.697	211.195	GeneID:6374,Genbank:NM_002994.4,HGNC:HGNC:10642,MIM:600324	C-X-C motif chemokine ligand 5				hsa04060,hsa04062,hsa04657,hsa04668,hsa05133,hsa05323	Cytokine-cytokine receptor interaction|Chemokine signaling pathway|IL-17 signaling pathway|TNF signaling pathway|Pertussis|Rheumatoid arthritis
CXCL8	85225.5071348183	24475.7953255545	145975.218944082	5.96406437472018	2.57629582981926	0.00833532529748226	0.109749493492394	Up	173.618	1022.68	511.223	155.856	784.353	1179.81	4325.76	3963.52	855.847	792.938	2420.19	7704.33	GeneID:3576,Genbank:NM_000584.3,HGNC:HGNC:6025,MIM:146930	C-X-C motif chemokine ligand 8				hsa04060,hsa04062,hsa04064,hsa04072,hsa04218,hsa04620,hsa04621,hsa04622,hsa04657,hsa04932,hsa04933,hsa05120,hsa05131,hsa05132,hsa05133,hsa05134,hsa05142,hsa05144,hsa05146,hsa05160,hsa05161,hsa05163,hsa05164,hsa05167,hsa05200,hsa05202,hsa05219,hsa05323	Cytokine-cytokine receptor interaction|Chemokine signaling pathway|NF-kappa B signaling pathway|Phospholipase D signaling pathway|Cellular senescence|Toll-like receptor signaling pathway|NOD-like receptor signaling pathway|RIG-I-like receptor signaling pathway|IL-17 signaling pathway|Non-alcoholic fatty liver disease (NAFLD)|AGE-RAGE signaling pathway in diabetic complications|Epithelial cell sig…
CXCR1	229.739287569325	431.780845416062	27.6977297225876	0.0641476573512618	-3.96245961018743	0.000314051994944271	0.00875001782416272	Down	7.31469	7.38444	3.50831	6.89961	4.87268	25.9605	0.858112	0.591381	0.181604	0.544018	0.301938	0.645464	GeneID:3577,Genbank:NM_000634.2,HGNC:HGNC:6026,MIM:146929	C-X-C motif chemokine receptor 1				hsa04060,hsa04062,hsa04072,hsa04144,hsa05120	Cytokine-cytokine receptor interaction|Chemokine signaling pathway|Phospholipase D signaling pathway|Endocytosis|Epithelial cell signaling in Helicobacter pylori infection
CXCR2	457.595522259618	869.882373881226	45.3086706380106	0.0520859739183507	-4.26296126415683	0.000231130738423857	0.00694050378824895	Down	12.4524	6.90169	6.31279	12.4177	6.11158	38.2288	1.06583	0.234616	0.414226	0.937951	0.459344	0.772998	GeneID:3579,Genbank:NM_001168298.1,HGNC:HGNC:6027,MIM:146928	C-X-C motif chemokine receptor 2				hsa04060,hsa04062,hsa04072,hsa04144,hsa05120,hsa05163	Cytokine-cytokine receptor interaction|Chemokine signaling pathway|Phospholipase D signaling pathway|Endocytosis|Epithelial cell signaling in Helicobacter pylori infection|Human cytomegalovirus infection
CXXC5	525.828497138464	706.440263511199	345.216730765729	0.488670802892673	-1.03306518588348	0.00144700265161315	0.0304061408507439	Down	8.10627	12.3366	8.75452	5.86712	17.6159	10.5485	4.09829	3.41557	3.28393	3.14291	5.48964	6.85833	GeneID:51523,Genbank:NM_001317201.1,HGNC:HGNC:26943,MIM:612752	CXXC finger protein 5		GO:0000122,GO:0005654,GO:0005829,GO:0008134,GO:0008270,GO:0043565	negative regulation of transcription from RNA polymerase II promoter|nucleoplasm|cytosol|transcription factor binding|zinc ion binding|sequence-specific DNA binding
CYB5D1	302.022646804651	181.458963681624	422.586329927677	2.32882587530434	1.21960277427354	2.43139517963139e-05	0.00114852292514933	Up	1.17273	1.1752	1.34832	1.64736	1.20925	1.22672	2.76533	2.83493	1.85556	2.10787	2.83431	3.26598	GeneID:124637,Genbank:NM_144607.5,HGNC:HGNC:26516	cytochrome b5 domain containing 1		GO:0046872	metal ion binding
CYB5R2	100.209964566054	21.2583284861469	179.161600645961	8.42783103867799	3.07516139126666	1.9371210851436e-07	2.32520869980422e-05	Up	0.0917626	0.304107	0.529032	0.201664	0.143742	0.150539	1.86307	1.98973	0.855526	1.10146	0.764505	1.91885	GeneID:51700,Genbank:NM_001302826.1,HGNC:HGNC:24376,MIM:608342	cytochrome b5 reductase 2		GO:0004128,GO:0005634,GO:0005739,GO:0005789,GO:0015701,GO:0016020,GO:0016126,GO:0055114	cytochrome-b5 reductase activity, acting on NAD(P)H|nucleus|mitochondrion|endoplasmic reticulum membrane|bicarbonate transport|membrane|sterol biosynthetic process|oxidation-reduction process	hsa00520	Amino sugar and nucleotide sugar metabolism
CYBB	8244.76989147381	11949.3257511134	4540.21403183416	0.379955666654338	-1.39609700061849	7.05463071460645e-06	0.000410738881307236	Down	207.677	177.828	173.255	172.788	88.9755	104.153	101.65	46.809	36.4246	36.5506	43.545	41.8935	GeneID:1536,Genbank:NM_000397.3,HGNC:HGNC:2578,MIM:300481	cytochrome b-245 beta chain				hsa04066,hsa04145,hsa04216,hsa04217,hsa04621,hsa04670,hsa04933,hsa05140	HIF-1 signaling pathway|Phagosome|Ferroptosis|Necroptosis|NOD-like receptor signaling pathway|Leukocyte transendothelial migration|AGE-RAGE signaling pathway in diabetic complications|Leishmaniasis
CYBRD1	83.2750064531433	142.143244458254	24.4067684480328	0.171705440811159	-2.54199234030611	1.31565672446252e-05	0.000682156334207268	Down	3.30187	1.1309	2.56942	3.68868	1.17548	0.860526	0.223605	0.290423	0.319785	0.445162	0.403347	0.257513	GeneID:79901,Genbank:NM_001256909.1,HGNC:HGNC:20797,MIM:605745	cytochrome b reductase 1		GO:0000293,GO:0005765,GO:0005886,GO:0006879,GO:0010039,GO:0016021,GO:0016722,GO:0031526,GO:0046872,GO:0070062	ferric-chelate reductase activity|lysosomal membrane|plasma membrane|cellular iron ion homeostasis|response to iron ion|integral component of membrane|oxidoreductase activity, oxidizing metal ions|brush border membrane|metal ion binding|extracellular exosome	hsa04978	Mineral absorption
CYGB	12.4446184633011	5.95059166225914	18.9386452643431	3.18264911108907	1.67022810777606	0.00280343168648623	0.0500306927756326	Up	0.0301684	0	0.0113746	0.0204852	0.0976035	0.0342545	0.0788304	0.0745333	0.109775	0.158779	0.259742	0.154409	GeneID:114757,Genbank:NM_134268.4,HGNC:HGNC:16505,MIM:608759	cytoglobin		GO:0001666,GO:0004096,GO:0004601,GO:0005344,GO:0005506,GO:0005829,GO:0006979,GO:0008941,GO:0010764,GO:0015671,GO:0016607,GO:0019395,GO:0019825,GO:0020037,GO:0032966,GO:0043005,GO:0043025,GO:0047888,GO:0050999,GO:2000490	response to hypoxia|catalase activity|peroxidase activity|oxygen carrier activity|iron ion binding|cytosol|response to oxidative stress|nitric oxide dioxygenase activity|negative regulation of fibroblast migration|oxygen transport|nuclear speck|fatty acid oxidation|oxygen binding|heme binding|negative regulation of collagen biosynthetic process|neuron projection|neuronal cell body|fatty acid pero…
CYP19A1	2.2909214125313	0.521843981541364	4.05999884352123	7.78010092504902	2.95978887026588	0.0239498432111634	0.228829514356126	Up	0	0.016045	0	0	0	0	0.0463508	0.015235	0.0233588	0.00767165	0.00834588	0.0486975	GeneID:1588,Genbank:NM_000103.3,HGNC:HGNC:2594,MIM:107910	cytochrome P450 family 19 subfamily A member 1				hsa00140,hsa04913	Steroid hormone biosynthesis|Ovarian steroidogenesis
CYP1A1	137.593289504992	255.800966853032	19.3856121569511	0.0757839674941062	-3.72196351899331	3.70015901638383e-05	0.00164165282942093	Down	0.962286	3.90038	2.67911	1.24195	8.16245	6.85325	0.251914	0.162525	0.110239	0.0606	0.506397	0.416134	GeneID:1543,Genbank:NM_000499.4,HGNC:HGNC:2595,MIM:108330	cytochrome P450 family 1 subfamily A member 1				hsa00140,hsa00380,hsa00830,hsa00980,hsa04913,hsa05204	Steroid hormone biosynthesis|Tryptophan metabolism|Retinol metabolism|Metabolism of xenobiotics by cytochrome P450|Ovarian steroidogenesis|Chemical carcinogenesis
CYP1B1	6151.18240245255	8951.80251885939	3350.56228604572	0.374289119871317	-1.41777498342703	0.0205544339569827	0.20637870578244	Down	101.386	232.663	83.9422	56.7344	112.85	92.0052	63.048	74.1752	7.14493	7.21287	42.5029	26.8797	GeneID:1545,Genbank:NM_000104.3,HGNC:HGNC:2597,MIM:601771	cytochrome P450 family 1 subfamily B member 1				hsa00140,hsa00380,hsa00980,hsa04913,hsa05204,hsa05206	Steroid hormone biosynthesis|Tryptophan metabolism|Metabolism of xenobiotics by cytochrome P450|Ovarian steroidogenesis|Chemical carcinogenesis|MicroRNAs in cancer
CYP27A1	968.892388885231	1565.04379220458	372.740985565882	0.238166489284511	-2.06995765878058	0.00123476777772144	0.0270153624276757	Down	13.7679	38.8346	17.633	12.6726	46.2955	66.1146	10.8754	2.9822	1.07982	1.44952	12.6414	10.0235	GeneID:1593,Genbank:XM_017003488.2,HGNC:HGNC:2605,MIM:606530	cytochrome P450 family 27 subfamily A member 1		GO:0005506,GO:0005739,GO:0005743,GO:0005759,GO:0006699,GO:0008395,GO:0016125,GO:0016705,GO:0020037	iron ion binding|mitochondrion|mitochondrial inner membrane|mitochondrial matrix|bile acid biosynthetic process|steroid hydroxylase activity|sterol metabolic process|oxidoreductase activity, acting on paired donors, with incorporation or reduction of molecular oxygen|heme binding	hsa00120,hsa03320,hsa04979	Primary bile acid biosynthesis|PPAR signaling pathway|Cholesterol metabolism
CYP27B1	43.7046330244042	12.206279232655	75.2029868161533	6.16100823049873	2.62316646295202	0.00287139037071957	0.0507269317004643	Up	0.0829825	0.318038	0.185061	0.0865978	0.148983	0.15811	0.661185	2.11422	0.417058	0.434095	0.72114	1.84489	GeneID:1594,Genbank:NM_000785.3,HGNC:HGNC:2606,MIM:609506	cytochrome P450 family 27 subfamily B member 1				hsa00100,hsa04928,hsa05152	Steroid biosynthesis|Parathyroid hormone synthesis, secretion and action|Tuberculosis
CYP2J2	33.8285294453495	8.11034447479732	59.5467144159016	7.34206969888165	2.87618681012714	0.000373200689983626	0.0100311995275507	Up	0.0220255	0.069005	0.138051	0.225989	0.126866	0.155055	0.41712	0.746022	2.21294	1.39512	0.322194	0.63623	GeneID:1573,Genbank:NM_000775.3,HGNC:HGNC:2634,MIM:601258	cytochrome P450 family 2 subfamily J member 2				hsa00590,hsa00591,hsa04726,hsa04750,hsa04913	Arachidonic acid metabolism|Linoleic acid metabolism|Serotonergic synapse|Inflammatory mediator regulation of TRP channels|Ovarian steroidogenesis
CYP2S1	151.129558228002	267.743150164342	34.5159662916626	0.128914469970479	-2.95551388717685	5.34819204515864e-06	0.000331191044492598	Down	6.67778	5.08065	2.14755	3.25089	3.82531	1.6689	0.590822	0.695849	0.188568	0.139333	0.521986	0.238922	GeneID:29785,Genbank:NM_030622.7,HGNC:HGNC:15654,MIM:611529	cytochrome P450 family 2 subfamily S member 1		GO:0005506,GO:0005783,GO:0005789,GO:0008392,GO:0008395,GO:0008401,GO:0019373,GO:0020037,GO:0031090,GO:0070330	iron ion binding|endoplasmic reticulum|endoplasmic reticulum membrane|arachidonic acid epoxygenase activity|steroid hydroxylase activity|retinoic acid 4-hydroxylase activity|epoxygenase P450 pathway|heme binding|organelle membrane|aromatase activity	hsa00830,hsa00980	Retinol metabolism|Metabolism of xenobiotics by cytochrome P450
CYP3A5	80.9165722332407	1.09895190671195	160.734192559769	146.261352819965	7.19240480094181	6.89442357913053e-11	2.46581169845434e-08	Up	0.0182353	0	0	0	0	0.0507722	0.898909	1.47574	0.462141	0.870914	1.09345	3.02829	GeneID:1577,Genbank:NM_000777.4,HGNC:HGNC:2638,MIM:605325	cytochrome P450 family 3 subfamily A member 5				hsa00140,hsa00830,hsa00980,hsa00982,hsa05204	Steroid hormone biosynthesis|Retinol metabolism|Metabolism of xenobiotics by cytochrome P450|Drug metabolism - cytochrome P450|Chemical carcinogenesis
CYS1	3.53310040886688	0.325966945475115	6.74023387225864	20.6776606211847	4.37000106965408	0.00775437262581818	0.103975042285741	Up	0	0.0203331	0	0	0.0203487	0	0	0.202607	0	0.0167543	0.280623	0.245162	GeneID:192668,Genbank:NM_001037160.2,HGNC:HGNC:18525	cystin 1		GO:0005829,GO:0005856,GO:0005929,GO:0060170,GO:0070062	cytosol|cytoskeleton|cilium|ciliary membrane|extracellular exosome
CYTL1	3.37661065579199	5.74341813451284	1.00980317707113	0.175819199198316	-2.50783547562435	0.0223509398640503	0.218172752540883	Down	0.0508746	0.160264	0.315762	0.37378	0.0476218	0.251345	0	0	0.0515456	0.100044	0	0.0493446	GeneID:54360,Genbank:NM_018659.2,HGNC:HGNC:24435,MIM:607930	cytokine like 1		GO:0002062,GO:0005102,GO:0005615,GO:0007165,GO:0045944,GO:0048839,GO:0050650,GO:0051091,GO:1990079	chondrocyte differentiation|receptor binding|extracellular space|signal transduction|positive regulation of transcription from RNA polymerase II promoter|inner ear development|chondroitin sulfate proteoglycan biosynthetic process|positive regulation of DNA binding transcription factor activity|cartilage homeostasis
DACH1	25.8160880878958	36.5550539358272	15.0771222399643	0.412449733118499	-1.27770979177041	0.00245892518699243	0.0456974166511583	Down	0.243492	0.100846	0.227184	0.194002	0.205491	0.215508	0.0562706	0.0559348	0.105815	0.0983378	0.043435	0.0552236	GeneID:1602,Genbank:XM_011534939.2,HGNC:HGNC:2663,MIM:603803	dachshund family transcription factor 1		GO:0001075,GO:0001078,GO:0001967,GO:0003677,GO:0005634,GO:0005667,GO:0005737,GO:0007275,GO:0007585,GO:0008283,GO:0010944,GO:0030336,GO:0033262,GO:0045892,GO:0046545,GO:0048147,GO:0060244,GO:2000279	transcription factor activity, RNA polymerase II core promoter sequence-specific binding involved in preinitiation complex assembly|transcriptional repressor activity, RNA polymerase II proximal promoter sequence-specific DNA binding|suckling behavior|DNA binding|nucleus|transcription factor complex|cytoplasm|multicellular organism development|respiratory gaseous exchange|cell proliferation|negat…
DBP	240.070273299187	332.087217558712	148.053329039663	0.445826641952839	-1.16544526235257	0.000288358313036697	0.00819040427223357	Down	8.42302	3.45971	12.3417	7.33882	13.7846	13.6232	1.96232	1.06687	3.27215	3.03167	4.61342	7.5366	GeneID:1628,Genbank:NM_001352.4,HGNC:HGNC:2697,MIM:124097	D-box binding PAR bZIP transcription factor	TF_bZIP	GO:0000977,GO:0001077,GO:0001889,GO:0005634,GO:0006357,GO:0007275,GO:0007623,GO:0045944	RNA polymerase II regulatory region sequence-specific DNA binding|transcriptional activator activity, RNA polymerase II proximal promoter sequence-specific DNA binding|liver development|nucleus|regulation of transcription from RNA polymerase II promoter|multicellular organism development|circadian rhythm|positive regulation of transcription from RNA polymerase II promoter
DCSTAMP	3.60808317794735	6.41523871223388	0.800927643660815	0.124847675914763	-3.00175912966813	0.00644397803026123	0.0908533507484538	Down	0.144545	0.214606	0.212042	0	0.128568	0	0.0204832	0.0205538	0	0	0	0	GeneID:81501,Genbank:XM_011517321.1,HGNC:HGNC:18549,MIM:605933	dendrocyte expressed seven transmembrane protein		GO:0005789,GO:0005886,GO:0009986,GO:0010008,GO:0016021,GO:0030176,GO:0030308,GO:0030316,GO:0033116,GO:0034241,GO:0036006,GO:0043011,GO:0045657,GO:0045780,GO:0061025,GO:0071353,GO:0071356,GO:0072675	endoplasmic reticulum membrane|plasma membrane|cell surface|endosome membrane|integral component of membrane|integral component of endoplasmic reticulum membrane|negative regulation of cell growth|osteoclast differentiation|endoplasmic reticulum-Golgi intermediate compartment membrane|positive regulation of macrophage fusion|cellular response to macrophage colony-stimulating factor stimulus|myelo…
DCUN1D3	540.406461393268	269.646582433915	811.166340352621	3.00825744955037	1.58892803952082	5.2131579979565e-05	0.00217525223605209	Up	2.72948	2.50868	2.68128	2.49875	2.17667	2.68332	7.81972	9.34004	4.45647	4.80981	4.77058	8.13463	GeneID:123879,Genbank:NM_173475.3,HGNC:HGNC:28734,MIM:616167	defective in cullin neddylation 1 domain containing 3		GO:0000151,GO:0005886,GO:0010225,GO:0010332,GO:0030308,GO:0031624,GO:0032182,GO:0043065,GO:0043687,GO:0045116,GO:0048471,GO:0051443,GO:0097602,GO:2000134	ubiquitin ligase complex|plasma membrane|response to UV-C|response to gamma radiation|negative regulation of cell growth|ubiquitin conjugating enzyme binding|ubiquitin-like protein binding|positive regulation of apoptotic process|post-translational protein modification|protein neddylation|perinuclear region of cytoplasm|positive regulation of ubiquitin-protein transferase activity|cullin family p…
DDAH2	407.089796798288	583.391285641745	230.788307954832	0.395597797970121	-1.33789369929193	1.73596730117391e-06	0.000138228651218948	Down	12.98	15.2776	18.4849	9.0342	29.4015	20.5157	3.61941	6.77034	4.39931	4.01916	5.51701	10.0037	GeneID:23564,Genbank:NM_013974.2,HGNC:HGNC:2716,MIM:604744	dimethylarginine dimethylaminohydrolase 2		GO:0000052,GO:0003824,GO:0005739,GO:0005815,GO:0005829,GO:0006527,GO:0006809,GO:0007263,GO:0016403,GO:0016597,GO:0043066,GO:0045429,GO:0050999,GO:0070062	citrulline metabolic process|catalytic activity|mitochondrion|microtubule organizing center|cytosol|arginine catabolic process|nitric oxide biosynthetic process|nitric oxide mediated signal transduction|dimethylargininase activity|amino acid binding|negative regulation of apoptotic process|positive regulation of nitric oxide biosynthetic process|regulation of nitric-oxide synthase activity|extrac…
DDIT4	2273.42783977288	1470.54728181594	3076.30839772982	2.09194796778718	1.06484696843526	0.00188834479500288	0.0370671554408809	Up	26.0695	46.2202	42.7353	22.1696	74.1777	72.1815	58.2464	98.4725	48.9431	84.178	77.9799	143.489	GeneID:54541,Genbank:NM_019058.3,HGNC:HGNC:24944,MIM:607729	DNA damage inducible transcript 4				hsa04140,hsa04150,hsa04151,hsa05206	Autophagy - animal|mTOR signaling pathway|PI3K-Akt signaling pathway|MicroRNAs in cancer
DDIT4L	3.22747387915411	0.90996103469384	5.54498672361439	6.0936529282048	2.60730733182338	0.0174709976469806	0.184667812885003	Up	0.0265354	0	0.0529513	0	0	0.070046	0.131686	0.0261001	0.109613	0.10746	0.233359	0.19946	GeneID:115265,Genbank:NM_145244.3,HGNC:HGNC:30555,MIM:607730	DNA damage inducible transcript 4 like		GO:0005737,GO:0009968	cytoplasm|negative regulation of signal transduction
DDX21	2881.15201993313	1668.89447613133	4093.40956373493	2.45276715950542	1.29441028576236	1.97222545848049e-06	0.00015093122777236	Up	16.9147	19.7395	20.4062	16.6476	12.4708	14.9564	50.4419	38.7355	38.3459	28.3233	34.6214	26.4833	GeneID:9188,Genbank:NM_004728.3,HGNC:HGNC:2744,MIM:606357	DExD-box helicase 21		GO:0001649,GO:0003723,GO:0003725,GO:0004004,GO:0005524,GO:0005634,GO:0005654,GO:0005730,GO:0005737,GO:0006364,GO:0006366,GO:0009615,GO:0010501,GO:0016020,GO:0019843,GO:0030515,GO:0035198,GO:0043330,GO:0045815,GO:0097322	osteoblast differentiation|RNA binding|double-stranded RNA binding|ATP-dependent RNA helicase activity|ATP binding|nucleus|nucleoplasm|nucleolus|cytoplasm|rRNA processing|transcription from RNA polymerase II promoter|response to virus|RNA secondary structure unwinding|membrane|rRNA binding|snoRNA binding|miRNA binding|response to exogenous dsRNA|positive regulation of gene expression, epigenetic|…
DDX58	3161.37336866926	1104.7369306716	5218.00980666692	4.72330530626394	2.23979679180803	2.59325609714772e-05	0.00120548575868737	Up	7.08192	11.5592	12.4337	15.8445	8.18118	9.80228	34.5403	56.8886	80.0289	59.5388	12.8113	29.3727	GeneID:23586,Genbank:NM_014314.3,HGNC:HGNC:19102,MIM:609631	DExD/H-box helicase 58		GO:0002230,GO:0003690,GO:0003725,GO:0003727,GO:0004386,GO:0005524,GO:0005737,GO:0005829,GO:0005923,GO:0008270,GO:0009597,GO:0009615,GO:0010628,GO:0015629,GO:0016032,GO:0016579,GO:0030334,GO:0031625,GO:0032480,GO:0032587,GO:0032725,GO:0032727,GO:0032728,GO:0032755,GO:0032757,GO:0034344,GO:0035549,GO:0039528,GO:0039529,GO:0042802,GO:0042993,GO:0045087,GO:0045944,GO:0051091,GO:0051607,GO:0060760,GO:…	positive regulation of defense response to virus by host|double-stranded DNA binding|double-stranded RNA binding|single-stranded RNA binding|helicase activity|ATP binding|cytoplasm|cytosol|bicellular tight junction|zinc ion binding|detection of virus|response to virus|positive regulation of gene expression|actin cytoskeleton|viral process|protein deubiquitination|regulation of cell migration|ubiq…	hsa04064,hsa04622,hsa04623,hsa05160,hsa05161,hsa05162,hsa05164,hsa05168,hsa05169	NF-kappa B signaling pathway|RIG-I-like receptor signaling pathway|Cytosolic DNA-sensing pathway|Hepatitis C|Hepatitis B|Measles|Influenza A|Herpes simplex infection|Epstein-Barr virus infection
DDX60	2947.25223376534	762.169887496073	5132.3345800346	6.73384591051696	2.75143070859109	2.23108544516931e-06	0.000167093044558087	Up	2.98046	4.3393	3.48957	4.88189	2.36485	2.68577	16.3887	25.3542	38.7701	26.6933	5.89183	12.6591	GeneID:55601,Genbank:NM_017631.5,HGNC:HGNC:25942,MIM:613974	DExD/H-box helicase 60		GO:0003690,GO:0003725,GO:0003727,GO:0004386,GO:0005524,GO:0005737,GO:0005829,GO:0009615,GO:0045087,GO:0045111,GO:0051607,GO:1900245,GO:1900246	double-stranded DNA binding|double-stranded RNA binding|single-stranded RNA binding|helicase activity|ATP binding|cytoplasm|cytosol|response to virus|innate immune response|intermediate filament cytoskeleton|defense response to virus|positive regulation of MDA-5 signaling pathway|positive regulation of RIG-I signaling pathway
DDX60L	7692.85542081654	2716.7805675839	12668.9302740492	4.66321440355265	2.22132476290345	2.02759361565692e-06	0.000154493817888642	Up	9.71088	28.334	13.0145	9.97246	14.4639	10.0565	54.0457	76.8624	85.0866	50.041	24.5528	61.7632	GeneID:91351,Genbank:XM_011532405.1,HGNC:HGNC:26429,MIM:616725	DExD/H-box 60 like		GO:0003723,GO:0004386,GO:0005524	RNA binding|helicase activity|ATP binding
DEPP1	10.2171312695609	4.55823348685483	15.8760290522669	3.48293458377037	1.80030337658345	0.00727057240457608	0.0991906490298447	Up	0.0378591	0	0.0630061	0.0389326	0.060043	0.378895	0.117164	0.268886	0.261885	0.176658	0.297061	0.661492	GeneID:11067,Genbank:NM_007021.3,HGNC:HGNC:23355,MIM:611309	DEPP1, autophagy regulator		GO:0005737	cytoplasm
DGKG	9.22443995036128	13.1215748392944	5.32730506142813	0.405995859999575	-1.30046307877872	0.0384547609221001	0.315210329822172	Down	0.143814	0.0475161	0.0618426	0.127529	0.0252302	0.0398894	0.0321114	0.0324731	0.0323432	0.0250671	0.020202	0.00663703	GeneID:1608,Genbank:NM_001080745.1,HGNC:HGNC:2853,MIM:601854	diacylglycerol kinase gamma		GO:0003951,GO:0004143,GO:0005509,GO:0005524,GO:0005737,GO:0005886,GO:0007165,GO:0007205,GO:0030168,GO:0035556,GO:0046486,GO:0046834,GO:0048666	NAD+ kinase activity|diacylglycerol kinase activity|calcium ion binding|ATP binding|cytoplasm|plasma membrane|signal transduction|protein kinase C-activating G-protein coupled receptor signaling pathway|platelet activation|intracellular signal transduction|glycerolipid metabolic process|lipid phosphorylation|neuron development	hsa00561,hsa00564,hsa04070,hsa04072,hsa05231	Glycerolipid metabolism|Glycerophospholipid metabolism|Phosphatidylinositol signaling system|Phospholipase D signaling pathway|Choline metabolism in cancer
DHRS9	118.4091037992	224.941534430749	11.8766731676521	0.0527989337216357	-4.24334739522966	0.000197502545899719	0.00619182847386865	Down	1.94204	8.63976	1.82333	2.19704	7.12229	1.95727	0.259194	0.157733	0.257864	0.0976611	0.15004	0.210136	GeneID:10170,Genbank:NM_199204.1,HGNC:HGNC:16888,MIM:612131	dehydrogenase/reductase 9		GO:0004022,GO:0004745,GO:0005789,GO:0008209,GO:0016854,GO:0030176,GO:0030855,GO:0031090,GO:0042448,GO:0042572,GO:0042904,GO:0047035	alcohol dehydrogenase (NAD) activity|retinol dehydrogenase activity|endoplasmic reticulum membrane|androgen metabolic process|racemase and epimerase activity|integral component of endoplasmic reticulum membrane|epithelial cell differentiation|organelle membrane|progesterone metabolic process|retinol metabolic process|9-cis-retinoic acid biosynthetic process|testosterone dehydrogenase (NAD+) activ…	hsa00830	Retinol metabolism
DHX58	1784.59248703151	602.682054162265	2966.50291990075	4.92216899344087	2.29929419087485	2.24126857478233e-07	2.61854878487069e-05	Up	6.73794	4.55124	8.60852	8.93799	9.35597	9.87043	24.7723	37.5887	49.6638	41.9794	10	34.7194	GeneID:79132,Genbank:NM_024119.2,HGNC:HGNC:29517,MIM:608588	DExH-box helicase 58		GO:0003677,GO:0003725,GO:0003727,GO:0004386,GO:0005524,GO:0005737,GO:0008270,GO:0009615,GO:0016032,GO:0032480,GO:0032481,GO:0039534,GO:0039536,GO:0045087,GO:0045088,GO:0045824,GO:0051607,GO:1900245,GO:1900246	DNA binding|double-stranded RNA binding|single-stranded RNA binding|helicase activity|ATP binding|cytoplasm|zinc ion binding|response to virus|viral process|negative regulation of type I interferon production|positive regulation of type I interferon production|negative regulation of MDA-5 signaling pathway|negative regulation of RIG-I signaling pathway|innate immune response|regulation of innate …	hsa04622	RIG-I-like receptor signaling pathway
DIRC2	324.94022397477	448.058925962547	201.821521986994	0.450435222450772	-1.15060844937815	0.00313507049300381	0.0536544046776287	Down	17.0914	6.19696	10.3135	8.52979	8.40782	5.25063	6.78035	1.68816	3.29885	3.87642	5.0036	2.26924	GeneID:84925,Genbank:NM_032839.2,HGNC:HGNC:16628,MIM:602773	disrupted in renal carcinoma 2
DLEU7	39.9480766374157	57.1857221499278	22.7104311249036	0.397134639051371	-1.33229989315829	0.0182143245696614	0.190570769004965	Down	1.72334	0.773605	1.91812	0.540276	0.762322	0.551733	0.907277	0.148216	0.185377	0.14478	0.297507	0.365551	GeneID:220107,Genbank:NM_198989.3,HGNC:HGNC:17567	deleted in lymphocytic leukemia, 7
DLG4	349.670423638927	473.841350414903	225.49949686295	0.475896619544705	-1.07127988830535	0.000153528208844837	0.00515535908211894	Down	2.50983	1.92045	2.34208	1.95313	2.99663	2.02452	0.650053	0.702463	0.858854	0.974653	0.964378	0.942301	GeneID:1742,Genbank:NM_001321074.1,HGNC:HGNC:2903,MIM:602887	discs large MAGUK scaffold protein 4		GO:0000165,GO:0002091,GO:0004385,GO:0005088,GO:0005737,GO:0005783,GO:0005829,GO:0005886,GO:0006461,GO:0007165,GO:0007204,GO:0007268,GO:0007399,GO:0007612,GO:0008021,GO:0008022,GO:0014069,GO:0015276,GO:0016188,GO:0016323,GO:0019900,GO:0019903,GO:0030054,GO:0030165,GO:0030666,GO:0030863,GO:0031234,GO:0031697,GO:0031748,GO:0031812,GO:0032281,GO:0032403,GO:0032839,GO:0033130,GO:0035176,GO:0035255,GO:…	MAPK cascade|negative regulation of receptor internalization|guanylate kinase activity|Ras guanyl-nucleotide exchange factor activity|cytoplasm|endoplasmic reticulum|cytosol|plasma membrane|protein complex assembly|signal transduction|positive regulation of cytosolic calcium ion concentration|chemical synaptic transmission|nervous system development|learning|synaptic vesicle|protein C-terminus bi…	hsa04390,hsa04724,hsa05016,hsa05030	Hippo signaling pathway|Glutamatergic synapse|Huntington disease|Cocaine addiction
DLL1	425.187390846298	68.8289687177917	781.545812974805	11.3548964561601	3.50524264524167	7.459484505369e-08	1.03751957108406e-05	Up	0.468136	0.954527	0.717802	0.762179	1.08255	0.803906	9.28211	12.704	5.84298	3.09555	5.15964	10.854	GeneID:28514,Genbank:XM_005266934.4,HGNC:HGNC:2908,MIM:606582	delta like canonical Notch ligand 1		GO:0001709,GO:0001756,GO:0001757,GO:0001947,GO:0002315,GO:0003323,GO:0005112,GO:0005509,GO:0005576,GO:0005886,GO:0005887,GO:0005912,GO:0007219,GO:0007220,GO:0007368,GO:0007386,GO:0008217,GO:0008284,GO:0008285,GO:0009954,GO:0014002,GO:0014807,GO:0016324,GO:0021510,GO:0021688,GO:0021693,GO:0030097,GO:0030154,GO:0030155,GO:0030857,GO:0030957,GO:0031410,GO:0032693,GO:0034351,GO:0035265,GO:0035333,GO:…	cell fate determination|somitogenesis|somite specification|heart looping|marginal zone B cell differentiation|type B pancreatic cell development|Notch binding|calcium ion binding|extracellular region|plasma membrane|integral component of plasma membrane|adherens junction|Notch signaling pathway|Notch receptor processing|determination of left/right symmetry|compartment pattern specification|regula…	hsa01522,hsa04330,hsa04658,hsa05200,hsa05224	Endocrine resistance|Notch signaling pathway|Th1 and Th2 cell differentiation|Pathways in cancer|Breast cancer
DLL4	6.08332871045596	1.18541273357476	10.9812446873372	9.26364664079647	3.2115802231789	0.000196853700559825	0.00619182847386865	Up	0.0129046	0	0.0143343	0.0268139	0.0539799	0	0	0.211602	0.0643758	0.0975116	0.135127	0.189053	GeneID:54567,Genbank:NM_019074.3,HGNC:HGNC:2910,MIM:605185	delta like canonical Notch ligand 4		GO:0000122,GO:0001525,GO:0001569,GO:0001974,GO:0003208,GO:0003209,GO:0003222,GO:0003344,GO:0005112,GO:0005509,GO:0005886,GO:0007165,GO:0007219,GO:0007220,GO:0007601,GO:0008015,GO:0008285,GO:0010596,GO:0010628,GO:0010629,GO:0016021,GO:0030217,GO:0035333,GO:0035912,GO:0035924,GO:0044344,GO:0045746,GO:0045747,GO:0050767,GO:0060579,GO:0061074,GO:0061314,GO:0072554,GO:0090051,GO:1903588,GO:2000179	negative regulation of transcription from RNA polymerase II promoter|angiogenesis|branching involved in blood vessel morphogenesis|blood vessel remodeling|cardiac ventricle morphogenesis|cardiac atrium morphogenesis|ventricular trabecula myocardium morphogenesis|pericardium morphogenesis|Notch binding|calcium ion binding|plasma membrane|signal transduction|Notch signaling pathway|Notch receptor p…	hsa01522,hsa04330,hsa04658,hsa05200,hsa05224	Endocrine resistance|Notch signaling pathway|Th1 and Th2 cell differentiation|Pathways in cancer|Breast cancer
DNAAF1	136.499652652565	10.8006442799434	262.198661025187	24.2762055882245	4.60147103843973	0.000269903806085162	0.00779778724203564	Up	0.0750048	0.0426708	0.0293156	0.0617882	0.0071223	0.0373932	1.13247	1.47072	0.322322	0.334751	0.12872	0.768839	GeneID:123872,Genbank:NM_178452.5,HGNC:HGNC:30539,MIM:613190	dynein axonemal assembly factor 1		GO:0000922,GO:0001947,GO:0003341,GO:0003356,GO:0005737,GO:0005829,GO:0005886,GO:0005930,GO:0016607,GO:0030324,GO:0035469,GO:0036158,GO:0036159,GO:0044458,GO:0060271,GO:0060287,GO:0060972,GO:0070286,GO:0070840,GO:0071907,GO:0071910	spindle pole|heart looping|cilium movement|regulation of cilium beat frequency|cytoplasm|cytosol|plasma membrane|axoneme|nuclear speck|lung development|determination of pancreatic left/right asymmetry|outer dynein arm assembly|inner dynein arm assembly|motile cilium assembly|cilium assembly|epithelial cilium movement involved in determination of left/right asymmetry|left/right pattern formation|a…
DNAAF4	16.4756532454896	22.1860114399612	10.7652950510181	0.485228950690423	-1.04326246493289	0.0317858777667026	0.276039399336701	Down	0.386579	0.132439	0.380203	0.310024	0.438123	0.541761	0.063318	0.0407071	0.147579	0.0629481	0.341777	0.190978	GeneID:161582,Genbank:NM_001033560.1,HGNC:HGNC:21493,MIM:608706	dynein axonemal assembly factor 4		GO:0001764,GO:0003341,GO:0005634,GO:0005737,GO:0005813,GO:0005829,GO:0005886,GO:0007368,GO:0030331,GO:0033146,GO:0036158,GO:0036159,GO:0061136,GO:0097730	neuron migration|cilium movement|nucleus|cytoplasm|centrosome|cytosol|plasma membrane|determination of left/right symmetry|estrogen receptor binding|regulation of intracellular estrogen receptor signaling pathway|outer dynein arm assembly|inner dynein arm assembly|regulation of proteasomal protein catabolic process|non-motile cilium
DNAH8	13.8670419989052	7.77766859443908	19.9564154033714	2.56586085676625	1.35944293710874	0.0112970894351797	0.135976299691981	Up	0.0299781	0.00913567	0.0179632	0.0125211	0.0129702	0.0081753	0.0322967	0.0513733	0.0780884	0.0327785	0.0351587	0.0314577	GeneID:1769,Genbank:XM_017010327.1,HGNC:HGNC:2952,MIM:603337	dynein axonemal heavy chain 8		GO:0003341,GO:0003777,GO:0005524,GO:0005858,GO:0005874,GO:0008569,GO:0030286,GO:0036157,GO:0036158,GO:0045503,GO:0045505,GO:0051959,GO:0060285	cilium movement|microtubule motor activity|ATP binding|axonemal dynein complex|microtubule|ATP-dependent microtubule motor activity, minus-end-directed|dynein complex|outer dynein arm|outer dynein arm assembly|dynein light chain binding|dynein intermediate chain binding|dynein light intermediate chain binding|cilium-dependent cell motility	hsa05016	Huntington disease
DNAJA1	3293.52918817845	2170.23294226139	4416.82543409551	2.03518495553439	1.02515991110433	0.00015632588551712	0.00521830694035719	Up	24.4828	41.5778	56.532	45.9152	47.232	48.1464	59.5396	85.6955	84.9535	79.7273	58.0109	99.8323	GeneID:3301,Genbank:NM_001539.3,HGNC:HGNC:5229,MIM:602837	DnaJ heat shock protein family (Hsp40) member A1		GO:0001664,GO:0001671,GO:0005524,GO:0005634,GO:0005739,GO:0005783,GO:0005829,GO:0006457,GO:0007283,GO:0009408,GO:0016020,GO:0030317,GO:0030521,GO:0030544,GO:0030957,GO:0031397,GO:0031625,GO:0042769,GO:0043065,GO:0043066,GO:0043508,GO:0046872,GO:0048471,GO:0050750,GO:0051082,GO:0051087,GO:0051223,GO:0055131,GO:0070062,GO:0070585,GO:1901998,GO:1903748,GO:1905259	G-protein coupled receptor binding|ATPase activator activity|ATP binding|nucleus|mitochondrion|endoplasmic reticulum|cytosol|protein folding|spermatogenesis|response to heat|membrane|flagellated sperm motility|androgen receptor signaling pathway|Hsp70 protein binding|Tat protein binding|negative regulation of protein ubiquitination|ubiquitin protein ligase binding|DNA damage response, detection o…	hsa04141	Protein processing in endoplasmic reticulum
DNAJC3	2093.15265142074	1176.26601290985	3010.03928993163	2.55897837470062	1.35556795556649	0.0203103908151813	0.204735687981026	Up	9.84663	14.3121	9.24431	9.09073	9.90817	9.2531	23.8169	42.4358	10.1418	13.4125	22.2359	23.4395	GeneID:5611,Genbank:NM_006260.4,HGNC:HGNC:9439,MIM:601184	DnaJ heat shock protein family (Hsp40) member C3				hsa04141,hsa05164	Protein processing in endoplasmic reticulum|Influenza A
DNASE2	648.659261476212	898.877549838994	398.440973113431	0.443265017782232	-1.17375858454642	0.00109882698117763	0.0245937967370854	Down	24.2123	25.6941	12.2892	10.4128	19.6586	15.579	6.27763	7.19191	5.91035	7.36772	7.0737	8.61959	GeneID:1777,Genbank:NM_001375.2,HGNC:HGNC:2960,MIM:126350	deoxyribonuclease 2, lysosomal		GO:0003677,GO:0004531,GO:0005622,GO:0005764,GO:0006259,GO:0006309,GO:0030218,GO:0070062	DNA binding|deoxyribonuclease II activity|intracellular|lysosome|DNA metabolic process|apoptotic DNA fragmentation|erythrocyte differentiation|extracellular exosome	hsa04142	Lysosome
DOCK5	1636.19518620215	2199.4489579425	1072.94141446181	0.487822829707992	-1.0355708182297	0.0057644421561039	0.083271018201161	Down	9.82296	9.77414	4.4275	6.993	4.06824	8.49776	3.57081	4.18279	2.01156	2.73978	3.3916	1.82069	GeneID:80005,Genbank:NM_024940.7,HGNC:HGNC:23476,MIM:616904	dedicator of cytokinesis 5		GO:0005085,GO:0005737,GO:0005829,GO:0005886,GO:0007264,GO:0010634,GO:1900026,GO:1904694,GO:1904754	guanyl-nucleotide exchange factor activity|cytoplasm|cytosol|plasma membrane|small GTPase mediated signal transduction|positive regulation of epithelial cell migration|positive regulation of substrate adhesion-dependent cell spreading|negative regulation of vascular smooth muscle contraction|positive regulation of vascular associated smooth muscle cell migration
DOK2	958.502705331515	1441.54338193718	475.46202872585	0.329828456558076	-1.60021221956815	9.38577977113943e-09	1.91262547080487e-06	Down	33.3488	27.1429	34.4126	32.4073	43.1927	33.7684	8.64929	6.50401	6.13252	14.1831	8.89283	11.4151	GeneID:9046,Genbank:XM_005273680.4,HGNC:HGNC:2991,MIM:604997	docking protein 2		GO:0005057,GO:0005068,GO:0005829,GO:0007165,GO:0007166,GO:0007265,GO:0007411,GO:0050900	signal transducer activity, downstream of receptor|transmembrane receptor protein tyrosine kinase adaptor activity|cytosol|signal transduction|cell surface receptor signaling pathway|Ras protein signal transduction|axon guidance|leukocyte migration
DPEP2	1436.67787063017	2044.75463750155	828.601103758777	0.405232534291365	-1.30317808862447	1.84756722183011e-06	0.000143904958055879	Down	16.2375	5.19641	14.4698	12.3426	14.7932	18.8409	3.29401	2.02985	4.84007	5.261	5.37795	5.32537	GeneID:64174,Genbank:XM_024450373.1,HGNC:HGNC:23028,MIM:609925	dipeptidase 2		GO:0008235,GO:0008239,GO:0016805,GO:0031225,GO:0046872	metalloexopeptidase activity|dipeptidyl-peptidase activity|dipeptidase activity|anchored component of membrane|metal ion binding
DPEP3	36.2408272259896	53.5016142009888	18.9800402509904	0.354756403791637	-1.49509936793754	0.000417269584601304	0.0109470800451165	Down	1.08458	0.216362	0.847735	0.643256	0.714617	1.82408	0.267859	0.0948415	0.253288	0.372087	0.241133	0.389013	GeneID:64180,Genbank:NM_001129758.1,HGNC:HGNC:23029,MIM:609926	dipeptidase 3		GO:0001669,GO:0005886,GO:0007140,GO:0008235,GO:0008239,GO:0016805,GO:0031225,GO:0046872	acrosomal vesicle|plasma membrane|male meiotic nuclear division|metalloexopeptidase activity|dipeptidyl-peptidase activity|dipeptidase activity|anchored component of membrane|metal ion binding
DPP9-AS1	16.2652707631149	10.2327330747098	22.29780845152	2.17906675457303	1.12371039334061	0.0192338228173748	0.197958313136404	Up	0.10739	0.0291835	0.0605917	0.0688508	0.0719012	0.0458118	0.12081	0.201635	0.0262691	0.0371953	0.0815648	0.0157726	GeneID:100131094,Genbank:NM_001242901.1,HGNC:HGNC:50706	DPP9 antisense RNA 1		GO:0004177,GO:0005634,GO:0005829,GO:0008236,GO:0042802	aminopeptidase activity|nucleus|cytosol|serine-type peptidase activity|identical protein binding
DPYSL2	369.572682054066	519.546155111447	219.599208996685	0.422675072919324	-1.24237906232959	0.000538279645011824	0.0135148291960347	Down	7.26977	4.27943	4.42787	6.84478	3.0435	2.97038	1.66217	1.60327	1.60803	2.27326	1.8943	1.31667	GeneID:1808,Genbank:NM_001197293.2,HGNC:HGNC:3014,MIM:602463	dihydropyrimidinase like 2		GO:0004157,GO:0005829,GO:0005856,GO:0005886,GO:0006139,GO:0006897,GO:0007010,GO:0007165,GO:0007399,GO:0007411,GO:0007420,GO:0008017,GO:0030516,GO:0042802,GO:0070062	dihydropyrimidinase activity|cytosol|cytoskeleton|plasma membrane|nucleobase-containing compound metabolic process|endocytosis|cytoskeleton organization|signal transduction|nervous system development|axon guidance|brain development|microtubule binding|regulation of axon extension|identical protein binding|extracellular exosome	hsa04360	Axon guidance
DRAM1	2368.36310809526	840.559771607262	3896.16644458325	4.6352045103625	2.21263299355993	0.000718888857364807	0.0172819303502308	Up	7.51007	23.1477	13.288	12.2694	6.96111	12.3425	81.1643	73.8255	18.0446	19.9297	39.191	68.5906	GeneID:55332,Genbank:XM_017019578.1,HGNC:HGNC:25645,MIM:610776	DNA damage regulated autophagy modulator 1
DSC1	24.4386055954448	36.0383388647846	12.8388723261049	0.356255941048674	-1.48901402163492	0.0368284477282942	0.305451276118483	Down	0.214511	0.103305	0.562497	0.787676	0.273157	0.224432	0.0333401	0.0751457	0.225632	0.280297	0.0726875	0.0486963	GeneID:1823,Genbank:NM_024421.2,HGNC:HGNC:3035,MIM:125643	desmocollin 1		GO:0001533,GO:0005509,GO:0005886,GO:0005921,GO:0007156,GO:0016020,GO:0016021,GO:0030057,GO:0031424,GO:0043312,GO:0070062,GO:0070268,GO:0101003	cornified envelope|calcium ion binding|plasma membrane|gap junction|homophilic cell adhesion via plasma membrane adhesion molecules|membrane|integral component of membrane|desmosome|keratinization|neutrophil degranulation|extracellular exosome|cornification|ficolin-1-rich granule membrane
DSP	38.2134129584652	20.2222458210799	56.2045800958504	2.779344123948	1.47474447260147	0.0419978669666084	0.33302625104543	Up	0.141124	0.0290368	0.11396	0.0648062	0.0821474	0.0325234	0.218534	0.0688699	0.450027	0.144858	0.0904962	0.10797	GeneID:1832,Genbank:NM_004415.3,HGNC:HGNC:3052,MIM:125647	desmoplakin				hsa05412	Arrhythmogenic right ventricular cardiomyopathy (ARVC)
DTX3L	4376.63816390318	1648.82062092264	7104.45570688371	4.30881056236925	2.10728967149582	7.30729260063672e-05	0.00288424105464321	Up	11.0612	17.575	12.645	22.9629	10.027	11.4521	42.7253	61.3262	99.9259	78.0571	20.3603	27.6316	GeneID:151636,Genbank:NM_138287.3,HGNC:HGNC:30323,MIM:613143	deltex E3 ubiquitin ligase 3L		GO:0000209,GO:0002230,GO:0003723,GO:0004842,GO:0004857,GO:0005634,GO:0005654,GO:0005737,GO:0005764,GO:0005765,GO:0005829,GO:0006302,GO:0006974,GO:0008047,GO:0008333,GO:0010390,GO:0015031,GO:0019899,GO:0031901,GO:0032092,GO:0033522,GO:0033523,GO:0035563,GO:0042393,GO:0042787,GO:0043234,GO:0044389,GO:0045087,GO:0045893,GO:0046872,GO:0051444,GO:0051607,GO:0051865,GO:0070936,GO:0097677,GO:1900182,GO:…	protein polyubiquitination|positive regulation of defense response to virus by host|RNA binding|ubiquitin-protein transferase activity|enzyme inhibitor activity|nucleus|nucleoplasm|cytoplasm|lysosome|lysosomal membrane|cytosol|double-strand break repair|cellular response to DNA damage stimulus|enzyme activator activity|endosome to lysosome transport|histone monoubiquitination|protein transport|en…	hsa04330	Notch signaling pathway
DUSP2	2207.1171911105	1337.49780380179	3076.73657841922	2.30036757419243	1.20186440686286	1.53029631719624e-05	0.000777346172720698	Up	28.6116	27.9282	37.2796	46.156	41.8284	42.8954	76.1262	77.3134	45.6256	89.2142	44.4264	120.379	GeneID:1844,Genbank:XM_017003546.1,HGNC:HGNC:3068,MIM:603068	dual specificity phosphatase 2		GO:0000188,GO:0001706,GO:0004725,GO:0005634,GO:0006470,GO:0008330,GO:0017017,GO:0031965,GO:0051019	inactivation of MAPK activity|endoderm formation|protein tyrosine phosphatase activity|nucleus|protein dephosphorylation|protein tyrosine/threonine phosphatase activity|MAP kinase tyrosine/serine/threonine phosphatase activity|nuclear membrane|mitogen-activated protein kinase binding	hsa04010	MAPK signaling pathway
DUSP4	1462.5985378693	734.62251678786	2190.57455895074	2.98190500412244	1.57623429777411	0.0194372190479166	0.199236095244188	Up	3.1751	8.83477	1.21604	0.701658	5.31127	3.95531	9.14836	19.2239	4.66871	4.28316	9.5399	12.3735	GeneID:1846,Genbank:NM_001394.6,HGNC:HGNC:3070,MIM:602747	dual specificity phosphatase 4		GO:0000188,GO:0001706,GO:0004725,GO:0005634,GO:0005654,GO:0008330,GO:0016311,GO:0016791,GO:0017017,GO:0035335,GO:0035970,GO:0070373,GO:1990439	inactivation of MAPK activity|endoderm formation|protein tyrosine phosphatase activity|nucleus|nucleoplasm|protein tyrosine/threonine phosphatase activity|dephosphorylation|phosphatase activity|MAP kinase tyrosine/serine/threonine phosphatase activity|peptidyl-tyrosine dephosphorylation|peptidyl-threonine dephosphorylation|negative regulation of ERK1 and ERK2 cascade|MAP kinase serine/threonine p…	hsa04010	MAPK signaling pathway
DUSP5	1048.88930961832	410.123642084236	1687.65497715241	4.11499071005953	2.04088917364419	1.55597501390133e-09	4.869368235468e-07	Up	4.333	8.59218	9.74067	11.8102	12.1657	9.13048	33.4407	34.6909	25.6466	36.0908	17.2085	51.995	GeneID:1847,Genbank:NM_004419.3,HGNC:HGNC:3071,MIM:603069	dual specificity phosphatase 5		GO:0000165,GO:0000187,GO:0001706,GO:0004725,GO:0005654,GO:0006470,GO:0008138,GO:0016311,GO:0016791,GO:0017017,GO:0035335,GO:0035970	MAPK cascade|activation of MAPK activity|endoderm formation|protein tyrosine phosphatase activity|nucleoplasm|protein dephosphorylation|protein tyrosine/serine/threonine phosphatase activity|dephosphorylation|phosphatase activity|MAP kinase tyrosine/serine/threonine phosphatase activity|peptidyl-tyrosine dephosphorylation|peptidyl-threonine dephosphorylation	hsa04010	MAPK signaling pathway
DYRK3	89.7076878704473	29.2117141361999	150.203661604695	5.14189824343647	2.36230105996889	0.00259923821841691	0.0474002599144187	Up	0.0838819	0.284794	0.162388	0.118372	0.30806	0.235215	0.889371	1.8571	0.491	0.426395	0.914295	0.670574	GeneID:8444,Genbank:NM_001004023.1,HGNC:HGNC:3094,MIM:603497	dual specificity tyrosine phosphorylation regulated kinase 3		GO:0000287,GO:0004672,GO:0004674,GO:0004712,GO:0004713,GO:0005524,GO:0005634,GO:0005737,GO:0006468,GO:0010494,GO:0030218,GO:0035617,GO:0043066,GO:0080135,GO:1903432	magnesium ion binding|protein kinase activity|protein serine/threonine kinase activity|protein serine/threonine/tyrosine kinase activity|protein tyrosine kinase activity|ATP binding|nucleus|cytoplasm|protein phosphorylation|cytoplasmic stress granule|erythrocyte differentiation|stress granule disassembly|negative regulation of apoptotic process|regulation of cellular response to stress|regulation…
EBF1	219.833281995276	116.155696666806	323.510867323746	2.78514852570462	1.47775426529742	1.26555762368774e-05	0.000664038842967896	Up	0.144147	0.0578435	0.213474	0.115514	0.119452	0.0598745	0.264827	0.351956	0.321884	0.171813	0.243148	0.206459	GeneID:1879,Genbank:NM_182708.2,HGNC:HGNC:3126,MIM:164343	early B cell factor 1	COE	GO:0000978,GO:0001077,GO:0003677,GO:0003700,GO:0005634,GO:0005654,GO:0006355,GO:0007275,GO:0045893,GO:0045944,GO:0046872	RNA polymerase II proximal promoter sequence-specific DNA binding|transcriptional activator activity, RNA polymerase II proximal promoter sequence-specific DNA binding|DNA binding|DNA binding transcription factor activity|nucleus|nucleoplasm|regulation of transcription, DNA-templated|multicellular organism development|positive regulation of transcription, DNA-templated|positive regulation of tran…
EBI3	641.228835688888	82.004720844163	1200.45295053361	14.6388273525726	3.8717280856414	4.87162022662195e-09	1.13833525962066e-06	Up	1.08939	4.26812	2.32372	1.3499	4.47349	4.51825	51.4579	52.3312	13.6398	21.8338	25.2486	70.7467	GeneID:10148,Genbank:XM_011527619.2,HGNC:HGNC:3129,MIM:605816	Epstein-Barr virus induced 3
ECE1	4008.43854788537	1930.65731052064	6086.21978525009	3.15240812136093	1.65645432303927	5.52246174233561e-09	1.25852537227298e-06	Up	8.84139	11.2875	8.06981	6.10541	10.786	15.3849	25.8963	34.6198	30.5992	20.7675	17.954	30.4193	GeneID:1889,Genbank:NM_001113348.1,HGNC:HGNC:3146,MIM:600423	endothelin converting enzyme 1
EDA	18.2450958113034	7.29180204799063	29.1983895746162	4.00427622451191	2.00154149814698	9.32752100826237e-05	0.00350031703789717	Up	0.0305466	0.00908047	0.0674754	0.0227486	0.0276966	0.0292023	0.0820755	0.0389459	0.201322	0.166634	0.0834989	0.130396	GeneID:1896,Genbank:NM_001399.4,HGNC:HGNC:3157,MIM:300451	ectodysplasin A		GO:0005102,GO:0005123,GO:0005164,GO:0005576,GO:0005581,GO:0005789,GO:0005811,GO:0005856,GO:0005886,GO:0005887,GO:0006955,GO:0007160,GO:0010467,GO:0010628,GO:0016020,GO:0016021,GO:0019221,GO:0030154,GO:0033209,GO:0038177,GO:0042346,GO:0042475,GO:0043231,GO:0043473,GO:0045177,GO:0051092,GO:0060662,GO:0060789,GO:0061153,GO:0090263,GO:1901222	receptor binding|death receptor binding|tumor necrosis factor receptor binding|extracellular region|collagen trimer|endoplasmic reticulum membrane|lipid droplet|cytoskeleton|plasma membrane|integral component of plasma membrane|immune response|cell-matrix adhesion|gene expression|positive regulation of gene expression|membrane|integral component of membrane|cytokine-mediated signaling pathway|cel…	hsa04060	Cytokine-cytokine receptor interaction
EDNRB	14.2851308596963	27.8363421409654	0.733919578427203	0.026365517951697	-5.24520385097449	0.000780578994083315	0.0184361817672643	Down	0.102223	0.675206	0.0908904	0	0.720037	0.236936	0.0125847	0.0125519	0	0	0	0.0227677	GeneID:1910,Genbank:NM_000115.4,HGNC:HGNC:3180,MIM:131244	endothelin receptor type B				hsa04020,hsa04022,hsa04080,hsa04916,hsa04926,hsa05200	Calcium signaling pathway|cGMP-PKG signaling pathway|Neuroactive ligand-receptor interaction|Melanogenesis|Relaxin signaling pathway|Pathways in cancer
EEPD1	569.550851852829	1025.90580810879	113.19589559687	0.110337513153904	-3.1800047251725	1.86014050891582e-08	3.3957252519531e-06	Down	3.75143	8.23259	4.19932	2.38598	6.78981	6.34052	0.801059	0.279054	0.333397	0.274934	0.84501	0.554487	GeneID:80820,Genbank:NM_030636.2,HGNC:HGNC:22223,MIM:617192	endonuclease/exonuclease/phosphatase family domain containing 1		GO:0003677,GO:0006281	DNA binding|DNA repair
EGLN3	14.6344361904741	21.1648716089184	8.10400077202988	0.382898650262308	-1.38496552026551	0.00643348614948438	0.0907784579466295	Down	0.460336	0.193846	0.622913	0.387734	0.585795	0.686195	0.323077	0.0929169	0.0698918	0.136012	0.0998827	0.23654	GeneID:112399,Genbank:NM_022073.3,HGNC:HGNC:14661,MIM:606426	egl-9 family hypoxia inducible factor 3		GO:0001666,GO:0005506,GO:0005634,GO:0005654,GO:0005737,GO:0005829,GO:0006915,GO:0006919,GO:0006974,GO:0016706,GO:0018126,GO:0018401,GO:0031418,GO:0031545,GO:0042127,GO:0043523,GO:0061418	response to hypoxia|iron ion binding|nucleus|nucleoplasm|cytoplasm|cytosol|apoptotic process|activation of cysteine-type endopeptidase activity involved in apoptotic process|cellular response to DNA damage stimulus|oxidoreductase activity, acting on paired donors, with incorporation or reduction of molecular oxygen, 2-oxoglutarate as one donor, and incorporation of one atom each of oxygen into bo…	hsa04066,hsa05200,hsa05211	HIF-1 signaling pathway|Pathways in cancer|Renal cell carcinoma
EGR1	721.081450827904	1129.74020542999	312.422696225819	0.276543841428489	-1.85441988098218	0.0198562338192938	0.201844836243111	Down	17.5265	12.8153	14.2452	44.5894	8.90208	8.85602	2.87333	3.58753	5.0895	3.25875	4.3915	7.10886	GeneID:1958,Genbank:NM_001964.2,HGNC:HGNC:3238,MIM:128990	early growth response 1	zf-C2H2			hsa04371,hsa04912,hsa04928,hsa04933,hsa05020,hsa05166	Apelin signaling pathway|GnRH signaling pathway|Parathyroid hormone synthesis, secretion and action|AGE-RAGE signaling pathway in diabetic complications|Prion diseases|Human T-cell leukemia virus 1 infection
EGR2	638.761631219254	969.006448507393	308.516813931116	0.318384686094028	-1.65115714916762	0.00697811204579487	0.0962924516555552	Down	8.90692	26.6365	8.92063	9.66907	16.1023	10.791	4.85947	4.47826	2.29559	2.83668	3.67387	4.20228	GeneID:1959,Genbank:NM_001136178.1,HGNC:HGNC:3239,MIM:129010	early growth response 2	zf-C2H2			hsa04625,hsa05161,hsa05166,hsa05203	C-type lectin receptor signaling pathway|Hepatitis B|Human T-cell leukemia virus 1 infection|Viral carcinogenesis
EHD1	9875.23188143901	5575.8211464759	14174.6426164021	2.54216235493152	1.34605617085228	0.00175497662978842	0.0352302009588112	Up	41.0883	65.5238	56.0063	44.0314	77.368	122.863	151.01	216.551	63.7891	83.6435	127.901	213.815	GeneID:10938,Genbank:NM_001282445.1,HGNC:HGNC:3242,MIM:605888	EH domain containing 1		GO:0005509,GO:0005524,GO:0005525,GO:0005811,GO:0005886,GO:0006886,GO:0006897,GO:0007596,GO:0010008,GO:0010886,GO:0016020,GO:0017137,GO:0020018,GO:0031095,GO:0031175,GO:0031901,GO:0032456,GO:0034383,GO:0042632,GO:0042802,GO:0045296,GO:0051260,GO:0055038,GO:0060271,GO:0061512,GO:0070062,GO:1901741,GO:1990090,GO:2001137	calcium ion binding|ATP binding|GTP binding|lipid droplet|plasma membrane|intracellular protein transport|endocytosis|blood coagulation|endosome membrane|positive regulation of cholesterol storage|membrane|Rab GTPase binding|ciliary pocket membrane|platelet dense tubular network membrane|neuron projection development|early endosome membrane|endocytic recycling|low-density lipoprotein particle cle…	hsa04144	Endocytosis
EHF	161.778200217668	22.6562839415318	300.900116493804	13.281088693553	3.73130150877193	2.07501163342127e-05	0.00101012719099188	Up	0.192468	0.130608	0.178344	0.0867947	0.088478	0.151392	0.957166	2.85842	0.668719	0.939816	1.41783	2.09091	GeneID:26298,Genbank:NM_012153.5,HGNC:HGNC:3246,MIM:605439	ETS homologous factor	ETS
EIF1B	1250.68583002588	722.347428686209	1779.02423136556	2.46283735598147	1.30032135643342	0.0397149285722157	0.321588409971792	Up	40.4999	40.7318	57.2831	41.674	46.9534	53.341	90.8412	104.398	45.9886	49.0361	82.0365	233.47	GeneID:10289,Genbank:NM_005875.2,HGNC:HGNC:30792	eukaryotic translation initiation factor 1B		GO:0003723,GO:0003743,GO:0006446	RNA binding|translation initiation factor activity|regulation of translational initiation	hsa03013	RNA transport
EIF2AK2	5092.28399595376	1221.18331044837	8963.38468145915	7.33991744299893	2.87576383619575	4.21675298064159e-07	4.39872595153237e-05	Up	5.01494	8.5173	5.92703	8.33994	4.90927	4.94521	38.6625	46.5439	72.6984	55.6428	12.6702	20.4705	GeneID:5610,Genbank:XM_011532987.2,HGNC:HGNC:9437,MIM:176871	eukaryotic translation initiation factor 2 alpha kinase 2				hsa04141,hsa04217,hsa05160,hsa05162,hsa05164,hsa05165,hsa05167,hsa05168,hsa05169,hsa05203	Protein processing in endoplasmic reticulum|Necroptosis|Hepatitis C|Measles|Influenza A|Human papillomavirus infection|Kaposi sarcoma-associated herpesvirus infection|Herpes simplex infection|Epstein-Barr virus infection|Viral carcinogenesis
ELL2	1114.19790211932	585.80522786457	1642.59057637406	2.8039875682943	1.48747995305755	0.010692437983102	0.131300709002878	Up	3.1689	6.60319	3.03465	2.4776	3.52667	2.96957	7.85946	16.2375	4.60081	5.80384	7.95506	9.50209	GeneID:22936,Genbank:NM_012081.5,HGNC:HGNC:17064,MIM:601874	elongation factor for RNA polymerase II 2	other	GO:0005654,GO:0006355,GO:0006368,GO:0008023,GO:0042795	nucleoplasm|regulation of transcription, DNA-templated|transcription elongation from RNA polymerase II promoter|transcription elongation factor complex|snRNA transcription from RNA polymerase II promoter
ELN	6.90490383032483	11.8897083401026	1.92009932054708	0.16149255016381	-2.63046048160673	0.000484928755665388	0.0124245269635028	Down	0.10016	0.0138013	0.181927	0.0261712	0.233109	0.151331	0.0125868	0	0.0126872	0	0.0129742	0	GeneID:2006,Genbank:XM_011515870.1,HGNC:HGNC:3327,MIM:130160	elastin				hsa04974	Protein digestion and absorption
ELOVL7	607.977847338063	68.4960886845059	1147.45960599162	16.7521916656707	4.06627794856831	1.26081035967068e-07	1.62468393773741e-05	Up	0.179121	1.57815	0.305146	0.20044	0.554642	0.875607	15.267	14.054	3.61967	3.7429	9.54818	11.1494	GeneID:79993,Genbank:NM_001104558.1,HGNC:HGNC:26292,MIM:614451	ELOVL fatty acid elongase 7		GO:0005783,GO:0005789,GO:0009922,GO:0019367,GO:0030148,GO:0030176,GO:0034625,GO:0034626,GO:0035338,GO:0042761,GO:0102336,GO:0102337,GO:0102338,GO:0102756	endoplasmic reticulum|endoplasmic reticulum membrane|fatty acid elongase activity|fatty acid elongation, saturated fatty acid|sphingolipid biosynthetic process|integral component of endoplasmic reticulum membrane|fatty acid elongation, monounsaturated fatty acid|fatty acid elongation, polyunsaturated fatty acid|long-chain fatty-acyl-CoA biosynthetic process|very long-chain fatty acid biosynthetic…	hsa00062,hsa01040	Fatty acid elongation|Biosynthesis of unsaturated fatty acids
ENG	4988.07621325984	7517.36313876494	2458.78928775473	0.327081350517104	-1.61227859252421	0.00365285047474057	0.0597723665451246	Down	68.7974	109.907	34.359	25.6665	147.402	99.3033	22.9094	36.0471	4.34381	7.10814	38.5473	21.2857	GeneID:2022,Genbank:NM_001114753.2,HGNC:HGNC:3349,MIM:131195	endoglin
ENHO	6.04491251564368	11.7462561310566	0.343568900230759	0.0292492259999658	-5.09545774151579	8.4170350070927e-07	7.60701531045051e-05	Down	0.728553	0.212995	0.628181	0.80289	0.923408	0.460123	0	0	0.0477144	0	0.0493835	0	GeneID:375704,Genbank:NM_198573.2,HGNC:HGNC:24838	energy homeostasis associated		GO:0005576,GO:0005886,GO:0045747	extracellular region|plasma membrane|positive regulation of Notch signaling pathway
ENPP1	16.6463536526641	11.0091816802619	22.2835256250664	2.02408555624239	1.01727027271894	0.0390945789351221	0.317926912221816	Up	0.0868473	0.0975389	0.0396554	0.0914864	0.0745292	0.0997031	0.0545953	0.208457	0.185059	0.118595	0.170951	0.157433	GeneID:5167,Genbank:NM_006208.2,HGNC:HGNC:3356,MIM:173335	ectonucleotide pyrophosphatase/phosphodiesterase 1		GO:0003676,GO:0004527,GO:0004528,GO:0004551,GO:0005044,GO:0005158,GO:0005509,GO:0005524,GO:0005615,GO:0005765,GO:0005886,GO:0005887,GO:0006091,GO:0006771,GO:0006796,GO:0006955,GO:0008270,GO:0009143,GO:0009986,GO:0016021,GO:0016323,GO:0030247,GO:0030308,GO:0030500,GO:0030505,GO:0030643,GO:0030730,GO:0031214,GO:0031953,GO:0032869,GO:0035529,GO:0042803,GO:0045599,GO:0045719,GO:0046034,GO:0046325,GO:…	nucleic acid binding|exonuclease activity|phosphodiesterase I activity|nucleotide diphosphatase activity|scavenger receptor activity|insulin receptor binding|calcium ion binding|ATP binding|extracellular space|lysosomal membrane|plasma membrane|integral component of plasma membrane|generation of precursor metabolites and energy|riboflavin metabolic process|phosphate-containing compound metabolic …	hsa00230,hsa00240,hsa00500,hsa00740,hsa00760,hsa00770	Purine metabolism|Pyrimidine metabolism|Starch and sucrose metabolism|Riboflavin metabolism|Nicotinate and nicotinamide metabolism|Pantothenate and CoA biosynthesis
ENPP2	114.562658867022	50.8963910749859	178.228926659058	3.50179890744065	1.80809623866354	0.000354325698662122	0.00962722150240881	Up	0.56087	0.294935	0.702438	0.271997	0.442845	0.465734	2.53976	1.66856	1.58897	1.30565	0.93863	0.650348	GeneID:5168,Genbank:NM_001040092.2,HGNC:HGNC:3357,MIM:601060	ectonucleotide pyrophosphatase/phosphodiesterase 2				hsa00565	Ether lipid metabolism
ENTPD7	337.463161466791	221.059943456285	453.866379477298	2.05313713728988	1.03782999407115	0.0165177043020567	0.177264401649445	Up	1.78386	2.06385	1.33462	1.56745	1.22634	0.755254	4.17423	3.40899	1.4494	2.06501	2.95024	1.50016	GeneID:57089,Genbank:NM_001349962.1,HGNC:HGNC:19745,MIM:616753	ectonucleoside triphosphate diphosphohydrolase 7		GO:0016021,GO:0017111,GO:0030666,GO:0034656,GO:0046872	integral component of membrane|nucleoside-triphosphatase activity|endocytic vesicle membrane|nucleobase-containing small molecule catabolic process|metal ion binding
EPAS1	409.59206340195	209.633524107048	609.550602696851	2.9076962060018	1.5398765453959	0.00288883912599885	0.0508813122443517	Up	0.957458	3.21367	0.925084	1.17922	1.88455	1.18835	2.60583	6.69254	2.26659	4.80356	4.31129	2.90317	GeneID:2034,Genbank:NM_001430.4,HGNC:HGNC:3374,MIM:603349	endothelial PAS domain protein 1	other	GO:0000981,GO:0001077,GO:0001525,GO:0001666,GO:0001892,GO:0001974,GO:0002027,GO:0003677,GO:0005634,GO:0005654,GO:0005667,GO:0005829,GO:0006366,GO:0007005,GO:0007165,GO:0007601,GO:0008134,GO:0016567,GO:0016607,GO:0030218,GO:0030324,GO:0035019,GO:0035035,GO:0042415,GO:0043129,GO:0043619,GO:0043687,GO:0045944,GO:0046982,GO:0048469,GO:0048625,GO:0055072,GO:0061418,GO:0071456	RNA polymerase II transcription factor activity, sequence-specific DNA binding|transcriptional activator activity, RNA polymerase II proximal promoter sequence-specific DNA binding|angiogenesis|response to hypoxia|embryonic placenta development|blood vessel remodeling|regulation of heart rate|DNA binding|nucleus|nucleoplasm|transcription factor complex|cytosol|transcription from RNA polymerase II…	hsa05200,hsa05211	Pathways in cancer|Renal cell carcinoma
EPHA1	268.621734545206	380.321858761657	156.921610328754	0.412602133465841	-1.27717681381655	6.75892606343789e-06	0.000396154445691468	Down	4.34726	2.71878	3.61916	2.20628	3.87462	5.03467	1.34073	0.938051	1.1478	0.867563	1.42224	1.57603	GeneID:2041,Genbank:XM_006715880.3,HGNC:HGNC:3385,MIM:179610	EPH receptor A1				hsa04360	Axon guidance
EPHB1	38.6380919845854	55.4144873920701	21.8616965771007	0.394512294635594	-1.34185783360069	0.0245379170263578	0.2326985908479	Down	0.18553	0.135421	0.066108	0.365996	0.10346	0.390468	0.078388	0.068606	0.0559222	0.0756126	0.0640938	0.173044	GeneID:2047,Genbank:XM_024453390.1,HGNC:HGNC:3392,MIM:600600	EPH receptor B1		GO:0001525,GO:0001771,GO:0005005,GO:0005524,GO:0005576,GO:0005783,GO:0005829,GO:0005886,GO:0005887,GO:0007411,GO:0008046,GO:0014719,GO:0021631,GO:0021952,GO:0022008,GO:0030010,GO:0030424,GO:0030425,GO:0031290,GO:0031589,GO:0031901,GO:0032403,GO:0032433,GO:0045121,GO:0046328,GO:0046777,GO:0048013,GO:0048593,GO:0050965,GO:0051965,GO:0060326,GO:0060996,GO:0060997,GO:0061351,GO:0070062,GO:0070372,GO:…	angiogenesis|immunological synapse formation|transmembrane-ephrin receptor activity|ATP binding|extracellular region|endoplasmic reticulum|cytosol|plasma membrane|integral component of plasma membrane|axon guidance|axon guidance receptor activity|skeletal muscle satellite cell activation|optic nerve morphogenesis|central nervous system projection neuron axonogenesis|neurogenesis|establishment of …	hsa04360	Axon guidance
EPHB2	36.4726121987349	65.5936329499947	7.35159144747497	0.112077820923251	-3.15742728337948	8.86547625917404e-06	0.000494800864465048	Down	0.229173	0.309895	0.122711	0.0929752	0.309177	0.0839915	0.0122458	0.0256649	0.00930738	0	0.0189413	0.020526	GeneID:2048,Genbank:XM_006710442.4,HGNC:HGNC:3393,MIM:600997	EPH receptor B2		GO:0001525,GO:0001540,GO:0001655,GO:0001933,GO:0004713,GO:0005005,GO:0005102,GO:0005524,GO:0005576,GO:0005634,GO:0005829,GO:0005886,GO:0005887,GO:0007399,GO:0007411,GO:0007413,GO:0007611,GO:0007612,GO:0008046,GO:0010628,GO:0016310,GO:0018108,GO:0021631,GO:0021952,GO:0022038,GO:0030424,GO:0030425,GO:0031290,GO:0031915,GO:0042472,GO:0042802,GO:0043025,GO:0044877,GO:0046580,GO:0048013,GO:0048168,GO:…	angiogenesis|amyloid-beta binding|urogenital system development|negative regulation of protein phosphorylation|protein tyrosine kinase activity|transmembrane-ephrin receptor activity|receptor binding|ATP binding|extracellular region|nucleus|cytosol|plasma membrane|integral component of plasma membrane|nervous system development|axon guidance|axonal fasciculation|learning or memory|learning|axon g…	hsa04360	Axon guidance
EPHB3	6.17108272767936	11.4776482170172	0.86451723834155	0.075321810008063	-3.73078852096596	2.78777314610637e-05	0.00127894566454225	Down	0.191013	0.0877042	0.0572376	0.10446	0.128131	0.101736	0	0	0	0	0.0104235	0.0470485	GeneID:2049,Genbank:NM_004443.3,HGNC:HGNC:3394,MIM:601839	EPH receptor B3		GO:0001525,GO:0001655,GO:0005003,GO:0005524,GO:0005576,GO:0005829,GO:0005886,GO:0005887,GO:0007411,GO:0007413,GO:0008046,GO:0016477,GO:0021952,GO:0022038,GO:0022407,GO:0030425,GO:0031290,GO:0034446,GO:0043087,GO:0046777,GO:0048013,GO:0048538,GO:0048546,GO:0050770,GO:0051965,GO:0060021,GO:0060996,GO:0060997	angiogenesis|urogenital system development|ephrin receptor activity|ATP binding|extracellular region|cytosol|plasma membrane|integral component of plasma membrane|axon guidance|axonal fasciculation|axon guidance receptor activity|cell migration|central nervous system projection neuron axonogenesis|corpus callosum development|regulation of cell-cell adhesion|dendrite|retinal ganglion cell axon gui…	hsa04360	Axon guidance
EPOP	121.045886922982	71.4853727414253	170.606401104539	2.38659175383545	1.25495180266239	4.12483783229202e-05	0.0017896803630501	Up	0.751659	1.05887	1.25554	0.673003	1.0368	1.57579	1.51178	2.06795	2.11594	2.2624	1.707	3.05096	GeneID:100170841,Genbank:NM_001130677.1,HGNC:HGNC:34493,MIM:617795	elongin BC and polycomb repressive complex 2 associated protein		GO:0003682,GO:0005694,GO:0006357,GO:0035098,GO:0035616,GO:0048663,GO:0048863,GO:0070449	chromatin binding|chromosome|regulation of transcription from RNA polymerase II promoter|ESC/E(Z) complex|histone H2B conserved C-terminal lysine deubiquitination|neuron fate commitment|stem cell differentiation|elongin complex
EPS8	65.4707184134747	90.8105133693752	40.1309234575742	0.441919354583319	-1.17814497721199	0.0159833882028171	0.173764812812884	Down	0.805675	0.282623	1.0151	1.20086	0.247957	0.274906	0.28626	0.378524	0.197599	0.234492	0.185331	0.207807	GeneID:2059,Genbank:NM_004447.5,HGNC:HGNC:3420,MIM:600206	epidermal growth factor receptor pathway substrate 8
EPSTI1	3475.35906598684	853.44112639689	6097.27700557679	7.14434401740006	2.83680155137844	1.63360026552287e-07	2.00201710862156e-05	Up	2.37429	4.1297	4.41127	4.02054	3.37797	3.0719	18.5806	25.0345	38.6827	25.0601	5.69008	20.1685	GeneID:94240,Genbank:NM_001331228.1,HGNC:HGNC:16465,MIM:607441	epithelial stromal interaction 1
ERBB3	89.6365104332847	121.402523202234	57.8704976643349	0.476682824523616	-1.06889845064404	0.00177285101057891	0.0355076730975948	Down	0.726971	0.530986	0.47473	0.905218	0.76943	1.22198	0.0780543	0.212947	0.247936	0.504115	0.47383	0.285699	GeneID:2065,Genbank:NM_001982.3,HGNC:HGNC:3431,MIM:190151	erb-b2 receptor tyrosine kinase 3				hsa01521,hsa04010,hsa04012,hsa04020,hsa04151,hsa05205,hsa05206	EGFR tyrosine kinase inhibitor resistance|MAPK signaling pathway|ErbB signaling pathway|Calcium signaling pathway|PI3K-Akt signaling pathway|Proteoglycans in cancer|MicroRNAs in cancer
EREG	1876.42624824394	412.896381057889	3339.95611542999	8.08909031092166	3.01597746807985	0.000295448095165782	0.00828436458844852	Up	3.00063	5.67325	7.96573	1.44699	8.76268	10.1848	73.1791	66.4351	8.33278	9.77169	49.2229	57.0502	GeneID:2069,Genbank:NM_001432.2,HGNC:HGNC:3443,MIM:602061	epiregulin		GO:0000165,GO:0001525,GO:0001550,GO:0001556,GO:0001819,GO:0004713,GO:0005088,GO:0005154,GO:0005576,GO:0005615,GO:0005622,GO:0005887,GO:0007143,GO:0007173,GO:0007267,GO:0008083,GO:0008284,GO:0008285,GO:0009299,GO:0009653,GO:0009887,GO:0019221,GO:0030216,GO:0030728,GO:0038128,GO:0042060,GO:0042108,GO:0042327,GO:0042700,GO:0043434,GO:0043616,GO:0045089,GO:0045410,GO:0045740,GO:0045741,GO:0045840,GO:…	MAPK cascade|angiogenesis|ovarian cumulus expansion|oocyte maturation|positive regulation of cytokine production|protein tyrosine kinase activity|Ras guanyl-nucleotide exchange factor activity|epidermal growth factor receptor binding|extracellular region|extracellular space|intracellular|integral component of plasma membrane|female meiotic nuclear division|epidermal growth factor receptor signali…	hsa04010,hsa04012,hsa04151,hsa05210	MAPK signaling pathway|ErbB signaling pathway|PI3K-Akt signaling pathway|Colorectal cancer
ERICH3	43.522986256566	2.08281261981937	84.9631598933126	40.7925125308108	5.35023246458478	0.000168178699253839	0.00554009718876602	Up	0.00397234	0.012248	0.00803975	0.00806933	0	0.0157424	0.112843	0.238155	0.555216	0.815052	0.00819189	0.0843444	GeneID:127254,Genbank:NM_001002912.4,HGNC:HGNC:25346	glutamate rich 3
ETS2	3705.2268428337	1521.48492917814	5888.96875648925	3.87054031463215	1.95253497588631	0.00312976071763952	0.0536544046776287	Up	7.09439	13.6397	12.5954	6.10535	9.21775	14.0247	40.4449	62.986	15.1341	15.2074	25.4193	48.5207	GeneID:2114,Genbank:NM_001256295.1,HGNC:HGNC:3489,MIM:164740	ETS proto-oncogene 2, transcription factor	ETS			hsa04014,hsa05166	Ras signaling pathway|Human T-cell leukemia virus 1 infection
ETV3L	83.7594286931552	30.9014906344117	136.617366751899	4.4210607303119	2.1443925521427	6.0287866331244e-06	0.0003655864558668	Up	0.283633	0.586326	1.60229	1.02736	0.261636	0.554413	2.40204	3.6017	2.04879	2.7551	1.08904	2.98365	GeneID:440695,Genbank:NM_001004341.2,HGNC:HGNC:33834	ETS variant 3 like		GO:0000981,GO:0001227,GO:0005634,GO:0006351,GO:0006357,GO:0030154,GO:0043565	RNA polymerase II transcription factor activity, sequence-specific DNA binding|transcriptional repressor activity, RNA polymerase II transcription regulatory region sequence-specific DNA binding|nucleus|transcription, DNA-templated|regulation of transcription from RNA polymerase II promoter|cell differentiation|sequence-specific DNA binding
ETV7	122.53879892772	23.9324722481437	221.145125607296	9.24037948584474	3.20795210176082	0.00256106390036377	0.0468503599727297	Up	0.0479266	0.0512009	0.368306	0.599568	0.033263	0.244913	0.318184	1.29126	4.4288	5.16139	0.097716	2.23419	GeneID:51513,Genbank:NM_001207039.1,HGNC:HGNC:18160,MIM:605255	ETS variant 7	ETS	GO:0000122,GO:0000977,GO:0001227,GO:0005634,GO:0005654,GO:0006366,GO:0009887,GO:0030154	negative regulation of transcription from RNA polymerase II promoter|RNA polymerase II regulatory region sequence-specific DNA binding|transcriptional repressor activity, RNA polymerase II transcription regulatory region sequence-specific DNA binding|nucleus|nucleoplasm|transcription from RNA polymerase II promoter|animal organ morphogenesis|cell differentiation	hsa05202	Transcriptional misregulation in cancer
EVI2B	3814.19046401403	5182.9308041759	2445.45012385216	0.471827662040531	-1.08366809233622	6.22636438482633e-05	0.00253171776900421	Down	141.844	78.1907	113.629	110.559	72.0884	78.2454	38.3468	31.7427	40.2898	50.2877	49.3436	33.6377	GeneID:2124,Genbank:XM_005257946.4,HGNC:HGNC:3500,MIM:158381	ecotropic viral integration site 2B		GO:0005887,GO:0030854,GO:0043066,GO:0045660,GO:0061515,GO:0071157,GO:2000035	integral component of plasma membrane|positive regulation of granulocyte differentiation|negative regulation of apoptotic process|positive regulation of neutrophil differentiation|myeloid cell development|negative regulation of cell cycle arrest|regulation of stem cell division
EXT1	209.08460268121	123.054717552981	295.114487809439	2.39823790325127	1.26197478002678	0.00574449935607438	0.0831395480890909	Up	1.29676	1.35004	1.80574	1.45373	1.82833	1.80863	3.15102	4.83137	2.01458	2.38685	2.03673	4.22606	GeneID:2131,Genbank:NM_000127.2,HGNC:HGNC:3512,MIM:608177	exostosin glycosyltransferase 1				hsa00534	Glycosaminoglycan biosynthesis - heparan sulfate / heparin
F2RL2	17.3243706890011	6.30029574603975	28.3484456319625	4.4995420492414	2.16977817546264	0.00873456629153538	0.113467970436831	Up	0.0770272	0.161347	0.117686	0.122492	0.133637	0.10457	0.366074	0.784577	0.851647	0.096895	0.748566	0.0338892	GeneID:2151,Genbank:NM_004101.3,HGNC:HGNC:3539,MIM:601919	coagulation factor II thrombin receptor like 2				hsa04080,hsa04610	Neuroactive ligand-receptor interaction|Complement and coagulation cascades
F3	1557.7444360631	82.1214825186446	3033.36738960756	36.9375624571668	5.20701675961086	2.16297465200299e-05	0.00105003132344466	Up	0.52931	2.69425	1.27882	0.389182	1.53304	2.45625	71.4552	52.1883	12.4075	7.77736	35.2549	127.887	GeneID:2152,Genbank:NM_001178096.1,HGNC:HGNC:3541,MIM:134390	coagulation factor III, tissue factor				hsa04610,hsa04933	Complement and coagulation cascades|AGE-RAGE signaling pathway in diabetic complications
FAAH2	231.18576833121	79.9203357114792	382.451200950941	4.78540533577875	2.25864112975858	4.21871213492177e-14	2.95731720658016e-11	Up	0.310776	0.333237	0.883133	0.395455	0.368509	0.457362	1.75917	1.2672	2.57381	2.21414	1.7956	2.57539	GeneID:158584,Genbank:XM_011530767.3,HGNC:HGNC:26440,MIM:300654	fatty acid amide hydrolase 2		GO:0005811,GO:0016021,GO:0017064,GO:0019369,GO:0102077,GO:0103073	lipid droplet|integral component of membrane|fatty acid amide hydrolase activity|arachidonic acid metabolic process|oleamide hydrolase activity|anandamide amidohydrolase activity
FADS1	175.906372386049	258.126229645509	93.6865151265892	0.36294845066792	-1.46216343715356	1.38765643006022e-06	0.000113110134589793	Down	2.92909	1.82403	2.62772	3.13064	2.16526	1.33512	0.900862	0.573384	0.676568	1.07039	0.668232	0.428149	GeneID:3992,Genbank:NM_013402.4,HGNC:HGNC:3574,MIM:606148	fatty acid desaturase 1		GO:0000248,GO:0005739,GO:0005789,GO:0006355,GO:0006636,GO:0007267,GO:0008654,GO:0009267,GO:0016020,GO:0016021,GO:0016491,GO:0019216,GO:0036109,GO:0043231,GO:0043651,GO:0045485,GO:0045595,GO:0046456	C-5 sterol desaturase activity|mitochondrion|endoplasmic reticulum membrane|regulation of transcription, DNA-templated|unsaturated fatty acid biosynthetic process|cell-cell signaling|phospholipid biosynthetic process|cellular response to starvation|membrane|integral component of membrane|oxidoreductase activity|regulation of lipid metabolic process|alpha-linolenic acid metabolic process|intracell…	hsa01040	Biosynthesis of unsaturated fatty acids
FAM110C	12.9692482022445	18.3549505052805	7.58354589920838	0.413160792617047	-1.27522474044416	0.0207651917748946	0.207821943844877	Down	0.199215	0.249514	0.241617	0.217223	0.127501	0.304619	0.0708752	0.0716552	0.0693955	0.0782062	0.135255	0.0485039	GeneID:642273,Genbank:XM_017004691.1,HGNC:HGNC:33340,MIM:611395	family with sequence similarity 110 member C		GO:0000922,GO:0005634,GO:0005815,GO:0005874,GO:0005938,GO:0030335,GO:0043014,GO:0051897,GO:0060491	spindle pole|nucleus|microtubule organizing center|microtubule|cell cortex|positive regulation of cell migration|alpha-tubulin binding|positive regulation of protein kinase B signaling|regulation of cell projection assembly
FAM114A1	42.6101011685068	62.1694885066574	23.0507138303561	0.370772132504963	-1.43139528082615	8.70313054358768e-05	0.00330134984364446	Down	0.599776	0.296038	0.307449	0.337116	0.598154	0.242675	0.147451	0.19656	0.0633925	0.0927161	0.133997	0.103614	GeneID:92689,Genbank:NM_138389.3,HGNC:HGNC:25087	family with sequence similarity 114 member A1		GO:0005634,GO:0005654,GO:0005794,GO:0005829	nucleus|nucleoplasm|Golgi apparatus|cytosol
FAM124A	20.7388582871103	1.28344127870598	40.1942752955147	31.3175802916672	4.96890084404031	0.00319844753737928	0.0545114464154443	Up	0.0212227	0.0148997	0.00750091	0	0	0.0143103	0.286619	0.616107	0.0777469	0.0544102	0.0812043	0.177605	GeneID:220108,Genbank:NM_145019.3,HGNC:HGNC:26413	family with sequence similarity 124 member A
FAM129A	4477.01249359327	2971.74036930633	5982.28461788021	2.01305762766772	1.00938847278604	0.000183834510088269	0.00588976195483895	Up	20.9308	20.398	13.9574	26.0438	13.4143	16.4943	41.4612	38.5619	22.2768	32.2205	30.4805	28.2371	GeneID:116496,Genbank:NM_052966.3,HGNC:HGNC:16784	family with sequence similarity 129 member A		GO:0001933,GO:0001934,GO:0005737,GO:0005829,GO:0005886,GO:0016020,GO:0034976,GO:0045727,GO:0070062	negative regulation of protein phosphorylation|positive regulation of protein phosphorylation|cytoplasm|cytosol|plasma membrane|membrane|response to endoplasmic reticulum stress|positive regulation of translation|extracellular exosome
FAM178B	8.77543435264791	13.748260753867	3.80260795142883	0.276588291385095	-1.85418800968671	0.00364723937680336	0.0597363271761485	Down	0.0551326	0.0603918	0.0311465	0.0665013	0.0887422	0.15681	0.00937932	0.0198274	0.0454265	0.00859535	0.0285142	0.0215198	GeneID:51252,Genbank:XM_011511294.2,HGNC:HGNC:28036	family with sequence similarity 178 member B
FAM184A	208.979359526956	97.1631792819393	320.795539771973	3.30161633391099	1.72317248084373	8.71425372635203e-07	7.71299477547067e-05	Up	0.774536	0.612218	0.861542	0.639578	0.78037	0.661484	2.52989	1.26169	3.59982	1.54187	2.99674	1.5828	GeneID:79632,Genbank:NM_001288576.1,HGNC:HGNC:20991	family with sequence similarity 184 member A		GO:0005615	extracellular space
FAM186B	112.287260314672	19.1057775149322	205.468743114412	10.754272782347	3.42683806606643	0.000270451063293805	0.00779778724203564	Up	0.265827	0.161146	0.0867221	0.11499	0.157045	0.0872111	2.96674	0.861309	0.441795	0.620515	1.02966	1.64013	GeneID:84070,Genbank:XM_017020008.2,HGNC:HGNC:25296	family with sequence similarity 186 member B		GO:0043234	protein complex
FAM198B	603.017695759059	969.707416354274	236.327975163844	0.243710598865322	-2.03675910029744	0.000100629928422464	0.00372054745907951	Down	12.9205	18.091	14.7347	6.57731	9.44721	8.27655	8.6257	2.34833	0.569786	0.442729	2.00806	0.877408	GeneID:51313,Genbank:XM_024454079.1,HGNC:HGNC:25312	family with sequence similarity 198 member B		GO:0000139,GO:0005794,GO:0016021	Golgi membrane|Golgi apparatus|integral component of membrane
FAM20C	618.543871029393	1039.88888250319	197.198859555599	0.189634549300025	-2.39870626375764	0.00827178062924039	0.109359118760009	Down	1.43112	9.34446	1.90727	1.23591	7.64036	7.302	1.02689	0.88354	0.222187	0.285207	1.06565	0.818147	GeneID:56975,Genbank:XM_017012453.1,HGNC:HGNC:22140,MIM:611061	FAM20C, golgi associated secretory pathway kinase		GO:0004674,GO:0005509,GO:0005524,GO:0005615,GO:0005788,GO:0005794,GO:0006468,GO:0030145,GO:0030501,GO:0031214,GO:0036179,GO:0040036,GO:0043687,GO:0044267,GO:0045669,GO:0046034,GO:0051174,GO:0070062,GO:0070166,GO:0071895,GO:0097187	protein serine/threonine kinase activity|calcium ion binding|ATP binding|extracellular space|endoplasmic reticulum lumen|Golgi apparatus|protein phosphorylation|manganese ion binding|positive regulation of bone mineralization|biomineral tissue development|osteoclast maturation|regulation of fibroblast growth factor receptor signaling pathway|post-translational protein modification|cellular protei…
FAM212B	122.657759223661	198.393663842055	46.9218546052675	0.236508836505096	-2.08003400796572	6.38295118030822e-05	0.00258339998694923	Down	1.61751	1.02436	0.833621	0.807109	0.771797	2.43586	0.296437	0.201027	0.179313	0.240796	0.307953	0.293812	GeneID:55924,Genbank:NM_198926.2,HGNC:HGNC:28045	family with sequence similarity 212 member B		GO:0005634,GO:0019901,GO:0030291	nucleus|protein kinase binding|protein serine/threonine kinase inhibitor activity
FAM214B	1070.89232017335	1509.20550704506	632.579133301641	0.419147114391463	-1.25447139761691	3.72341122201442e-06	0.000254502047674144	Down	17.8689	18.3904	13.8649	10.0383	20.2504	17.7182	8.93168	8.86723	2.26955	3.65013	6.27994	5.63923	GeneID:80256,Genbank:XM_005251591.1,HGNC:HGNC:25666	family with sequence similarity 214 member B		GO:0005634	nucleus
FAM221B	2.44261587806603	4.71294205208963	0.17228970404243	0.0365567202266025	-4.77371954840139	0.00285192186507594	0.0504816944705986	Down	0.0460752	0	0	0.0388603	0.0232583	0.0572604	0	0	0	0	0	0	GeneID:392307,Genbank:XM_024447542.1,HGNC:HGNC:30762	family with sequence similarity 221 member B
FAM90A1	1.78184084023525	0.301525281558095	3.26215639891241	10.8188486950601	3.43547507553986	0.0404662476043754	0.324860737181255	Up	0	0	0	0	0	0.0139685	0.0732093	0.0251099	0.0358099	0	0.0123294	0.0144334	GeneID:55138,Genbank:NM_001319982.1,HGNC:HGNC:25526,MIM:613041	family with sequence similarity 90 member A1
FAP	10.557775687589	1.45370413531345	19.6618472398645	13.5253431301721	3.75759328974672	0.00284386848709919	0.0504383074505383	Up	0	0.0128784	0	0	0	0.0113432	0	0.0953269	0.0317723	0.019134	0.00685631	0.156329	GeneID:2191,Genbank:NM_001291807.2,HGNC:HGNC:3590,MIM:600403	fibroblast activation protein alpha		GO:0001525,GO:0002020,GO:0004175,GO:0004222,GO:0004252,GO:0005178,GO:0005615,GO:0005737,GO:0005886,GO:0005925,GO:0006508,GO:0007155,GO:0008233,GO:0008236,GO:0008239,GO:0009986,GO:0010710,GO:0010716,GO:0016021,GO:0030027,GO:0031258,GO:0032587,GO:0042803,GO:0043542,GO:0045177,GO:0045178,GO:0046983,GO:0051603,GO:0051917,GO:0060244,GO:0071158,GO:0071438,GO:0071850,GO:0097325,GO:1900119,GO:1902362,GO:…	angiogenesis|protease binding|endopeptidase activity|metalloendopeptidase activity|serine-type endopeptidase activity|integrin binding|extracellular space|cytoplasm|plasma membrane|focal adhesion|proteolysis|cell adhesion|peptidase activity|serine-type peptidase activity|dipeptidyl-peptidase activity|cell surface|regulation of collagen catabolic process|negative regulation of extracellular matrix…
FBN2	57.8101645512535	100.491032629089	15.1292964734184	0.150553696957822	-2.7316499599418	3.73221262495036e-06	0.000254502047674144	Down	0.750081	0.276777	0.435866	0.582033	0.214549	0.247683	0.117706	0.066525	0.0175304	0.0383867	0.0657469	0.0122451	GeneID:2201,Genbank:NM_001999.3,HGNC:HGNC:3604,MIM:612570	fibrillin 2		GO:0001527,GO:0005201,GO:0005509,GO:0005576,GO:0005578,GO:0022617,GO:0030023,GO:0030198,GO:0030326,GO:0030501,GO:0031012,GO:0035583,GO:0043010,GO:0045669,GO:0048048,GO:0060346,GO:0090287	microfibril|extracellular matrix structural constituent|calcium ion binding|extracellular region|proteinaceous extracellular matrix|extracellular matrix disassembly|extracellular matrix constituent conferring elasticity|extracellular matrix organization|embryonic limb morphogenesis|positive regulation of bone mineralization|extracellular matrix|sequestering of TGFbeta in extracellular matrix|came…
FBP1	149.00543107647	256.292494230609	41.7183679223302	0.162776393618427	-2.61903660461382	2.22498327736691e-07	2.616968586299e-05	Down	8.65467	10.0173	4.20816	3.71141	5.77394	7.43022	1.42519	0.634433	0.487655	0.901285	1.41376	0.976905	GeneID:2203,Genbank:XM_006717005.4,HGNC:HGNC:3606,MIM:611570	fructose-bisphosphatase 1				hsa00010,hsa00030,hsa00051,hsa04152,hsa04910,hsa04922	Glycolysis / Gluconeogenesis|Pentose phosphate pathway|Fructose and mannose metabolism|AMPK signaling pathway|Insulin signaling pathway|Glucagon signaling pathway
FBXL16	138.262098910183	186.631842545757	89.8923552746101	0.481656045658827	-1.05392482054388	0.00457623142192607	0.0705660657357355	Down	1.34725	1.08849	2.70201	0.981552	3.44257	2.75583	0.398767	0.391283	0.680953	0.549319	1.21641	1.54824	GeneID:146330,Genbank:XM_024450160.1,HGNC:HGNC:14150,MIM:609082	F-box and leucine rich repeat protein 16		GO:0000209,GO:0004842,GO:0005829,GO:0043687	protein polyubiquitination|ubiquitin-protein transferase activity|cytosol|post-translational protein modification
FBXO39	7.09773417206547	2.10722592559158	12.0882424185394	5.73656686344429	2.52018759214865	0.0153916343466741	0.169979785863627	Up	0	0.0526456	0	0.130525	0	0	0.200803	0.609332	0.250691	0.072863	0.184834	0.15419	GeneID:162517,Genbank:NM_153230.2,HGNC:HGNC:28565,MIM:609106	F-box protein 39		GO:0019005,GO:0031146	SCF ubiquitin ligase complex|SCF-dependent proteasomal ubiquitin-dependent protein catabolic process
FBXO6	442.433271964425	191.16644743066	693.700096498191	3.6287753725706	1.85948275427979	1.1362884079103e-05	0.000605272168651307	Up	2.02077	3.36281	3.44693	4.01128	2.50469	3.77972	6.00134	12.4214	12.3461	12.2507	3.23468	11.895	GeneID:26270,Genbank:NM_018438.5,HGNC:HGNC:13585,MIM:605647	F-box protein 6				hsa04141	Protein processing in endoplasmic reticulum
FCAMR	13.632081237041	0.184843047315385	27.0793194267666	146.498988304186	7.1947468914627	0.0100730110948536	0.125554423497375	Up	0	0.0113204	0	0	0	0	0	0.717495	0	0.0303664	0.165738	0.271954	GeneID:83953,Genbank:XM_017002442.1,HGNC:HGNC:24692,MIM:605484	Fc fragment of IgA and IgM receptor		GO:0002250,GO:0005886,GO:0016021,GO:0050900	adaptive immune response|plasma membrane|integral component of membrane|leukocyte migration
FCER1A	253.920295034807	419.969435940997	87.8711541286164	0.209232259799405	-2.25682278888307	0.0026937526592139	0.0485929424228618	Down	34.6325	3.28215	34.3074	18.6923	10.4616	7.9106	6.02075	2.43121	3.157	2.49825	2.75416	2.43752	GeneID:2205,Genbank:NM_002001.3,HGNC:HGNC:3609,MIM:147140	Fc fragment of IgE receptor Ia		GO:0005886,GO:0005887,GO:0009986,GO:0019863,GO:0038095	plasma membrane|integral component of plasma membrane|cell surface|IgE binding|Fc-epsilon receptor signaling pathway	hsa04071,hsa04072,hsa04664,hsa05310	Sphingolipid signaling pathway|Phospholipase D signaling pathway|Fc epsilon RI signaling pathway|Asthma
FCGR3A	3696.92690053418	5654.91243323898	1738.94136782938	0.307509866573365	-1.70129539426279	3.5424336250739e-07	3.80362900771636e-05	Down	125.653	109.023	68.7258	121.639	65.3643	85.9105	23.8344	26.7075	14.7554	51.6892	14.0326	24.4772	GeneID:2214,Genbank:NM_001329120.1,HGNC:HGNC:3619,MIM:146740	Fc fragment of IgG receptor IIIa				hsa04145,hsa04380,hsa04650,hsa04666,hsa05140,hsa05150,hsa05152,hsa05322	Phagosome|Osteoclast differentiation|Natural killer cell mediated cytotoxicity|Fc gamma R-mediated phagocytosis|Leishmaniasis|Staphylococcus aureus infection|Tuberculosis|Systemic lupus erythematosus
FCGR3B	706.8854823061	1201.32237535114	212.448589261062	0.176845610820297	-2.49943768204797	0.00842631814440886	0.110615150172858	Down	13.6475	14.1707	14.7767	12.707	5.88855	54.8759	2.88089	4.1751	3.77305	2.47676	0.587665	3.45127	GeneID:2215,Genbank:NM_000570.4,HGNC:HGNC:3620,MIM:610665	Fc fragment of IgG receptor IIIb				hsa04145,hsa04380,hsa04650,hsa05140,hsa05150,hsa05152,hsa05322	Phagosome|Osteoclast differentiation|Natural killer cell mediated cytotoxicity|Leishmaniasis|Staphylococcus aureus infection|Tuberculosis|Systemic lupus erythematosus
FCGRT	909.944709393158	1516.27947238101	303.609946405308	0.200233500443392	-2.32024472770509	3.32304007410046e-12	1.45590693246526e-09	Down	36.9944	15.1583	30.0845	16.7605	36.8125	37.38	6.92409	5.32145	2.50526	2.96564	4.46424	6.99133	GeneID:2217,Genbank:NM_001136019.2,HGNC:HGNC:3621,MIM:601437	Fc fragment of IgG receptor and transporter		GO:0002416,GO:0005886,GO:0016021,GO:0019770,GO:0019864,GO:0030881	IgG immunoglobulin transcytosis in epithelial cells mediated by FcRn immunoglobulin receptor|plasma membrane|integral component of membrane|IgG receptor activity|IgG binding|beta-2-microglobulin binding
FCN1	5567.75978487993	9805.35404458723	1330.16552517262	0.135657062368584	-2.88196393795014	2.45107370800272e-18	3.57958889439564e-15	Down	63.6541	37.6028	79.4057	55.9859	31.9654	48.4669	9.32357	12.8068	2.11002	3.65089	4.25117	3.01411	GeneID:2219,Genbank:NM_002003.4,HGNC:HGNC:3623,MIM:601252	ficolin 1		GO:0001664,GO:0001867,GO:0002752,GO:0004252,GO:0005576,GO:0005581,GO:0006956,GO:0007186,GO:0008329,GO:0030246,GO:0031232,GO:0033691,GO:0034394,GO:0034774,GO:0043312,GO:0043654,GO:0046597,GO:0046872,GO:1904813,GO:2000484	G-protein coupled receptor binding|complement activation, lectin pathway|cell surface pattern recognition receptor signaling pathway|serine-type endopeptidase activity|extracellular region|collagen trimer|complement activation|G-protein coupled receptor signaling pathway|signaling pattern recognition receptor activity|carbohydrate binding|extrinsic component of external side of plasma membrane|si…
FCRLB	11.6058252223592	16.918488303389	6.29316214132945	0.371969529929506	-1.4267436478014	0.00984411005855102	0.123668837832334	Down	0.43999	0.141533	0.355214	0.533679	0.449223	0.413497	0.0261114	0.2563	0.0779845	0.169696	0.106897	0.0922426	GeneID:127943,Genbank:NM_001002901.3,HGNC:HGNC:26431,MIM:609251	Fc receptor like B		GO:0005737,GO:0005783,GO:0050777	cytoplasm|endoplasmic reticulum|negative regulation of immune response
FERMT2	53.9556575614761	13.3392234169642	94.5720917059879	7.0897749254065	2.82573982786619	0.00232763552709833	0.0439093784848205	Up	0.0871344	0.0886177	0.0143709	0.0757161	0.224679	0.117858	0.824079	1.81954	0.232737	0.144275	0.664851	0.88671	GeneID:10979,Genbank:NM_006832.2,HGNC:HGNC:15767,MIM:607746	fermitin family member 2
FEZ1	541.203103933946	191.66489969279	890.741308175102	4.6473887999463	2.21642034557826	8.14273692415258e-08	1.10621290384321e-05	Up	0.616038	2.61572	3.57684	1.48702	0.852806	2.57448	8.1717	8.72501	3.70312	8.09563	4.7955	10.879	GeneID:9638,Genbank:NM_005103.4,HGNC:HGNC:3659,MIM:604825	fasciculation and elongation protein zeta 1		GO:0005080,GO:0005739,GO:0005794,GO:0005813,GO:0005874,GO:0005886,GO:0007155,GO:0007399,GO:0007411,GO:0010976,GO:0021766,GO:0030010,GO:0030424,GO:0030425,GO:0030426,GO:0043015,GO:0043025,GO:0047485,GO:0051654,GO:0061881,GO:0070584,GO:0071363,GO:1902902	protein kinase C binding|mitochondrion|Golgi apparatus|centrosome|microtubule|plasma membrane|cell adhesion|nervous system development|axon guidance|positive regulation of neuron projection development|hippocampus development|establishment of cell polarity|axon|dendrite|growth cone|gamma-tubulin binding|neuronal cell body|protein N-terminus binding|establishment of mitochondrion localization|posi…
FGD4	284.265989184248	441.505973372896	127.0260049956	0.287710727955008	-1.79730907861053	0.000275478396809392	0.00790140573499932	Down	3.34627	1.27851	2.81283	1.77131	1.03619	0.946265	1.11268	0.196735	0.186306	0.374523	0.226111	0.567091	GeneID:121512,Genbank:XM_005253304.4,HGNC:HGNC:19125,MIM:611104	FYVE, RhoGEF and PH domain containing 4		GO:0001726,GO:0003779,GO:0005085,GO:0005089,GO:0005737,GO:0005794,GO:0005829,GO:0005856,GO:0007010,GO:0007186,GO:0008360,GO:0030027,GO:0030036,GO:0030175,GO:0031267,GO:0035023,GO:0043065,GO:0043087,GO:0046847,GO:0046872,GO:0051056	ruffle|actin binding|guanyl-nucleotide exchange factor activity|Rho guanyl-nucleotide exchange factor activity|cytoplasm|Golgi apparatus|cytosol|cytoskeleton|cytoskeleton organization|G-protein coupled receptor signaling pathway|regulation of cell shape|lamellipodium|actin cytoskeleton organization|filopodium|small GTPase binding|regulation of Rho protein signal transduction|positive regulation o…
FGD5	3.89552260192556	7.28973236714414	0.501312836706979	0.0687697176602075	-3.86208276727395	0.00212245208226258	0.0408298273783224	Down	0.095717	0.0316611	0.0263261	0.0121985	0.0684516	0.0197646	0	0	0	0.00560808	0	0.0134809	GeneID:152273,Genbank:NM_152536.3,HGNC:HGNC:19117,MIM:614788	FYVE, RhoGEF and PH domain containing 5		GO:0001726,GO:0005085,GO:0005089,GO:0005737,GO:0005769,GO:0005783,GO:0005794,GO:0005856,GO:0007010,GO:0008360,GO:0030027,GO:0030036,GO:0031267,GO:0032587,GO:0035023,GO:0043087,GO:0046847,GO:0046872	ruffle|guanyl-nucleotide exchange factor activity|Rho guanyl-nucleotide exchange factor activity|cytoplasm|early endosome|endoplasmic reticulum|Golgi apparatus|cytoskeleton|cytoskeleton organization|regulation of cell shape|lamellipodium|actin cytoskeleton organization|small GTPase binding|ruffle membrane|regulation of Rho protein signal transduction|regulation of GTPase activity|filopodium assem…
FGF2	23.6802333356462	0.491557724386401	46.8689089469061	95.3477213798468	6.57512655630662	8.62868322141121e-07	7.71299477547067e-05	Up	0.0231817	0.0119404	0	0	0	0	0.416149	0.468512	0.0589085	0.164337	1.30773	0.586125	GeneID:2247,Genbank:NM_002006.4,HGNC:HGNC:3676,MIM:134920	fibroblast growth factor 2				hsa01521,hsa04010,hsa04014,hsa04015,hsa04151,hsa04550,hsa04810,hsa05167,hsa05200,hsa05205,hsa05218,hsa05224,hsa05226	EGFR tyrosine kinase inhibitor resistance|MAPK signaling pathway|Ras signaling pathway|Rap1 signaling pathway|PI3K-Akt signaling pathway|Signaling pathways regulating pluripotency of stem cells|Regulation of actin cytoskeleton|Kaposi sarcoma-associated herpesvirus infection|Pathways in cancer|Proteoglycans in cancer|Melanoma|Breast cancer|Gastric cancer
FGFBP2	1866.21931851979	2495.49212540481	1236.94651163477	0.495672376218826	-1.01254123511601	0.00159307893155109	0.0328093279872073	Down	83.1599	44.5934	93.8777	123.912	81.196	95.8932	35.2035	17.9017	25.641	71.1315	27.0619	45.1065	GeneID:83888,Genbank:NM_031950.3,HGNC:HGNC:29451,MIM:607713	fibroblast growth factor binding protein 2		GO:0005615,GO:0019838	extracellular space|growth factor binding
FGL2	1924.0273931766	3548.41509856125	299.639687791954	0.0844432456375937	-3.56587415899026	0.00229898902330262	0.0435453995305911	Down	66.0394	21.8195	63.8566	156.093	11.0439	17.0898	3.86909	2.05095	8.2612	6.10115	2.49169	2.25513	GeneID:10875,Genbank:NM_006682.2,HGNC:HGNC:3696,MIM:605351	fibrinogen like 2
FHAD1	17.3389127440702	26.7293452740248	7.94848021411562	0.297369057589295	-1.74967355773544	0.0253272312506101	0.237671583104435	Down	0.107053	0.115362	0.0350719	0.0668173	0.0208227	0.0219934	0.0121948	0.0122471	0.00799312	0.0387839	0.00833105	0.00445577	GeneID:114827,Genbank:XM_011540598.3,HGNC:HGNC:29408	forkhead associated phosphopeptide binding domain 1
FHDC1	25.7882189994816	16.0410574711737	35.5353805277896	2.21527667933663	1.14748689696487	0.00687386944884258	0.0952289028387084	Up	0.0740674	0.0783274	0.137058	0.110611	0.0636396	0.0974147	0.168517	0.16396	0.158159	0.145333	0.196482	0.235262	GeneID:85462,Genbank:XM_011532389.1,HGNC:HGNC:29363	FH2 domain containing 1
FHL3	495.926742016986	668.940203119378	322.913280914593	0.482723686525037	-1.05073047549288	0.0159031524710889	0.173313697504472	Down	29.9401	15.2494	8.62131	9.12869	13.7598	23.2389	7.97583	9.55206	4.88124	5.02316	5.03559	9.74956	GeneID:2275,Genbank:XM_017000675.1,HGNC:HGNC:3704,MIM:602790	four and a half LIM domains 3		GO:0001725,GO:0003779,GO:0005634,GO:0005925,GO:0007517,GO:0030018,GO:0030036,GO:0046872	stress fiber|actin binding|nucleus|focal adhesion|muscle organ development|Z disc|actin cytoskeleton organization|metal ion binding
FILIP1L	28.8133907694179	47.637354634929	9.98942690390671	0.209697347395991	-2.25361948296575	1.43838205086794e-07	1.81349967204753e-05	Down	0.427981	0.282011	0.510546	0.396037	0.360957	0.167798	0.0854118	0.0689741	0.0286127	0.0709939	0.105055	0.0428633	GeneID:11259,Genbank:NM_182909.3,HGNC:HGNC:24589,MIM:612993	filamin A interacting protein 1 like		GO:0005634,GO:0005737,GO:0016020	nucleus|cytoplasm|membrane
FJX1	35.7310846818051	6.37366029170834	65.0885090719018	10.2121082851838	3.3522088355975	2.35649403770202e-06	0.000172793129752	Up	0.0850633	0.267498	0.0761547	0.0659747	0.217315	0.0768787	1.47768	2.43161	0.574691	0.529379	1.38114	1.44597	GeneID:24147,Genbank:NM_014344.3,HGNC:HGNC:17166,MIM:612206	four jointed box 1		GO:0005615,GO:0007267,GO:0010842	extracellular space|cell-cell signaling|retina layer formation
FLT1	658.169237640983	186.253106241174	1130.08536904079	6.06747125912347	2.60109536952091	1.00173889322893e-05	0.000546899504792432	Up	0.324433	1.06787	0.493947	0.463982	0.653683	0.922668	3.53501	3.74869	1.40752	1.43719	5.17332	5.36482	GeneID:2321,Genbank:XM_017020485.1,HGNC:HGNC:3763,MIM:165070	fms related tyrosine kinase 1		GO:0001525,GO:0002548,GO:0004714,GO:0005021,GO:0005524,GO:0005615,GO:0005768,GO:0005886,GO:0005887,GO:0005925,GO:0007169,GO:0008284,GO:0010863,GO:0014068,GO:0015629,GO:0016477,GO:0018108,GO:0019838,GO:0030154,GO:0030335,GO:0030949,GO:0035924,GO:0036323,GO:0036326,GO:0036327,GO:0036332,GO:0043235,GO:0043406,GO:0043410,GO:0043552,GO:0045766,GO:0046777,GO:0048010,GO:0048514,GO:0048598	angiogenesis|monocyte chemotaxis|transmembrane receptor protein tyrosine kinase activity|vascular endothelial growth factor-activated receptor activity|ATP binding|extracellular space|endosome|plasma membrane|integral component of plasma membrane|focal adhesion|transmembrane receptor protein tyrosine kinase signaling pathway|positive regulation of cell proliferation|positive regulation of phospho…	hsa04010,hsa04014,hsa04015,hsa04066,hsa04151,hsa04510,hsa05202,hsa05323	MAPK signaling pathway|Ras signaling pathway|Rap1 signaling pathway|HIF-1 signaling pathway|PI3K-Akt signaling pathway|Focal adhesion|Transcriptional misregulation in cancer|Rheumatoid arthritis
FLT3	35.3156581790626	53.341431121807	17.2898852363181	0.324136133446365	-1.62532823918634	4.12571107944217e-05	0.0017896803630501	Down	0.55873	0.500983	0.659922	0.709247	0.289693	0.292573	0.205208	0.0948381	0.145865	0.107888	0.14425	0.173442	GeneID:2322,Genbank:NM_004119.2,HGNC:HGNC:3765,MIM:136351	fms related tyrosine kinase 3				hsa04010,hsa04014,hsa04151,hsa04640,hsa05200,hsa05202,hsa05221,hsa05230	MAPK signaling pathway|Ras signaling pathway|PI3K-Akt signaling pathway|Hematopoietic cell lineage|Pathways in cancer|Transcriptional misregulation in cancer|Acute myeloid leukemia|Central carbon metabolism in cancer
FN1	4355.57521223402	8551.04540258282	160.105021885219	0.0187234442512561	-5.73901034101021	4.53889061610542e-06	0.000295702818019508	Down	13.7129	42.7093	3.36324	7.61278	57.9928	26.6931	1.44403	0.227023	0.0573172	0.0517471	0.228858	0.531585	GeneID:2335,Genbank:NM_001306132.1,HGNC:HGNC:3778,MIM:135600	fibronectin 1				hsa04151,hsa04510,hsa04512,hsa04810,hsa04933,hsa05100,hsa05146,hsa05165,hsa05200,hsa05205,hsa05222	PI3K-Akt signaling pathway|Focal adhesion|ECM-receptor interaction|Regulation of actin cytoskeleton|AGE-RAGE signaling pathway in diabetic complications|Bacterial invasion of epithelial cells|Amoebiasis|Human papillomavirus infection|Pathways in cancer|Proteoglycans in cancer|Small cell lung cancer
FN3K	22.3901378734789	31.391115287298	13.3891604596599	0.426527071023744	-1.22929078478039	0.00598178623109915	0.0857161109566743	Down	0.639925	0.142901	0.616834	0.37649	0.784823	0.915954	0	0.0845417	0.256657	0.265498	0.217608	0.32427	GeneID:64122,Genbank:NM_022158.3,HGNC:HGNC:24822,MIM:608425	fructosamine 3 kinase		GO:0005829,GO:0016301,GO:0030387,GO:0030389,GO:0030393,GO:0030855,GO:0043687	cytosol|kinase activity|fructosamine-3-kinase activity|fructosamine metabolic process|fructoselysine metabolic process|epithelial cell differentiation|post-translational protein modification
FNDC4	5.77433034829822	0.934206904104226	10.6144537924922	11.3619945922686	3.50614421633032	9.74582055340456e-05	0.00364169520678923	Up	0.0423424	0.0226459	0	0	0.0231888	0.0245289	0.171411	0.290519	0.0823311	0.0194466	0.254632	0.281952	GeneID:64838,Genbank:XM_005264499.4,HGNC:HGNC:20239,MIM:611905	fibronectin type III domain containing 4		GO:0005615,GO:0005783,GO:0005886,GO:0016021,GO:0050728,GO:0071559	extracellular space|endoplasmic reticulum|plasma membrane|integral component of membrane|negative regulation of inflammatory response|response to transforming growth factor beta
FOS	3983.78712373396	6913.39596459409	1054.17828287383	0.152483423236951	-2.71327568181008	5.72119673801782e-22	1.67106621389604e-18	Down	165.602	148.355	122.464	203.217	202.538	142.407	24.0863	20.1522	14.9178	11.819	32.9923	25.3811	GeneID:2353,Genbank:NM_005252.3,HGNC:HGNC:3796,MIM:164810	Fos proto-oncogene, AP-1 transcription factor subunit	TF_bZIP			hsa01522,hsa04010,hsa04024,hsa04210,hsa04380,hsa04620,hsa04657,hsa04658,hsa04659,hsa04660,hsa04662,hsa04668,hsa04713,hsa04725,hsa04728,hsa04915,hsa04917,hsa04921,hsa04926,hsa04928,hsa05031,hsa05132,hsa05133,hsa05140,hsa05142,hsa05161,hsa05166,hsa05167,hsa05168,hsa05170,hsa05200,hsa05210,hsa05224,hsa05231,hsa05323,hsa05418	Endocrine resistance|MAPK signaling pathway|cAMP signaling pathway|Apoptosis|Osteoclast differentiation|Toll-like receptor signaling pathway|IL-17 signaling pathway|Th1 and Th2 cell differentiation|Th17 cell differentiation|T cell receptor signaling pathway|B cell receptor signaling pathway|TNF signaling pathway|Circadian entrainment|Cholinergic synapse|Dopaminergic synapse|Estrogen signaling pat…
FOSL2	7457.8363147385	4861.87316752165	10053.7994619553	2.06788600104109	1.04815665457647	0.000138468017574188	0.00472383299755404	Up	22.8019	37.7401	15.9879	25.7777	28.6813	25.4209	58.6066	50.4258	29.3526	54.9469	42.6168	40.6706	GeneID:2355,Genbank:XM_006711976.3,HGNC:HGNC:3798,MIM:601575	FOS like 2, AP-1 transcription factor subunit	TF_bZIP	GO:0000977,GO:0001228,GO:0003334,GO:0003682,GO:0003700,GO:0005634,GO:0005654,GO:0006357,GO:0008219,GO:0045944,GO:0048146	RNA polymerase II regulatory region sequence-specific DNA binding|transcriptional activator activity, RNA polymerase II transcription regulatory region sequence-specific DNA binding|keratinocyte development|chromatin binding|DNA binding transcription factor activity|nucleus|nucleoplasm|regulation of transcription from RNA polymerase II promoter|cell death|positive regulation of transcription from…	hsa04380	Osteoclast differentiation
FOXP3	315.598058280432	197.59919838362	433.596918177245	2.19432528939443	1.13377740842578	0.0028157844810298	0.0502000234283288	Up	1.98074	1.86805	1.27989	0.710999	3.03085	1.53205	3.2016	2.65413	4.11519	1.53599	4.65794	2.03922	GeneID:50943,Genbank:XM_006724533.2,HGNC:HGNC:6106,MIM:300292	forkhead box P3	chromosome_remodelling_factor			hsa04659,hsa05321	Th17 cell differentiation|Inflammatory bowel disease (IBD)
FPR2	1659.66272195174	551.529471633512	2767.79597226996	5.01840085548347	2.32722771369657	0.000131994598835449	0.00456467738239042	Up	11.2674	12.5128	13.9753	9.68946	4.06667	11.9946	56.9485	54.5539	19.7485	26.6929	35.3221	85.8451	GeneID:2358,Genbank:XM_006723120.3,HGNC:HGNC:3827,MIM:136538	formyl peptide receptor 2		GO:0001774,GO:0001934,GO:0002430,GO:0004875,GO:0004930,GO:0004982,GO:0005124,GO:0005622,GO:0005737,GO:0005886,GO:0005887,GO:0006898,GO:0006928,GO:0006935,GO:0006954,GO:0007155,GO:0007186,GO:0007193,GO:0007200,GO:0007204,GO:0016021,GO:0019722,GO:0032930,GO:0035579,GO:0038024,GO:0043312,GO:0048143,GO:0050900,GO:0050918,GO:0060326,GO:0061903,GO:0070374,GO:0070821,GO:0090026,GO:0101003,GO:1904646	microglial cell activation|positive regulation of protein phosphorylation|complement receptor mediated signaling pathway|complement receptor activity|G-protein coupled receptor activity|N-formyl peptide receptor activity|scavenger receptor binding|intracellular|cytoplasm|plasma membrane|integral component of plasma membrane|receptor-mediated endocytosis|movement of cell or subcellular component|c…	hsa04080,hsa05150	Neuroactive ligand-receptor interaction|Staphylococcus aureus infection
FPR3	2441.49091298861	4639.87746698134	243.104358995885	0.0523945644525924	-4.25443903915783	0.00064406364613943	0.0157642673164714	Down	60.9495	191.708	36.1476	18.6539	116.6	41.5547	5.60142	6.39019	1.26818	0.757031	6.9831	1.17419	GeneID:2359,Genbank:NM_002030.4,HGNC:HGNC:3828,MIM:136539	formyl peptide receptor 3		GO:0002430,GO:0004875,GO:0004982,GO:0005886,GO:0005887,GO:0006928,GO:0006954,GO:0007165,GO:0007186,GO:0007200,GO:0007204,GO:0016021,GO:0050900,GO:0060326	complement receptor mediated signaling pathway|complement receptor activity|N-formyl peptide receptor activity|plasma membrane|integral component of plasma membrane|movement of cell or subcellular component|inflammatory response|signal transduction|G-protein coupled receptor signaling pathway|phospholipase C-activating G-protein coupled receptor signaling pathway|positive regulation of cytosolic …	hsa04080,hsa05150	Neuroactive ligand-receptor interaction|Staphylococcus aureus infection
FRMD4B	282.232496288333	181.582965440875	382.88202713579	2.10857899696797	1.07627107255327	0.00218741426906379	0.0418498199403307	Up	1.40011	0.75623	0.707382	0.746787	0.479464	0.591352	1.24264	1.70479	1.40542	1.67353	0.872983	2.3814	GeneID:23150,Genbank:NM_015123.2,HGNC:HGNC:24886,MIM:617467	FERM domain containing 4B		GO:0001726,GO:0005615,GO:0005737,GO:0005856,GO:0005912,GO:0005923,GO:0090162	ruffle|extracellular space|cytoplasm|cytoskeleton|adherens junction|bicellular tight junction|establishment of epithelial cell polarity
FRMD7	6.52424249741055	0.909765240187206	12.1387197546339	13.3426945968347	3.73797814738587	0.00108504195731584	0.0244175142848401	Up	0.0169735	0	0	0	0	0.0151416	0.19694	0.0807422	0.02546	0.02528	0.0363087	0.0575786	GeneID:90167,Genbank:XM_017029948.2,HGNC:HGNC:8079,MIM:300628	FERM domain containing 7		GO:0005615,GO:0005856,GO:0010592,GO:0010975,GO:0030426,GO:0032091,GO:0043005,GO:0043025,GO:0051057,GO:0051497	extracellular space|cytoskeleton|positive regulation of lamellipodium assembly|regulation of neuron projection development|growth cone|negative regulation of protein binding|neuron projection|neuronal cell body|positive regulation of small GTPase mediated signal transduction|negative regulation of stress fiber assembly
FRMPD3	103.060799225891	142.937182891983	63.1844155597995	0.442043240823823	-1.17774059343623	0.0321344188890694	0.278238977782086	Down	0.805383	0.844522	0.389278	1.22017	0.362432	0.392502	0.260843	0.184201	0.175393	0.526128	0.253562	0.162023	GeneID:84443,Genbank:NM_032428.2,HGNC:HGNC:29382,MIM:301005	FERM and PDZ domain containing 3		GO:0005856,GO:0005886,GO:0030667,GO:0043312,GO:0070821	cytoskeleton|plasma membrane|secretory granule membrane|neutrophil degranulation|tertiary granule membrane
FRY	599.813672512541	895.179573153931	304.44777187115	0.340096871065219	-1.55598236175974	0.000780468773797218	0.0184361817672643	Down	4.19481	2.12416	1.77933	2.81118	1.05288	1.49224	1.00775	0.47891	0.674427	0.878493	0.634508	0.332007	GeneID:10129,Genbank:NM_023037.2,HGNC:HGNC:20367,MIM:614818	FRY microtubule binding protein		GO:0000902,GO:0000922,GO:0004857,GO:0005815,GO:0005938,GO:0030427,GO:0031175,GO:0090527,GO:1904428	cell morphogenesis|spindle pole|enzyme inhibitor activity|microtubule organizing center|cell cortex|site of polarized growth|neuron projection development|actin filament reorganization|negative regulation of tubulin deacetylation
FSCN1	512.603841080252	300.446383648432	724.761298512072	2.41228165142488	1.27039836220964	7.15381461574444e-06	0.000415134440863978	Up	2.88739	6.68232	5.75346	4.67683	10.3047	7.47197	10.586	13.3704	6.47891	12.4265	17.3922	15.5336	GeneID:6624,Genbank:NM_003088.3,HGNC:HGNC:11148,MIM:602689	fascin actin-bundling protein 1				hsa05206	MicroRNAs in cancer
FSD1L	193.923219722679	68.3755682741828	319.470871171175	4.67229566400256	2.22413157119862	0.0385867659549067	0.315800147604093	Up	0.262275	1.03319	0.459593	0.280705	0.404159	0.409334	1.30058	5.29412	0.861759	0.884256	1.95442	1.52223	GeneID:83856,Genbank:XM_017015185.1,HGNC:HGNC:13753,MIM:609829	fibronectin type III and SPRY domain containing 1 like		GO:0005622	intracellular
FTL	39408.0561772025	56709.4170282096	22106.6953261954	0.389824062469178	-1.35910494904907	0.000700255155170163	0.0169502370087805	Down	1794.64	3925	2551.97	1013.97	3399.86	3697.2	1288.76	1059.51	455.35	445.031	1025.24	1360.49	GeneID:2512,Genbank:XM_024451447.1,HGNC:HGNC:3999,MIM:134790	ferritin light chain				hsa04216,hsa04217,hsa04978	Ferroptosis|Necroptosis|Mineral absorption
FUCA1	2657.80743936993	5045.29885921026	270.316019529607	0.0535778012507904	-4.22222081332884	3.03750209334208e-08	5.06973563674476e-06	Down	35.0738	103.476	56.1276	27.6943	62.046	109.968	2.95435	1.89751	2.92909	4.06953	3.83251	3.41708	GeneID:2517,Genbank:NM_000147.4,HGNC:HGNC:4006,MIM:612280	alpha-L-fucosidase 1		GO:0004560,GO:0005576,GO:0005737,GO:0006004,GO:0006027,GO:0016139,GO:0019377,GO:0035578,GO:0043202,GO:0043312,GO:0070062	alpha-L-fucosidase activity|extracellular region|cytoplasm|fucose metabolic process|glycosaminoglycan catabolic process|glycoside catabolic process|glycolipid catabolic process|azurophil granule lumen|lysosomal lumen|neutrophil degranulation|extracellular exosome	hsa00511,hsa04142	Other glycan degradation|Lysosome
FURIN	6847.3573517198	4005.87383023299	9688.84087320661	2.41865852091579	1.27420709633016	2.35387059965012e-06	0.000172793129752	Up	37.059	36.7711	20.9718	31.6391	39.184	45.6141	69.161	79.2047	47.8355	75.7533	63.9688	92.0321	GeneID:5045,Genbank:NM_002569.3,HGNC:HGNC:8568,MIM:136950	furin, paired basic amino acid cleaving enzyme				hsa05164	Influenza A
FUT7	61.7162577726804	82.7849951428652	40.6475204024957	0.49100106042585	-1.02620195452364	0.00242476480944715	0.0453995761597877	Down	2.34237	1.13579	1.39504	1.36502	2.74556	2.41781	0.625755	0.587976	0.579967	0.805393	0.758589	1.54208	GeneID:2529,Genbank:NM_004479.3,HGNC:HGNC:4018,MIM:602030	fucosyltransferase 7				hsa00601	Glycosphingolipid biosynthesis - lacto and neolacto series
FZD1	103.410271286333	166.934436724567	39.8861058480989	0.238932760853345	-2.06532341488863	4.73936336747259e-09	1.12239652722915e-06	Down	3.16787	2.24745	3.54976	2.59358	1.4626	1.6223	0.702565	0.633982	0.263412	0.137168	0.574676	0.537846	GeneID:8321,Genbank:NM_003505.1,HGNC:HGNC:4038,MIM:603408	frizzled class receptor 1		GO:0001934,GO:0003149,GO:0003150,GO:0003151,GO:0004930,GO:0005102,GO:0005109,GO:0005886,GO:0005925,GO:0007267,GO:0009986,GO:0010976,GO:0016021,GO:0017147,GO:0030165,GO:0030182,GO:0030514,GO:0030855,GO:0035414,GO:0035425,GO:0035567,GO:0042493,GO:0042813,GO:0044338,GO:0044339,GO:0045892,GO:0045893,GO:0051091,GO:0060022,GO:0060070,GO:0060071,GO:0090179,GO:0099054,GO:1903204,GO:1904886,GO:1904953,GO:…	positive regulation of protein phosphorylation|membranous septum morphogenesis|muscular septum morphogenesis|outflow tract morphogenesis|G-protein coupled receptor activity|receptor binding|frizzled binding|plasma membrane|focal adhesion|cell-cell signaling|cell surface|positive regulation of neuron projection development|integral component of membrane|Wnt-protein binding|PDZ domain binding|neuro…	hsa04150,hsa04310,hsa04390,hsa04550,hsa04916,hsa04934,hsa05165,hsa05166,hsa05200,hsa05205,hsa05217,hsa05224,hsa05225,hsa05226	mTOR signaling pathway|Wnt signaling pathway|Hippo signaling pathway|Signaling pathways regulating pluripotency of stem cells|Melanogenesis|Cushing syndrome|Human papillomavirus infection|Human T-cell leukemia virus 1 infection|Pathways in cancer|Proteoglycans in cancer|Basal cell carcinoma|Breast cancer|Hepatocellular carcinoma|Gastric cancer
FZD2	24.0745583362568	34.0569204886719	14.0921961838418	0.413783629924178	-1.27305152434959	0.0196149608496684	0.200205118748071	Down	0.796533	0.522757	0.393661	0.875731	0.371807	0.172214	0.0581465	0.253155	0.209109	0.363168	0.0901722	0.16014	GeneID:2535,Genbank:NM_001466.3,HGNC:HGNC:4040,MIM:600667	frizzled class receptor 2		GO:0003149,GO:0003150,GO:0003151,GO:0004930,GO:0005737,GO:0005886,GO:0005925,GO:0007223,GO:0007608,GO:0016021,GO:0017147,GO:0030165,GO:0030182,GO:0030669,GO:0030825,GO:0030855,GO:0035567,GO:0042813,GO:0045893,GO:0051091,GO:0060022,GO:0060070,GO:0060071,GO:0060119,GO:0090103,GO:0090179,GO:1904886	membranous septum morphogenesis|muscular septum morphogenesis|outflow tract morphogenesis|G-protein coupled receptor activity|cytoplasm|plasma membrane|focal adhesion|Wnt signaling pathway, calcium modulating pathway|sensory perception of smell|integral component of membrane|Wnt-protein binding|PDZ domain binding|neuron differentiation|clathrin-coated endocytic vesicle membrane|positive regulatio…	hsa04150,hsa04310,hsa04390,hsa04550,hsa04916,hsa04934,hsa05165,hsa05166,hsa05200,hsa05205,hsa05217,hsa05224,hsa05225,hsa05226	mTOR signaling pathway|Wnt signaling pathway|Hippo signaling pathway|Signaling pathways regulating pluripotency of stem cells|Melanogenesis|Cushing syndrome|Human papillomavirus infection|Human T-cell leukemia virus 1 infection|Pathways in cancer|Proteoglycans in cancer|Basal cell carcinoma|Breast cancer|Hepatocellular carcinoma|Gastric cancer
G0S2	6073.52971810588	1459.79113187364	10687.2683043381	7.32109414216064	2.87205927631101	0.00194850308739769	0.0379838894400941	Up	10.2115	77.0725	41.9869	9.22858	60.0245	277.59	697.356	511.377	98.7337	134.82	294.747	1332.21	GeneID:50486,Genbank:NM_015714.3,HGNC:HGNC:30229,MIM:614447	G0/G1 switch 2		GO:0005739,GO:0005811,GO:0019216,GO:0097191,GO:2001238	mitochondrion|lipid droplet|regulation of lipid metabolic process|extrinsic apoptotic signaling pathway|positive regulation of extrinsic apoptotic signaling pathway
GAA	1062.75004937958	1510.46202544317	615.038073315987	0.407185392916803	-1.29624228677551	2.14527902716777e-06	0.000161356287343842	Down	15.843	15.7521	13.0556	12.9116	13.5274	14.2757	4.09851	6.35265	4.16178	4.76771	4.78777	4.6797	GeneID:2548,Genbank:NM_000152.4,HGNC:HGNC:4065,MIM:606800	glucosidase alpha, acid				hsa00052,hsa00500,hsa04142	Galactose metabolism|Starch and sucrose metabolism|Lysosome
GADD45A	188.90411673935	121.056351063062	256.751882415639	2.12092864323895	1.08469608349127	0.01839296419765	0.19209576732051	Up	2.65705	3.22039	4.7454	4.20148	7.36373	6.16068	8.77619	8.61179	3.81069	4.97819	7.23856	18.2575	GeneID:1647,Genbank:NM_001924.3,HGNC:HGNC:4095,MIM:126335	growth arrest and DNA damage inducible alpha		GO:0000185,GO:0000979,GO:0005634,GO:0005737,GO:0006469,GO:0007098,GO:0016607,GO:0019900,GO:0042770,GO:0042803,GO:0043065,GO:0046330,GO:0046982,GO:0047485,GO:0051726,GO:0071260,GO:0071479,GO:0071850,GO:1900745,GO:2000379	activation of MAPKKK activity|RNA polymerase II core promoter sequence-specific DNA binding|nucleus|cytoplasm|negative regulation of protein kinase activity|centrosome cycle|nuclear speck|kinase binding|signal transduction in response to DNA damage|protein homodimerization activity|positive regulation of apoptotic process|positive regulation of JNK cascade|protein heterodimerization activity|prot…	hsa04010,hsa04068,hsa04110,hsa04115,hsa04210,hsa04218,hsa05169,hsa05200,hsa05202,hsa05210,hsa05212,hsa05213,hsa05214,hsa05216,hsa05217,hsa05218,hsa05220,hsa05222,hsa05223,hsa05224,hsa05225,hsa05226	MAPK signaling pathway|FoxO signaling pathway|Cell cycle|p53 signaling pathway|Apoptosis|Cellular senescence|Epstein-Barr virus infection|Pathways in cancer|Transcriptional misregulation in cancer|Colorectal cancer|Pancreatic cancer|Endometrial cancer|Glioma|Thyroid cancer|Basal cell carcinoma|Melanoma|Chronic myeloid leukemia|Small cell lung cancer|Non-small cell lung cancer|Breast cancer|Hepato…
GADD45B	2643.83454845321	1487.54537800634	3800.12371890008	2.55462708908628	1.35311270956174	0.000514107662931135	0.0130289025955768	Up	20.9859	32.5255	29.5975	24.025	30.5444	44.4152	62.0466	76.9166	42.4878	48.9686	29.7744	128.543	GeneID:4616,Genbank:NM_015675.3,HGNC:HGNC:4096,MIM:604948	growth arrest and DNA damage inducible beta				hsa04010,hsa04064,hsa04068,hsa04110,hsa04115,hsa04210,hsa04218,hsa05169,hsa05200,hsa05202,hsa05210,hsa05212,hsa05213,hsa05214,hsa05216,hsa05217,hsa05218,hsa05220,hsa05222,hsa05223,hsa05224,hsa05225,hsa05226	MAPK signaling pathway|NF-kappa B signaling pathway|FoxO signaling pathway|Cell cycle|p53 signaling pathway|Apoptosis|Cellular senescence|Epstein-Barr virus infection|Pathways in cancer|Transcriptional misregulation in cancer|Colorectal cancer|Pancreatic cancer|Endometrial cancer|Glioma|Thyroid cancer|Basal cell carcinoma|Melanoma|Chronic myeloid leukemia|Small cell lung cancer|Non-small cell lun…
GALR2	5.41025773238645	2.42508346062077	8.39543200415213	3.46191466829066	1.79157016458003	0.0220416281983804	0.216728167644877	Up	0	0.103784	0.0842547	0.0201797	0.0385745	0.0605521	0.155715	0.0203023	0.175215	0.130636	0.143697	0.101205	GeneID:8811,Genbank:XM_011525427.3,HGNC:HGNC:4133,MIM:603691	galanin receptor 2		GO:0004966,GO:0005622,GO:0005886,GO:0005887,GO:0006936,GO:0007166,GO:0007186,GO:0007188,GO:0007189,GO:0007194,GO:0007200,GO:0007204,GO:0007268,GO:0007275,GO:0007586,GO:0007611,GO:0007631,GO:0016021,GO:0017046,GO:0031175,GO:0042923,GO:0043647,GO:0045944,GO:0046488,GO:1902608	galanin receptor activity|intracellular|plasma membrane|integral component of plasma membrane|muscle contraction|cell surface receptor signaling pathway|G-protein coupled receptor signaling pathway|adenylate cyclase-modulating G-protein coupled receptor signaling pathway|adenylate cyclase-activating G-protein coupled receptor signaling pathway|negative regulation of adenylate cyclase activity|pho…	hsa04080	Neuroactive ligand-receptor interaction
GAPT	2218.97659110402	3619.58018380814	818.372998399904	0.226096109725879	-2.14499192600653	5.52961219201252e-09	1.25852537227298e-06	Down	55.5426	73.0448	81.4664	35.9274	50.6389	77.4431	26.5285	6.47313	5.74257	5.1348	10.7859	18.3235	GeneID:202309,Genbank:NM_001304429.1,HGNC:HGNC:26588	GRB2 binding adaptor protein, transmembrane		GO:0001782,GO:0002322,GO:0002381,GO:0005886,GO:0016021	B cell homeostasis|B cell proliferation involved in immune response|immunoglobulin production involved in immunoglobulin mediated immune response|plasma membrane|integral component of membrane
GAS1	26.3217727488016	35.9071238885592	16.736421609044	0.46610309589225	-1.10127899948838	0.025331203965406	0.237671583104435	Down	0.518725	0.937931	1.4671	1.51972	0.891363	0.513971	0.102256	0.333027	0.745932	0.743361	0.131393	0.302937	GeneID:2619,Genbank:NM_002048.2,HGNC:HGNC:4165,MIM:139185	growth arrest specific 1		GO:0005886,GO:0007050,GO:0008589,GO:0010955,GO:0016021,GO:0035924,GO:0042981,GO:0045165,GO:0045930,GO:0046658,GO:0048589,GO:0060628	plasma membrane|cell cycle arrest|regulation of smoothened signaling pathway|negative regulation of protein processing|integral component of membrane|cellular response to vascular endothelial growth factor stimulus|regulation of apoptotic process|cell fate commitment|negative regulation of mitotic cell cycle|anchored component of plasma membrane|developmental growth|regulation of ER to Golgi vesi…	hsa04340	Hedgehog signaling pathway
GAS2L1	97.0711985665585	134.350037334161	59.7923597989561	0.445049074681223	-1.16796366690807	0.000274711028941813	0.00790140573499932	Down	2.17246	2.08252	1.2774	1.457	1.4653	1.7224	0.806989	0.746954	0.29547	0.63313	0.60652	0.763206	GeneID:10634,Genbank:XM_011529825.1,HGNC:HGNC:16955,MIM:602128	growth arrest specific 2 like 1		GO:0001578,GO:0005737,GO:0005856,GO:0007026,GO:0007050,GO:0008017,GO:0008093,GO:0009267,GO:0010629,GO:0030308,GO:0045647,GO:0046966,GO:0051726,GO:0097067	microtubule bundle formation|cytoplasm|cytoskeleton|negative regulation of microtubule depolymerization|cell cycle arrest|microtubule binding|cytoskeletal adaptor activity|cellular response to starvation|negative regulation of gene expression|negative regulation of cell growth|negative regulation of erythrocyte differentiation|thyroid hormone receptor binding|regulation of cell cycle|cellular res…
GAS7	1818.12920364332	2582.6461090884	1053.61229819824	0.407958447923064	-1.29350587903407	1.7336493565789e-06	0.000138228651218948	Down	13.0971	12.648	11.8649	11.6125	9.54548	14.3936	8.34785	3.56416	2.98328	4.40067	3.39807	2.4324	GeneID:8522,Genbank:NM_201433.1,HGNC:HGNC:4169,MIM:603127	growth arrest specific 7
GBP1	6210.60604233317	2527.10159620636	9894.11048845998	3.91520091764923	1.96908634467048	0.00565468486999452	0.0822411104133821	Up	6.42669	29.1452	20.0991	77.4056	8.02281	10.4318	44.3906	131.167	137.259	134.62	13.4004	47.3182	GeneID:2633,Genbank:NM_002053.2,HGNC:HGNC:4182,MIM:600411	guanylate binding protein 1				hsa04621	NOD-like receptor signaling pathway
GBP2	9089.61730134461	5500.98035627433	12678.2542464149	2.304726326091	1.2045954485148	0.000416187954883704	0.0109350733273417	Up	35.8158	46.4407	55.7545	102.412	34.8113	41.7887	85.1262	124.483	151.874	141.332	56.8215	78.464	GeneID:2634,Genbank:NM_004120.4,HGNC:HGNC:4183,MIM:600412	guanylate binding protein 2		GO:0000139,GO:0003924,GO:0005525,GO:0005654,GO:0005829,GO:0006955,GO:0015629,GO:0048471,GO:0060333,GO:0060337	Golgi membrane|GTPase activity|GTP binding|nucleoplasm|cytosol|immune response|actin cytoskeleton|perinuclear region of cytoplasm|interferon-gamma-mediated signaling pathway|type I interferon signaling pathway	hsa04621	NOD-like receptor signaling pathway
GBP4	7210.99421232341	2889.86553290931	11532.1228917375	3.9905396152214	1.99658384608815	0.000844887971926385	0.0197685737089585	Up	18.287	28.6957	20.8016	52.931	14.7053	16.579	57.1253	109.714	171.547	128.644	33.8084	37.5956	GeneID:115361,Genbank:NM_052941.4,HGNC:HGNC:20480,MIM:612466	guanylate binding protein 4		GO:0000139,GO:0003924,GO:0005525,GO:0005634,GO:0048471	Golgi membrane|GTPase activity|GTP binding|nucleus|perinuclear region of cytoplasm	hsa04621	NOD-like receptor signaling pathway
GBP5	9841.01781852534	4213.67995303677	15468.3556840139	3.67098494817243	1.87616719908973	0.00509845838933974	0.0766956937967202	Up	25.0016	39.0406	32.4813	106.335	11.6166	16.8627	101.493	184.812	194.076	190.129	21.7064	41.1439	GeneID:115362,Genbank:NM_001134486.2,HGNC:HGNC:19895,MIM:611467	guanylate binding protein 5		GO:0000139,GO:0003924,GO:0005525,GO:0006954,GO:0016020,GO:0031410,GO:0042802,GO:0045089,GO:0050702,GO:0051289,GO:0071346,GO:0072616,GO:1900017,GO:1900227	Golgi membrane|GTPase activity|GTP binding|inflammatory response|membrane|cytoplasmic vesicle|identical protein binding|positive regulation of innate immune response|interleukin-1 beta secretion|protein homotetramerization|cellular response to interferon-gamma|interleukin-18 secretion|positive regulation of cytokine production involved in inflammatory response|positive regulation of NLRP3 inflamm…	hsa04621	NOD-like receptor signaling pathway
GBP6	14.9006030430482	5.14025086589085	24.6609552202056	4.79761705481113	2.26231800649056	0.000944478788863295	0.0217470962912495	Up	0.0271308	0.0186352	0	0.0653381	0.0575022	0.0432157	0.133728	0.175251	0.391924	0.211288	0.0572915	0.0502796	GeneID:163351,Genbank:NM_198460.2,HGNC:HGNC:25395,MIM:612467	guanylate binding protein family member 6		GO:0003924,GO:0005525,GO:0006955,GO:0042742,GO:0070062,GO:0071346	GTPase activity|GTP binding|immune response|defense response to bacterium|extracellular exosome|cellular response to interferon-gamma
GBP7	1.44807881775928	0	2.89615763551856	Inf	Inf	0.0456899082037355	0.351962919239765	Up	0	0	0	0	0	0	0.0323736	0.0958644	0.0472783	0	0	0	GeneID:388646,Genbank:NM_207398.2,HGNC:HGNC:29606,MIM:612468	guanylate binding protein 7		GO:0003924,GO:0005525,GO:0016020	GTPase activity|GTP binding|membrane	hsa04621	NOD-like receptor signaling pathway
GCGR	1.77451413677442	0.36968609463077	3.17934217891807	8.6001129744777	3.10435561175057	0.0407150324322507	0.32640939770137	Up	0	0	0	0	0	0	0	0	0	0	0.0396242	0	GeneID:2642,Genbank:XM_017024446.1,HGNC:HGNC:4192,MIM:138033	glucagon receptor		GO:0004967,GO:0005085,GO:0005768,GO:0005886,GO:0005887,GO:0006091,GO:0006887,GO:0007166,GO:0007186,GO:0007188,GO:0007189,GO:0007584,GO:0008217,GO:0009755,GO:0016021,GO:0017046,GO:0042593,GO:0042594,GO:0070873,GO:0071377	glucagon receptor activity|guanyl-nucleotide exchange factor activity|endosome|plasma membrane|integral component of plasma membrane|generation of precursor metabolites and energy|exocytosis|cell surface receptor signaling pathway|G-protein coupled receptor signaling pathway|adenylate cyclase-modulating G-protein coupled receptor signaling pathway|adenylate cyclase-activating G-protein coupled re…	hsa04080,hsa04922	Neuroactive ligand-receptor interaction|Glucagon signaling pathway
GCH1	2030.26527517313	963.47518388262	3097.05536646364	3.21446303783674	1.68457776170584	0.000318845526452076	0.00886947277948038	Up	10.5088	19.4235	20.5082	22.9861	10.8006	16.2056	69.0744	62.4795	29.3039	34.074	27.6775	58.1986	GeneID:2643,Genbank:NM_001024071.1,HGNC:HGNC:4193,MIM:600225	GTP cyclohydrolase 1		GO:0003924,GO:0003934,GO:0005509,GO:0005525,GO:0005634,GO:0005654,GO:0005737,GO:0005829,GO:0006729,GO:0006809,GO:0008217,GO:0008270,GO:0010460,GO:0014916,GO:0030742,GO:0031369,GO:0031410,GO:0031965,GO:0032496,GO:0034341,GO:0034612,GO:0035998,GO:0042311,GO:0042416,GO:0042559,GO:0042803,GO:0043234,GO:0044306,GO:0045776,GO:0046654,GO:0048265,GO:0050662,GO:0050884,GO:0051000,GO:0051019,GO:0051186,GO:…	GTPase activity|GTP cyclohydrolase I activity|calcium ion binding|GTP binding|nucleus|nucleoplasm|cytoplasm|cytosol|tetrahydrobiopterin biosynthetic process|nitric oxide biosynthetic process|regulation of blood pressure|zinc ion binding|positive regulation of heart rate|regulation of lung blood pressure|GTP-dependent protein binding|translation initiation factor binding|cytoplasmic vesicle|nuclea…	hsa00790	Folate biosynthesis
GCKR	22.8572045122014	0.616927197047831	45.097481827355	73.1001681286852	6.1918028192339	1.58343810939518e-06	0.000127879045470739	Up	0	0	0	0.0381364	0	0.0382594	0.26595	0.50388	0.144978	0.0696516	0.315672	0.628647	GeneID:2646,Genbank:NM_001486.3,HGNC:HGNC:4196,MIM:600842	glucokinase regulator
GDF10	2.33960129727274	4.09532541718457	0.583877177360903	0.142571619561872	-2.81024126873166	0.0283053854204579	0.25622514436649	Down	0.0179398	0.0197005	0.24939	0.0733103	0.117229	0.0412852	0	0.0393523	0	0	0	0.0214986	GeneID:2662,Genbank:NM_004962.4,HGNC:HGNC:4215,MIM:601361	growth differentiation factor 10		GO:0001501,GO:0001649,GO:0005125,GO:0005160,GO:0005615,GO:0007179,GO:0008083,GO:0010862,GO:0030509,GO:0031012,GO:0042981,GO:0043408,GO:0045444,GO:0045668,GO:0048468,GO:0060395	skeletal system development|osteoblast differentiation|cytokine activity|transforming growth factor beta receptor binding|extracellular space|transforming growth factor beta receptor signaling pathway|growth factor activity|positive regulation of pathway-restricted SMAD protein phosphorylation|BMP signaling pathway|extracellular matrix|regulation of apoptotic process|regulation of MAPK cascade|fa…	hsa04060	Cytokine-cytokine receptor interaction
GEM	59.2900796001303	23.1692344033158	95.4109247969449	4.11800075635173	2.04194409494947	0.009994338113455	0.124934882782268	Up	0.0598363	1.17857	0.249128	0.041479	0.575535	0.0979958	0.935823	2.59948	0.478982	0.366268	1.58477	2.41405	GeneID:2669,Genbank:XM_017013315.1,HGNC:HGNC:4234,MIM:600164	GTP binding protein overexpressed in skeletal muscle		GO:0000278,GO:0000287,GO:0003924,GO:0005516,GO:0005525,GO:0005634,GO:0006955,GO:0007165,GO:0007166,GO:0009898,GO:0019003,GO:0030496,GO:0051233,GO:0051276,GO:0051310,GO:0072686,GO:1901842	mitotic cell cycle|magnesium ion binding|GTPase activity|calmodulin binding|GTP binding|nucleus|immune response|signal transduction|cell surface receptor signaling pathway|cytoplasmic side of plasma membrane|GDP binding|midbody|spindle midzone|chromosome organization|metaphase plate congression|mitotic spindle|negative regulation of high voltage-gated calcium channel activity
GFRA2	5.99329003458457	9.20114376267827	2.78543630649087	0.302727180265259	-1.72390988198328	0.0230848809059416	0.222776727905631	Down	0.101885	0.0100119	0.112165	0.0289205	0.0839109	0.118274	0.0282327	0.00986627	0.00926365	0.0264246	0.0389837	0.0300034	GeneID:2675,Genbank:XM_006716327.3,HGNC:HGNC:4244,MIM:601956	GDNF family receptor alpha 2		GO:0000165,GO:0005088,GO:0005622,GO:0005886,GO:0007169,GO:0007411,GO:0016167,GO:0019898,GO:0031225,GO:0033141	MAPK cascade|Ras guanyl-nucleotide exchange factor activity|intracellular|plasma membrane|transmembrane receptor protein tyrosine kinase signaling pathway|axon guidance|glial cell-derived neurotrophic factor receptor activity|extrinsic component of membrane|anchored component of membrane|positive regulation of peptidyl-serine phosphorylation of STAT protein
GJB2	1050.01725802732	26.1408206117676	2073.89369544286	79.3354472777826	6.30989370464404	3.75648556614355e-06	0.000255164378087851	Up	0.7751	1.88606	0.0878001	0.0439791	0.0974345	0.10279	94.3282	50.8737	11.6632	9.96071	17.0808	36.094	GeneID:2706,Genbank:NM_004004.5,HGNC:HGNC:4284,MIM:121011	gap junction protein beta 2		GO:0005243,GO:0005922,GO:0007267,GO:0007605,GO:0016021,GO:0016264,GO:0042802	gap junction channel activity|connexin complex|cell-cell signaling|sensory perception of sound|integral component of membrane|gap junction assembly|identical protein binding
GJB6	20.3071277267671	27.1710189163687	13.4432365371655	0.494763798830777	-1.01518815067244	0.0252567469979303	0.237459490954254	Down	0.567016	0.175346	0.582126	0.550599	0.60666	0.482206	0.311978	0.0635514	0.148483	0.328396	0.178831	0.177355	GeneID:10804,Genbank:NM_001110221.2,HGNC:HGNC:4288,MIM:604418	gap junction protein beta 6
GK	3606.71622023004	1760.49685139145	5452.93558906863	3.09738445982382	1.63105046724138	0.00294326426747967	0.0515807062875811	Up	14.5659	18.0434	17.1269	13.6574	11.9584	13.4972	51.8262	56.2235	17.6869	17.7276	31.6747	56.6693	GeneID:2710,Genbank:XM_006724486.3,HGNC:HGNC:4289,MIM:300474	glycerol kinase		GO:0004370,GO:0005524,GO:0005739,GO:0005741,GO:0005829,GO:0006071,GO:0006641,GO:0019432,GO:0019563,GO:0046167,GO:0070062	glycerol kinase activity|ATP binding|mitochondrion|mitochondrial outer membrane|cytosol|glycerol metabolic process|triglyceride metabolic process|triglyceride biosynthetic process|glycerol catabolic process|glycerol-3-phosphate biosynthetic process|extracellular exosome	hsa00561,hsa03320	Glycerolipid metabolism|PPAR signaling pathway
GLB1L	44.6916655912345	63.2221757745966	26.1611554078724	0.413797138224785	-1.27300442717419	0.000648953055248846	0.0158617884145551	Down	1.16899	1.06947	0.766257	0.69549	0.349352	0.618377	0.283545	0.182337	0.326074	0.300245	0.317066	0.319319	GeneID:79411,Genbank:NM_024506.4,HGNC:HGNC:28129	galactosidase beta 1 like		GO:0004565,GO:0005615,GO:0005773,GO:0005975	beta-galactosidase activity|extracellular space|vacuole|carbohydrate metabolic process
GLIS1	1.88742141576272	3.42412598718179	0.350716844343657	0.102425216144665	-3.28735715759264	0.043626003659236	0.341790751271457	Down	0	0.0205252	0.0210542	0	0	0.0153215	0	0	0	0	0.00987412	0	GeneID:148979,Genbank:NM_147193.2,HGNC:HGNC:29525,MIM:610378	GLIS family zinc finger 1	zf-C2H2	GO:0000122,GO:0000977,GO:0001227,GO:0001228,GO:0005634,GO:0006366,GO:0045944,GO:0046872	negative regulation of transcription from RNA polymerase II promoter|RNA polymerase II regulatory region sequence-specific DNA binding|transcriptional repressor activity, RNA polymerase II transcription regulatory region sequence-specific DNA binding|transcriptional activator activity, RNA polymerase II transcription regulatory region sequence-specific DNA binding|nucleus|transcription from RNA p…
GLIS3	156.479415569487	61.6483856102414	251.310445528733	4.07651300258841	2.02733561669498	0.013347294561388	0.153384483402181	Up	0.117763	0.334233	0.220012	0.211614	0.226976	0.282432	0.444721	1.7295	0.37734	0.385535	0.624359	1.04165	GeneID:169792,Genbank:XM_011517763.2,HGNC:HGNC:28510,MIM:610192	GLIS family zinc finger 3	zf-C2H2	GO:0000122,GO:0003677,GO:0005634,GO:0006366,GO:0045944,GO:0046872	negative regulation of transcription from RNA polymerase II promoter|DNA binding|nucleus|transcription from RNA polymerase II promoter|positive regulation of transcription from RNA polymerase II promoter|metal ion binding
GLT1D1	334.051602252398	488.559016215137	179.544188289658	0.367497441108723	-1.44419389041484	8.40049825864457e-05	0.00320737978175918	Down	6.29347	3.13822	3.70192	3.20959	2.85383	7.1538	1.84638	1.05497	0.618377	1.27471	1.13123	2.52398	GeneID:144423,Genbank:XM_011537956.2,HGNC:HGNC:26483	glycosyltransferase 1 domain containing 1		GO:0005576,GO:0005829,GO:0016740	extracellular region|cytosol|transferase activity
GLTPD2	10.926949660596	15.3053242573968	6.54857506379518	0.427862549898631	-1.2247806871108	0.0312253374487513	0.274023053975647	Down	0.498107	0.57554	0.887782	0.463738	0.917967	0.585417	0.21438	0.297997	0.198483	0.0912806	0.0521994	0.0714242	GeneID:388323,Genbank:NM_001014985.2,HGNC:HGNC:33756	glycolipid transfer protein domain containing 2		GO:0005737,GO:0120013	cytoplasm|intermembrane lipid transfer activity
GLUL	7173.10535971153	10426.6008413032	3919.60987811988	0.375924036776493	-1.41148692989333	0.00537719285801858	0.0793907583577234	Down	54.5103	97.3424	46.7545	27.9691	39.5143	63.8712	35.085	24.0092	11.5563	10.9982	11.3548	16.1123	GeneID:2752,Genbank:NM_001033044.3,HGNC:HGNC:4341,MIM:138290	glutamate-ammonia ligase				hsa00220,hsa00250,hsa00630,hsa00910,hsa04217,hsa04724,hsa04727	Arginine biosynthesis|Alanine, aspartate and glutamate metabolism|Glyoxylate and dicarboxylate metabolism|Nitrogen metabolism|Necroptosis|Glutamatergic synapse|GABAergic synapse
GNB3	9.56342658225803	13.8942152821859	5.23263788233014	0.376605499199297	-1.40887402852622	0.0173799649243952	0.184149870193486	Down	0.0976285	0.106996	0.151611	0.0611707	0.218414	0.295077	0.0404137	0.0642125	0.0392191	0.0371149	0.144327	0	GeneID:2784,Genbank:NM_002075.3,HGNC:HGNC:4400,MIM:139130	G protein subunit beta 3		GO:0003924,GO:0004871,GO:0005829,GO:0005886,GO:0006457,GO:0007186,GO:0008217,GO:0030425,GO:0030507,GO:0044297,GO:0051020,GO:0070062,GO:0071377	GTPase activity|signal transducer activity|cytosol|plasma membrane|protein folding|G-protein coupled receptor signaling pathway|regulation of blood pressure|dendrite|spectrin binding|cell body|GTPase binding|extracellular exosome|cellular response to glucagon stimulus	hsa04014,hsa04062,hsa04151,hsa04371,hsa04713,hsa04723,hsa04724,hsa04725,hsa04726,hsa04727,hsa04728,hsa04742,hsa04926,hsa05032,hsa05034,hsa05163,hsa05167,hsa05170,hsa05200	Ras signaling pathway|Chemokine signaling pathway|PI3K-Akt signaling pathway|Apelin signaling pathway|Circadian entrainment|Retrograde endocannabinoid signaling|Glutamatergic synapse|Cholinergic synapse|Serotonergic synapse|GABAergic synapse|Dopaminergic synapse|Taste transduction|Relaxin signaling pathway|Morphine addiction|Alcoholism|Human cytomegalovirus infection|Kaposi sarcoma-associated her…
GNG2	5803.85972646844	3069.94704535862	8537.77240757825	2.78108132858066	1.47564593476888	7.93962480026724e-05	0.00307156566500405	Up	24.0087	38.8355	20.4971	34.9272	23.2714	26.483	77.8395	91.233	37.5385	64.3668	47.3862	78.5121	GeneID:54331,Genbank:XM_006720173.2,HGNC:HGNC:4404,MIM:606981	G protein subunit gamma 2		GO:0004871,GO:0005834,GO:0005886,GO:0006457,GO:0007186,GO:0007191,GO:0007223,GO:0008283,GO:0016020,GO:0030168,GO:0031681,GO:0070062,GO:0071377,GO:0071380,GO:0071870	signal transducer activity|heterotrimeric G-protein complex|plasma membrane|protein folding|G-protein coupled receptor signaling pathway|adenylate cyclase-activating dopamine receptor signaling pathway|Wnt signaling pathway, calcium modulating pathway|cell proliferation|membrane|platelet activation|G-protein beta-subunit binding|extracellular exosome|cellular response to glucagon stimulus|cellula…	hsa04014,hsa04062,hsa04151,hsa04371,hsa04713,hsa04723,hsa04724,hsa04725,hsa04726,hsa04727,hsa04728,hsa04926,hsa05032,hsa05034,hsa05163,hsa05167,hsa05170,hsa05200	Ras signaling pathway|Chemokine signaling pathway|PI3K-Akt signaling pathway|Apelin signaling pathway|Circadian entrainment|Retrograde endocannabinoid signaling|Glutamatergic synapse|Cholinergic synapse|Serotonergic synapse|GABAergic synapse|Dopaminergic synapse|Relaxin signaling pathway|Morphine addiction|Alcoholism|Human cytomegalovirus infection|Kaposi sarcoma-associated herpesvirus infection|…
GNG4	48.9998758947171	18.0092993476575	79.9904524417767	4.44161934884941	2.15108575779743	0.000187578991273209	0.00596610131045914	Up	0.0966202	0.186185	0.0921765	0.101235	0.51076	0.12492	0.339686	1.11361	0.402656	0.423648	0.890365	0.838922	GeneID:2786,Genbank:NM_004485.3,HGNC:HGNC:4407,MIM:604388	G protein subunit gamma 4		GO:0004871,GO:0005834,GO:0005886,GO:0007186,GO:0008277,GO:0030308,GO:0070062,GO:0071377	signal transducer activity|heterotrimeric G-protein complex|plasma membrane|G-protein coupled receptor signaling pathway|regulation of G-protein coupled receptor protein signaling pathway|negative regulation of cell growth|extracellular exosome|cellular response to glucagon stimulus	hsa04014,hsa04062,hsa04151,hsa04371,hsa04713,hsa04723,hsa04724,hsa04725,hsa04726,hsa04727,hsa04728,hsa04926,hsa05032,hsa05034,hsa05163,hsa05167,hsa05170,hsa05200	Ras signaling pathway|Chemokine signaling pathway|PI3K-Akt signaling pathway|Apelin signaling pathway|Circadian entrainment|Retrograde endocannabinoid signaling|Glutamatergic synapse|Cholinergic synapse|Serotonergic synapse|GABAergic synapse|Dopaminergic synapse|Relaxin signaling pathway|Morphine addiction|Alcoholism|Human cytomegalovirus infection|Kaposi sarcoma-associated herpesvirus infection|…
GOLGA8M	161.654599721642	81.1341440901972	242.175055353087	2.9848722516116	1.57766918746653	0.0165403205567001	0.17734685230059	Up	0.221098	0.24839	0.394874	0.414505	0.135688	0.185179	0.503145	0.239961	1.64373	1.12246	0.652312	0.250712	GeneID:653720,Genbank:NM_001282468.1,HGNC:HGNC:44404	golgin A8 family member M		GO:0005794	Golgi apparatus
GPAT3	201.974156116541	298.439889387882	105.508422845199	0.353533246046976	-1.50008220332713	0.000185933180259734	0.005935298695905	Down	1.851	3.10198	3.23577	2.05955	4.95055	2.15615	0.955146	0.641261	0.524521	0.586333	1.70736	1.12298	GeneID:84803,Genbank:XM_017008780.1,HGNC:HGNC:28157,MIM:610958	glycerol-3-phosphate acyltransferase 3		GO:0003841,GO:0004366,GO:0005783,GO:0005789,GO:0006654,GO:0016021,GO:0016024,GO:0019432,GO:0032006,GO:0102420	1-acylglycerol-3-phosphate O-acyltransferase activity|glycerol-3-phosphate O-acyltransferase activity|endoplasmic reticulum|endoplasmic reticulum membrane|phosphatidic acid biosynthetic process|integral component of membrane|CDP-diacylglycerol biosynthetic process|triglyceride biosynthetic process|regulation of TOR signaling|sn-1-glycerol-3-phosphate C16:0-DCA-CoA acyl transferase activity	hsa00561,hsa00564	Glycerolipid metabolism|Glycerophospholipid metabolism
GPBAR1	35.2792047048782	52.8849472099016	17.6734621998549	0.334187006554218	-1.58127245348171	4.71851342071241e-05	0.00200222633651295	Down	1.05713	0.591648	0.506687	0.770023	0.387513	0.629212	0.202326	0.307591	0.127655	0.134745	0.104406	0.240302	GeneID:151306,Genbank:XM_017003468.1,HGNC:HGNC:19680,MIM:610147	G protein-coupled bile acid receptor 1		GO:0005737,GO:0005886,GO:0007186,GO:0016021,GO:0038181,GO:0038182,GO:0038184,GO:2000810	cytoplasm|plasma membrane|G-protein coupled receptor signaling pathway|integral component of membrane|bile acid receptor activity|G-protein coupled bile acid receptor activity|cell surface bile acid receptor signaling pathway|regulation of bicellular tight junction assembly
GPC4	11.0698889765269	17.3276882557697	4.81208969728419	0.277711003698481	-1.84834375292426	0.00185585224064663	0.0366259127447434	Down	0.456412	0.0573169	0.184564	0.362357	0.211042	0.169828	0.124643	0.096904	0	0.0136125	0.0294168	0.0633535	GeneID:2239,Genbank:NM_001448.2,HGNC:HGNC:4452,MIM:300168	glypican 4		GO:0001523,GO:0005578,GO:0005634,GO:0005796,GO:0005886,GO:0005887,GO:0006024,GO:0006027,GO:0008283,GO:0009653,GO:0009897,GO:0030203,GO:0031225,GO:0043202,GO:0043395,GO:0070062,GO:1904929	retinoid metabolic process|proteinaceous extracellular matrix|nucleus|Golgi lumen|plasma membrane|integral component of plasma membrane|glycosaminoglycan biosynthetic process|glycosaminoglycan catabolic process|cell proliferation|anatomical structure morphogenesis|external side of plasma membrane|glycosaminoglycan metabolic process|anchored component of membrane|lysosomal lumen|heparan sulfate pr…	hsa04310	Wnt signaling pathway
GPR137B	1316.93660349913	702.17658959499	1931.69661740327	2.75101256012745	1.45996272649244	0.00827805597472522	0.109359118760009	Up	3.3617	11.2266	3.70922	4.08645	4.21849	3.64154	14.8039	20.7862	6.91957	7.84377	11.2095	11.0217	GeneID:7107,Genbank:XM_017002209.2,HGNC:HGNC:11862,MIM:604658	G protein-coupled receptor 137B		GO:0005765,GO:0005887,GO:0016020	lysosomal membrane|integral component of plasma membrane|membrane
GPR150	7.69320879619475	11.2505812519862	4.13583634040331	0.367610903629815	-1.44374853615114	0.0332758627737079	0.284745847221304	Down	0.592779	0.225135	0.716377	0.166415	0.644606	0.824709	0.0840054	0.138216	0.160533	0.261255	0.0423775	0.337671	GeneID:285601,Genbank:NM_199243.2,HGNC:HGNC:23628	G protein-coupled receptor 150		GO:0004930,GO:0005886,GO:0007186,GO:0016021	G-protein coupled receptor activity|plasma membrane|G-protein coupled receptor signaling pathway|integral component of membrane
GPR155	1527.08444759668	743.724449285248	2310.44444590812	3.10658665064536	1.63533029529452	0.00118160513644546	0.0261130265021523	Up	3.88841	4.19849	5.75422	9.87822	4.0649	3.82322	9.55062	11.1884	30.3316	19.7581	8.72426	8.27712	GeneID:151556,Genbank:NM_001267051.1,HGNC:HGNC:22951	G protein-coupled receptor 155		GO:0005737,GO:0016021,GO:0035556,GO:0050890,GO:0055085,GO:0070062	cytoplasm|integral component of membrane|intracellular signal transduction|cognition|transmembrane transport|extracellular exosome
GPR160	173.29667339792	269.887859450205	76.7054873456355	0.284212441055682	-1.81495838669481	3.7262261218706e-08	5.93655570779838e-06	Down	1.7703	1.13638	2.60544	1.63539	3.90874	5.84426	0.668426	0.490653	0.722386	0.625645	0.508712	0.863488	GeneID:26996,Genbank:NM_014373.2,HGNC:HGNC:23693	G protein-coupled receptor 160		GO:0004930,GO:0005886,GO:0016021,GO:0043235	G-protein coupled receptor activity|plasma membrane|integral component of membrane|receptor complex
GPR162	178.435320096794	339.837154448378	17.0334857452094	0.0501224940305838	-4.31839798668649	3.3304496976692e-36	5.83661309516527e-32	Down	6.59214	3.47353	7.87016	4.97553	7.01605	6.38992	0.203151	0.139163	0.0707857	0.0496862	0.596915	0.52725	GeneID:27239,Genbank:NM_019858.1,HGNC:HGNC:16693	G protein-coupled receptor 162		GO:0004930,GO:0005886,GO:0016021	G-protein coupled receptor activity|plasma membrane|integral component of membrane
GPR31	40.7912640238343	9.68921823662922	71.8933098110395	7.41992883793795	2.8914053505056	0.0436162039911046	0.341790751271457	Up	0.0775589	1.69651	0	0.250657	0.653987	0.521938	10.4843	3.15872	1.51477	0.975059	1.47461	0.71098	GeneID:2853,Genbank:NM_005299.2,HGNC:HGNC:4486,MIM:602043	G protein-coupled receptor 31		GO:0004930,GO:0005886,GO:0005887,GO:0007186	G-protein coupled receptor activity|plasma membrane|integral component of plasma membrane|G-protein coupled receptor signaling pathway
GPR82	6.80980368291019	10.8426087462234	2.77699861959697	0.256119047047993	-1.96511354769241	0.00574862184601454	0.0831395480890909	Down	0.243103	0.163851	0.31471	0.234484	0.263931	0.0690773	0	0.114669	0.0409448	0.0205258	0.110906	0	GeneID:27197,Genbank:NM_080817.4,HGNC:HGNC:4533,MIM:300748	G protein-coupled receptor 82		GO:0004930,GO:0005886,GO:0016021	G-protein coupled receptor activity|plasma membrane|integral component of membrane
GPR84	926.841769144176	386.322363136205	1467.36117515215	3.79828173352419	1.92534691983276	0.00565480958905138	0.0822411104133821	Up	3.52061	18.7158	4.61386	4.92022	7.43272	9.45418	27.6835	31.2955	8.95381	14.3371	20.9776	64.3007	GeneID:53831,Genbank:XM_011538495.2,HGNC:HGNC:4535,MIM:606383	G protein-coupled receptor 84		GO:0004966,GO:0005886,GO:0005887,GO:0007186,GO:0007188,GO:0007200,GO:0035579,GO:0043235,GO:0043312,GO:0070821	galanin receptor activity|plasma membrane|integral component of plasma membrane|G-protein coupled receptor signaling pathway|adenylate cyclase-modulating G-protein coupled receptor signaling pathway|phospholipase C-activating G-protein coupled receptor signaling pathway|specific granule membrane|receptor complex|neutrophil degranulation|tertiary granule membrane
GPR85	6.83646697947441	3.09441629482961	10.5785176641192	3.41858258754473	1.77339827897421	0.0181973843620077	0.190507264602262	Up	0.0245464	0.0255162	0.060826	0.0517414	0.0313467	0.0438557	0.133793	0.168998	0.0745442	0.0369107	0.162384	0.0625942	GeneID:54329,Genbank:NM_018970.6,HGNC:HGNC:4536,MIM:605188	G protein-coupled receptor 85		GO:0004930,GO:0005783,GO:0005886,GO:0016021	G-protein coupled receptor activity|endoplasmic reticulum|plasma membrane|integral component of membrane
GPRC5A	18.1541732324601	3.45444475416874	32.8539017107515	9.51061720443038	3.24953896977955	0.041127668563946	0.328777796847211	Up	0	0	0	0	0.265755	0.140908	0.293992	1.68733	0.0197271	0.0376209	0.434199	0.893002	GeneID:9052,Genbank:NM_003979.3,HGNC:HGNC:9836,MIM:604138	G protein-coupled receptor class C group 5 member A		GO:0004930,GO:0005730,GO:0005886,GO:0005887,GO:0007165,GO:0007175,GO:0030659,GO:0031982,GO:0043231,GO:0045296,GO:0070062	G-protein coupled receptor activity|nucleolus|plasma membrane|integral component of plasma membrane|signal transduction|negative regulation of epidermal growth factor-activated receptor activity|cytoplasmic vesicle membrane|vesicle|intracellular membrane-bounded organelle|cadherin binding|extracellular exosome
GPX1	4787.66248817182	7740.12693680481	1835.19803953883	0.237101801368702	-2.07642147122467	2.6649784295034e-14	2.12289758986577e-11	Down	327.333	224.346	368.369	180.263	450.567	390.809	53.6247	66.5164	31.3787	48.3471	65.4973	132.198	GeneID:2876,Genbank:NM_001329455.1,HGNC:HGNC:4553,MIM:138320	glutathione peroxidase 1		GO:0004602,GO:0005737,GO:0006979	glutathione peroxidase activity|cytoplasm|response to oxidative stress	hsa00480,hsa00590,hsa04918,hsa05014,hsa05016	Glutathione metabolism|Arachidonic acid metabolism|Thyroid hormone synthesis|Amyotrophic lateral sclerosis (ALS)|Huntington disease
GPX3	34.0989066019544	47.1355495317692	21.0622636721396	0.446844555359299	-1.1621550491935	0.00259052660875835	0.0472906029359272	Down	1.50397	0.391857	0.880635	0.470909	1.41729	1.28226	0.548365	0.339002	0.108601	0.186764	0.292867	0.463315	GeneID:2878,Genbank:NM_001329790.1,HGNC:HGNC:4555,MIM:138321	glutathione peroxidase 3				hsa00480,hsa00590,hsa04918	Glutathione metabolism|Arachidonic acid metabolism|Thyroid hormone synthesis
GRAMD1A	5562.83267086232	2995.63949221556	8130.02584950907	2.71395335474635	1.44039592508454	0.000268242231704966	0.00778302170634027	Up	13.7509	14.5883	19.1525	12.0832	27.3752	24.8412	47.7149	66.7928	23.614	23.4538	42.3802	58.779	GeneID:57655,Genbank:XM_011527153.1,HGNC:HGNC:29305	GRAM domain containing 1A		GO:0016021	integral component of membrane
GREM2	35.5847317024629	11.3380965624869	59.8313668424389	5.27702039867928	2.39972356037707	0.00104280349609506	0.0236112807093875	Up	0.0838548	0.0439746	0.340996	0.108301	0.100665	0.0957225	0.653587	0.167928	1.13637	0.897943	0.21882	0.263362	GeneID:64388,Genbank:XM_011544249.2,HGNC:HGNC:17655,MIM:608832	gremlin 2, DAN family BMP antagonist		GO:0005125,GO:0005576,GO:0005615,GO:0008201,GO:0010172,GO:0019221,GO:0030509,GO:0036122,GO:0038098,GO:0042803,GO:0048263,GO:0060300	cytokine activity|extracellular region|extracellular space|heparin binding|embryonic body morphogenesis|cytokine-mediated signaling pathway|BMP signaling pathway|BMP binding|sequestering of BMP from receptor via BMP binding|protein homodimerization activity|determination of dorsal identity|regulation of cytokine activity
GRK3	1160.90374371452	1571.85240943652	749.955077992529	0.477115455299887	-1.06758967428856	8.39497817122166e-05	0.00320737978175918	Down	12.3417	9.55659	9.86407	10.7584	8.09407	6.44839	5.60346	3.07624	5.58423	3.1249	4.45121	2.24992	GeneID:157,Genbank:NM_005160.3,HGNC:HGNC:290,MIM:109636	G protein-coupled receptor kinase 3		GO:0004672,GO:0004703,GO:0005524,GO:0005829,GO:0005886,GO:0007165,GO:0007186,GO:0031623,GO:0047696	protein kinase activity|G-protein coupled receptor kinase activity|ATP binding|cytosol|plasma membrane|signal transduction|G-protein coupled receptor signaling pathway|receptor internalization|beta-adrenergic receptor kinase activity	hsa04062,hsa04144,hsa04340,hsa04724,hsa04740,hsa05032	Chemokine signaling pathway|Endocytosis|Hedgehog signaling pathway|Glutamatergic synapse|Olfactory transduction|Morphine addiction
GRK5	1185.8964364892	741.418856283189	1630.37401669521	2.19899184230146	1.13684225217239	2.45483498712693e-05	0.00115337756432706	Up	12.436	10.501	11.2577	9.5337	14.044	9.58388	21.4975	16.5883	26.2729	25.4787	19.2295	20.8276	GeneID:2869,Genbank:NM_005308.2,HGNC:HGNC:4544,MIM:600870	G protein-coupled receptor kinase 5		GO:0004674,GO:0004703,GO:0005080,GO:0005524,GO:0005543,GO:0005737,GO:0005829,GO:0005886,GO:0006915,GO:0007186,GO:0007188,GO:0007217,GO:0008277,GO:0008284,GO:0016055,GO:0016607,GO:0031965,GO:0043066,GO:0045444,GO:0046777,GO:0047696,GO:0051726	protein serine/threonine kinase activity|G-protein coupled receptor kinase activity|protein kinase C binding|ATP binding|phospholipid binding|cytoplasm|cytosol|plasma membrane|apoptotic process|G-protein coupled receptor signaling pathway|adenylate cyclase-modulating G-protein coupled receptor signaling pathway|tachykinin receptor signaling pathway|regulation of G-protein coupled receptor protein…	hsa04062,hsa04144,hsa05032	Chemokine signaling pathway|Endocytosis|Morphine addiction
GRN	6608.0442455712	9815.30315017175	3400.78534097064	0.346477871232243	-1.52916488129247	0.00028890665404802	0.00819270082878891	Down	213.099	234.564	101.008	86.5603	169.658	162.084	67.885	79.9553	21.8672	25.9957	38.1584	51.8862	GeneID:2896,Genbank:NM_002087.3,HGNC:HGNC:4601,MIM:138945	granulin precursor
GSDME	436.441719914392	136.968183491772	735.915256337012	5.37289199269567	2.42569883689697	0.0170315987017777	0.181666930766071	Up	0.643152	6.45104	0.882601	0.528162	2.56651	1.5185	7.49255	22.915	2.52857	1.98477	9.96712	12.638	GeneID:1687,Genbank:XM_024446670.1,HGNC:HGNC:2810,MIM:608798	gasdermin E		GO:0005546,GO:0005829,GO:0005886,GO:0007605,GO:0008219,GO:0008285,GO:0016020,GO:0043410,GO:0060113,GO:0070265,GO:0070269,GO:0071356,GO:0098586,GO:1901612,GO:2001244	phosphatidylinositol-4,5-bisphosphate binding|cytosol|plasma membrane|sensory perception of sound|cell death|negative regulation of cell proliferation|membrane|positive regulation of MAPK cascade|inner ear receptor cell differentiation|necrotic cell death|pyroptosis|cellular response to tumor necrosis factor|cellular response to virus|cardiolipin binding|positive regulation of intrinsic apoptotic…
GSN	732.762996354616	1027.77453554669	437.751457162545	0.425921680312598	-1.23133992690708	9.22176209229793e-06	0.000509674453476906	Down	7.77013	5.35296	5.05612	7.3434	5.1124	7.35294	2.60116	1.76545	2.54369	2.3358	1.58223	2.74784	GeneID:2934,Genbank:NM_001353054.1,HGNC:HGNC:4620,MIM:137350	gelsolin				hsa04666,hsa04810,hsa05203	Fc gamma R-mediated phagocytosis|Regulation of actin cytoskeleton|Viral carcinogenesis
GTPBP1	3050.17291754586	1808.14392171211	4292.20191337962	2.37381652081953	1.2472084291949	3.1106140903558e-05	0.00140137562811017	Up	9.27846	9.67718	7.6892	12.9255	9.65045	10.1287	16.4754	18.6979	22.7743	29.3571	12.1354	13.3988	GeneID:9567,Genbank:XM_011530537.2,HGNC:HGNC:4669,MIM:602245	GTP binding protein 1		GO:0000177,GO:0003723,GO:0003924,GO:0005525,GO:0005829,GO:0006955,GO:0007165,GO:0016020,GO:0046039,GO:0061014	cytoplasmic exosome (RNase complex)|RNA binding|GTPase activity|GTP binding|cytosol|immune response|signal transduction|membrane|GTP metabolic process|positive regulation of mRNA catabolic process
GUCY2D	6.53983787727084	11.8109393067907	1.26873644775099	0.10742045275108	-3.21865938765978	7.92472621522048e-05	0.00307156566500405	Down	0.0635656	0.0761383	0.0396304	0.139221	0.123237	0.0920486	0.00711583	0.0150233	0	0.00671165	0	0.0078488	GeneID:3000,Genbank:NM_000180.3,HGNC:HGNC:4689,MIM:600179	guanylate cyclase 2D, retinal				hsa00230,hsa04740,hsa04744	Purine metabolism|Olfactory transduction|Phototransduction
H2AFJ	214.191195677338	292.393341854923	135.989049499752	0.465089419058065	-1.1044199764527	0.000131771076951969	0.00456467738239042	Down	4.53449	3.42882	5.46787	3.92557	5.35385	5.29303	1.68576	1.4048	1.52166	2.09161	2.24874	2.50103	GeneID:55766,Genbank:NM_177925.3,HGNC:HGNC:14456	H2A histone family member J		GO:0000786,GO:0000790,GO:0003677,GO:0006342,GO:0046982,GO:0070062	nucleosome|nuclear chromatin|DNA binding|chromatin silencing|protein heterodimerization activity|extracellular exosome	hsa04217,hsa05034,hsa05322	Necroptosis|Alcoholism|Systemic lupus erythematosus
HAAO	23.2001291637162	31.3877909091315	15.0124674183008	0.478290028812868	-1.06404237994235	0.0150706021001377	0.167583947845757	Down	0.197808	0.0868218	0.151415	0.103806	0.0586323	0.0837499	0.0215717	0.0305564	0.0476915	0.0591347	0.104864	0.0217574	GeneID:23498,Genbank:XM_024452774.1,HGNC:HGNC:4796,MIM:604521	3-hydroxyanthranilate 3,4-dioxygenase		GO:0000334,GO:0005829,GO:0006569,GO:0008198,GO:0009055,GO:0009435,GO:0010043,GO:0019805,GO:0046686,GO:0070050,GO:0070062	3-hydroxyanthranilate 3,4-dioxygenase activity|cytosol|tryptophan catabolic process|ferrous iron binding|electron transfer activity|NAD biosynthetic process|response to zinc ion|quinolinate biosynthetic process|response to cadmium ion|neuron cellular homeostasis|extracellular exosome	hsa00380	Tryptophan metabolism
HAL	77.6700480174902	115.639513705703	39.700582329278	0.343313293674982	-1.54240237290343	7.13888621536393e-05	0.00284338593009666	Down	1.14681	0.575969	1.10127	0.850046	0.623884	1.98828	0.267915	0.0793683	0.368454	0.303599	0.167092	0.443148	GeneID:3034,Genbank:NM_001258333.1,HGNC:HGNC:4806,MIM:609457	histidine ammonia-lyase		GO:0004397,GO:0005829,GO:0006548,GO:0019556,GO:0019557	histidine ammonia-lyase activity|cytosol|histidine catabolic process|histidine catabolic process to glutamate and formamide|histidine catabolic process to glutamate and formate	hsa00340	Histidine metabolism
HAMP	41.6020815517579	11.3020510969606	71.9021120065552	6.36186400058759	2.66944953129663	0.000138817346290461	0.00472383299755404	Up	1.619	1.71049	0.47827	0.351929	1.34931	0.607056	12.8374	4.07832	4.10169	4.46116	4.10203	4.23404	GeneID:57817,Genbank:NM_021175.3,HGNC:HGNC:15598,MIM:606464	hepcidin antimicrobial peptide
HAPLN3	1166.73718921195	544.665150611867	1788.80922781203	3.2842366099658	1.71555806856749	5.31506695908164e-06	0.000330306909425198	Up	4.98028	6.31417	12.5684	11.5341	14.111	14.8706	15.1281	26.9697	47.4502	34.2402	17.8851	34.9535	GeneID:145864,Genbank:NM_178232.3,HGNC:HGNC:21446	hyaluronan and proteoglycan link protein 3		GO:0001501,GO:0005201,GO:0005540,GO:0005578,GO:0005615,GO:0007155,GO:0007417	skeletal system development|extracellular matrix structural constituent|hyaluronic acid binding|proteinaceous extracellular matrix|extracellular space|cell adhesion|central nervous system development
HAS1	173.718878849287	5.38728910700831	342.050468591565	63.4921315335745	5.98850590723096	1.86018883226842e-14	1.55237187073828e-11	Up	0	0.241912	0.146315	0	0.440799	0.326717	12.749	7.35322	5.3973	4.04021	7.32707	20.1136	GeneID:3036,Genbank:NM_001297436.1,HGNC:HGNC:4818,MIM:601463	hyaluronan synthase 1		GO:0005737,GO:0005886,GO:0005887,GO:0006024,GO:0007155,GO:0010764,GO:0030213,GO:0036120,GO:0044849,GO:0045226,GO:0050501,GO:0085029	cytoplasm|plasma membrane|integral component of plasma membrane|glycosaminoglycan biosynthetic process|cell adhesion|negative regulation of fibroblast migration|hyaluronan biosynthetic process|cellular response to platelet-derived growth factor stimulus|estrous cycle|extracellular polysaccharide biosynthetic process|hyaluronan synthase activity|extracellular matrix assembly
HAS2	1.95458312719848	0	3.90916625439697	Inf	Inf	0.00194564472114389	0.0379704050535041	Up	0	0	0	0	0	0	0.0183854	0.0532475	0.0564213	0.0187058	0.0404762	0.0941086	GeneID:3037,Genbank:NM_005328.2,HGNC:HGNC:4819,MIM:601636	hyaluronan synthase 2
HCRTR1	11.3085722012861	19.1310099130432	3.48613448952908	0.182224279082742	-2.45621290205535	0.0414293561193561	0.330522788573299	Down	0.0543375	0.260408	0.0410156	0.0382075	0.554863	0.157552	0	0	0	0	0.0192746	0	GeneID:3061,Genbank:NM_001525.2,HGNC:HGNC:4848,MIM:602392	hypocretin receptor 1		GO:0004930,GO:0005886,GO:0005887,GO:0007186,GO:0007218,GO:0007268,GO:0007631,GO:0016499,GO:0017046,GO:0032870,GO:0042277,GO:0045187,GO:0051480,GO:0070374,GO:1901652	G-protein coupled receptor activity|plasma membrane|integral component of plasma membrane|G-protein coupled receptor signaling pathway|neuropeptide signaling pathway|chemical synaptic transmission|feeding behavior|orexin receptor activity|peptide hormone binding|cellular response to hormone stimulus|peptide binding|regulation of circadian sleep/wake cycle, sleep|regulation of cytosolic calcium io…	hsa04080	Neuroactive ligand-receptor interaction
HDAC5	1351.34743455255	1808.61743920913	894.07742989596	0.494343032701775	-1.01641559592901	0.000179663895778377	0.00581607523857163	Down	10.8092	7.39557	10.0422	9.05391	12.8642	11.6691	3.02793	3.17231	3.73244	5.21951	5.8641	4.63008	GeneID:10014,Genbank:XM_011524149.2,HGNC:HGNC:14068,MIM:605315	histone deacetylase 5		GO:0000118,GO:0000122,GO:0001047,GO:0001085,GO:0003682,GO:0004407,GO:0005080,GO:0005634,GO:0005654,GO:0005737,GO:0005794,GO:0005829,GO:0006325,GO:0006338,GO:0006342,GO:0006351,GO:0006476,GO:0006954,GO:0008134,GO:0010830,GO:0010832,GO:0014823,GO:0016575,GO:0016607,GO:0030182,GO:0030183,GO:0032041,GO:0032869,GO:0033558,GO:0040029,GO:0042113,GO:0042220,GO:0042826,GO:0043234,GO:0043393,GO:0045892,GO:…	histone deacetylase complex|negative regulation of transcription from RNA polymerase II promoter|core promoter binding|RNA polymerase II transcription factor binding|chromatin binding|histone deacetylase activity|protein kinase C binding|nucleus|nucleoplasm|cytoplasm|Golgi apparatus|cytosol|chromatin organization|chromatin remodeling|chromatin silencing|transcription, DNA-templated|protein deacet…	hsa04371,hsa05034,hsa05165,hsa05203	Apelin signaling pathway|Alcoholism|Human papillomavirus infection|Viral carcinogenesis
HDAC9	134.649869063123	63.7924326582652	205.507305467981	3.22149974384704	1.68773248004551	4.72456116600881e-07	4.85717672226614e-05	Up	0.26112	0.185816	0.328297	0.140949	0.206718	0.182713	0.737371	0.611381	0.83372	0.322918	0.417586	0.647589	GeneID:9734,Genbank:NM_001321868.1,HGNC:HGNC:14065,MIM:606543	histone deacetylase 9		GO:0000118,GO:0000122,GO:0001975,GO:0003714,GO:0004407,GO:0005080,GO:0005634,GO:0005654,GO:0005667,GO:0005737,GO:0006351,GO:0006954,GO:0007507,GO:0008134,GO:0016575,GO:0030182,GO:0030183,GO:0032041,GO:0032869,GO:0033558,GO:0034983,GO:0035097,GO:0042113,GO:0042826,GO:0045892,GO:0046872,GO:0048742,GO:0051153,GO:0070491,GO:0070932,GO:0070933,GO:0090050	histone deacetylase complex|negative regulation of transcription from RNA polymerase II promoter|response to amphetamine|transcription corepressor activity|histone deacetylase activity|protein kinase C binding|nucleus|nucleoplasm|transcription factor complex|cytoplasm|transcription, DNA-templated|inflammatory response|heart development|transcription factor binding|histone deacetylation|neuron dif…	hsa05034,hsa05165,hsa05203	Alcoholism|Human papillomavirus infection|Viral carcinogenesis
HECW2	28.3456007520545	4.59076510606391	52.100436398045	11.3489658465047	3.50448893547902	0.000182493250675575	0.00587903348913501	Up	0.0387182	0.00400943	0.0159493	0.0120488	0.0105516	0.0184895	0.175655	0.312136	0.0656919	0.0567647	0.0944499	0.216224	GeneID:57520,Genbank:NM_001348768.1,HGNC:HGNC:29853,MIM:617245	HECT, C2 and WW domain containing E3 ubiquitin protein ligase 2		GO:0005737,GO:0030071,GO:0042787,GO:0043161,GO:0061630,GO:0072686	cytoplasm|regulation of mitotic metaphase/anaphase transition|protein ubiquitination involved in ubiquitin-dependent protein catabolic process|proteasome-mediated ubiquitin-dependent protein catabolic process|ubiquitin protein ligase activity|mitotic spindle
HELB	402.115546789927	197.744470663558	606.486622916296	3.06702190398119	1.61683847004549	0.0171421993154491	0.182521520560988	Up	2.31597	2.71222	1.32191	3.73925	0.738055	0.573495	4.06738	5.61637	12.9175	5.77823	2.67962	0.70905	GeneID:92797,Genbank:NM_033647.4,HGNC:HGNC:17196,MIM:614539	DNA helicase B		GO:0003723,GO:0004004,GO:0005524,GO:0005634,GO:0005737,GO:0006260,GO:0006269,GO:0006281,GO:0006396,GO:0006974,GO:0017116,GO:0035861,GO:0043141,GO:1903775,GO:2000042	RNA binding|ATP-dependent RNA helicase activity|ATP binding|nucleus|cytoplasm|DNA replication|DNA replication, synthesis of RNA primer|DNA repair|RNA processing|cellular response to DNA damage stimulus|single-stranded DNA-dependent ATP-dependent DNA helicase activity|site of double-strand break|ATP-dependent 5'-3' DNA helicase activity|regulation of DNA double-strand break processing|negative reg…
HELZ2	9022.12546327834	1776.81928925118	16267.4316373055	9.15536640991848	3.1946176257489	6.64532802009576e-08	9.39188496388534e-06	Up	5.19727	7.60419	6.19034	8.62584	7.40489	9.39927	47.5089	69.106	87.4526	78.6094	13.4346	44.0131	GeneID:85441,Genbank:NM_001037335.2,HGNC:HGNC:30021,MIM:611265	helicase with zinc finger 2		GO:0003677,GO:0003723,GO:0004386,GO:0005524,GO:0005654,GO:0006351,GO:0016020,GO:0019216,GO:0030374,GO:0045944,GO:0046872	DNA binding|RNA binding|helicase activity|ATP binding|nucleoplasm|transcription, DNA-templated|membrane|regulation of lipid metabolic process|ligand-dependent nuclear receptor transcription coactivator activity|positive regulation of transcription from RNA polymerase II promoter|metal ion binding
HERC5	3241.78915608131	479.352774605917	6004.22553755671	12.5256926748632	3.64681848201709	2.41490071234818e-08	4.1491308807747e-06	Up	3.89773	5.72371	7.24966	5.66831	5.73378	6.32501	47.3629	73.5911	114.583	80.2277	9.97221	55.1654	GeneID:51191,Genbank:XM_011532022.2,HGNC:HGNC:24368,MIM:608242	HECT and RLD domain containing E3 ubiquitin protein ligase 5		GO:0000079,GO:0000209,GO:0003723,GO:0004842,GO:0005737,GO:0005829,GO:0032020,GO:0032480,GO:0042296,GO:0045087,GO:0048471,GO:0050688,GO:0051607,GO:0061630	regulation of cyclin-dependent protein serine/threonine kinase activity|protein polyubiquitination|RNA binding|ubiquitin-protein transferase activity|cytoplasm|cytosol|ISG15-protein conjugation|negative regulation of type I interferon production|ISG15 transferase activity|innate immune response|perinuclear region of cytoplasm|regulation of defense response to virus|defense response to virus|ubiqu…
HERC6	2906.60354169533	456.670596556155	5356.53648683451	11.7295410022656	3.55207465414369	3.84781889369491e-09	9.77290233507295e-07	Up	3.83468	4.64789	4.88381	5.7598	4.84799	3.92951	39.4893	57.2763	81.0276	65.4281	11.8818	34.9527	GeneID:55008,Genbank:XM_005263083.4,HGNC:HGNC:26072,MIM:609249	HECT and RLD domain containing E3 ubiquitin protein ligase family member 6		GO:0000209,GO:0002244,GO:0004842,GO:0005634,GO:0005737,GO:0005829,GO:0061630	protein polyubiquitination|hematopoietic progenitor cell differentiation|ubiquitin-protein transferase activity|nucleus|cytoplasm|cytosol|ubiquitin protein ligase activity
HES1	54.112712500799	13.049293243242	95.176131758356	7.29358517616622	2.8666281484941	0.00108537766778262	0.0244175142848401	Up	0.444705	0.4057	0.722114	0	0.654363	0.456372	2.18012	6.27791	1.77831	1.42701	1.70684	3.91851	GeneID:3280,Genbank:NM_005524.3,HGNC:HGNC:5192,MIM:139605	hes family bHLH transcription factor 1	bHLH	GO:0000122,GO:0001078,GO:0001889,GO:0003143,GO:0003151,GO:0003266,GO:0003281,GO:0003677,GO:0003700,GO:0005634,GO:0005654,GO:0005737,GO:0006351,GO:0006461,GO:0007155,GO:0007219,GO:0007224,GO:0007262,GO:0007399,GO:0008134,GO:0008284,GO:0016477,GO:0021537,GO:0021555,GO:0021557,GO:0021558,GO:0021575,GO:0021861,GO:0021984,GO:0030324,GO:0030513,GO:0030901,GO:0031016,GO:0035019,GO:0035910,GO:0042102,GO:…	negative regulation of transcription from RNA polymerase II promoter|transcriptional repressor activity, RNA polymerase II proximal promoter sequence-specific DNA binding|liver development|embryonic heart tube morphogenesis|outflow tract morphogenesis|regulation of secondary heart field cardioblast proliferation|ventricular septum development|DNA binding|DNA binding transcription factor activity|…	hsa03460,hsa04330,hsa04950,hsa05165,hsa05169,hsa05200,hsa05224	Fanconi anemia pathway|Notch signaling pathway|Maturity onset diabetes of the young|Human papillomavirus infection|Epstein-Barr virus infection|Pathways in cancer|Breast cancer
HES4	144.030642434773	58.2014195890526	229.859865280494	3.94938588961376	1.98162833863466	0.0376190711196344	0.309954970085375	Up	0.242665	2.23539	1.22693	0.213917	3.70131	3.04079	2.7697	8.86418	2.19172	1.48574	1.28773	14.0229	GeneID:57801,Genbank:XM_005244771.4,HGNC:HGNC:24149,MIM:608060	hes family bHLH transcription factor 4	bHLH	GO:0003677,GO:0005634,GO:0006351,GO:0006355,GO:0007399,GO:0008134,GO:0030154,GO:0046983	DNA binding|nucleus|transcription, DNA-templated|regulation of transcription, DNA-templated|nervous system development|transcription factor binding|cell differentiation|protein dimerization activity	hsa05165	Human papillomavirus infection
HEXB	1210.33829607663	1626.50348459071	794.173107562539	0.488270154405714	-1.03424849919093	0.000119108726762177	0.00419996063683533	Down	45.5864	41.7221	36.81	27.4301	39.9506	27.0024	16.3776	16.8917	12.0384	12.3369	16.7898	16.8446	GeneID:3074,Genbank:NM_001292004.1,HGNC:HGNC:4879,MIM:606873	hexosaminidase subunit beta				hsa00511,hsa00520,hsa00531,hsa00603,hsa00604,hsa04142	Other glycan degradation|Amino sugar and nucleotide sugar metabolism|Glycosaminoglycan degradation|Glycosphingolipid biosynthesis - globo and isoglobo series|Glycosphingolipid biosynthesis - ganglio series|Lysosome
HEY1	142.411511721409	39.8685678255672	244.954455617251	6.14404953518709	2.61918984755006	0.00308496953896426	0.0531494521316369	Up	0.0900846	0.951554	0.024073	0.0702303	2.35903	0.677086	6.01958	6.78702	0.566053	0.847854	4.0698	5.16123	GeneID:23462,Genbank:NM_012258.3,HGNC:HGNC:4880,MIM:602953	hes related family bHLH transcription factor with YRPW motif 1	bHLH	GO:0000122,GO:0000983,GO:0000988,GO:0001525,GO:0003184,GO:0003190,GO:0003203,GO:0003208,GO:0003700,GO:0005634,GO:0005654,GO:0005737,GO:0006351,GO:0007219,GO:0008134,GO:0035912,GO:0035939,GO:0036304,GO:0045746,GO:0045892,GO:0045944,GO:0046983,GO:0060317,GO:0060347,GO:0060411,GO:0060412,GO:0060716,GO:0060842,GO:0061314,GO:0071385,GO:2000678,GO:2000820,GO:2001212	negative regulation of transcription from RNA polymerase II promoter|transcription factor activity, RNA polymerase II core promoter sequence-specific DNA binding|transcription factor activity, protein binding|angiogenesis|pulmonary valve morphogenesis|atrioventricular valve formation|endocardial cushion morphogenesis|cardiac ventricle morphogenesis|DNA binding transcription factor activity|nucleu…	hsa05165,hsa05200,hsa05224	Human papillomavirus infection|Pathways in cancer|Breast cancer
HGF	31.1262092557457	53.902316288066	8.35010222342549	0.154911751450544	-2.69048150520559	0.00350129645848347	0.0580512965325666	Down	0.756945	0.200019	0.256897	0.406673	0.0880382	0.0780332	0.0884582	0.0311046	0.0915105	0.00830923	0.0269546	0.0333926	GeneID:3082,Genbank:XM_006715956.2,HGNC:HGNC:4893,MIM:142409	hepatocyte growth factor				hsa01521,hsa04010,hsa04014,hsa04015,hsa04151,hsa04510,hsa05144,hsa05200,hsa05205,hsa05211,hsa05218,hsa05225,hsa05226	EGFR tyrosine kinase inhibitor resistance|MAPK signaling pathway|Ras signaling pathway|Rap1 signaling pathway|PI3K-Akt signaling pathway|Focal adhesion|Malaria|Pathways in cancer|Proteoglycans in cancer|Renal cell carcinoma|Melanoma|Hepatocellular carcinoma|Gastric cancer
HHLA2	52.5962430048534	11.8469471466077	93.3455388630991	7.87929056388401	2.97806573805196	0.00436709613257402	0.068712999365538	Up	0.0704875	0.158195	0.208926	0.145994	0.0860179	0.0901958	2.46995	0.456323	0.704448	0.377711	0.591142	0.986284	GeneID:11148,Genbank:NM_001282558.1,HGNC:HGNC:4905,MIM:604371	HERV-H LTR-associating 2		GO:0001819,GO:0016021,GO:0031295,GO:0042104	positive regulation of cytokine production|integral component of membrane|T cell costimulation|positive regulation of activated T cell proliferation
HIF1A	10229.2589412925	5429.12543692137	15029.3924456636	2.76828977710748	1.46899496830501	0.00166446978840045	0.0339184105136254	Up	58.4724	98.3247	44.4457	43.5051	57.4362	65.1076	199.517	230.926	99.9343	101.708	146.411	112.487	GeneID:3091,Genbank:NM_001530.3,HGNC:HGNC:4910,MIM:603348	hypoxia inducible factor 1 alpha subunit	other			hsa04066,hsa04137,hsa04140,hsa04659,hsa04919,hsa05167,hsa05200,hsa05205,hsa05211,hsa05230,hsa05231	HIF-1 signaling pathway|Mitophagy - animal|Autophagy - animal|Th17 cell differentiation|Thyroid hormone signaling pathway|Kaposi sarcoma-associated herpesvirus infection|Pathways in cancer|Proteoglycans in cancer|Renal cell carcinoma|Central carbon metabolism in cancer|Choline metabolism in cancer
HIVEP1	2055.31121512607	1284.3131021474	2826.30932810475	2.20063886553761	1.13792241208754	0.00284641860591055	0.0504383074505383	Up	4.93094	6.83502	3.90696	6.82355	2.34064	2.58989	13.5175	8.63652	10.5669	8.61186	8.71689	2.95526	GeneID:3096,Genbank:XM_017010801.1,HGNC:HGNC:4920,MIM:194540	human immunodeficiency virus type I enhancer binding protein 1	zf-C2H2	GO:0000980,GO:0001206,GO:0003677,GO:0005634,GO:0005654,GO:0005739,GO:0006366,GO:0007165,GO:0007275,GO:0016604,GO:0043565,GO:0044212,GO:0046872	RNA polymerase II distal enhancer sequence-specific DNA binding|transcriptional repressor activity, RNA polymerase II distal enhancer sequence-specific binding|DNA binding|nucleus|nucleoplasm|mitochondrion|transcription from RNA polymerase II promoter|signal transduction|multicellular organism development|nuclear body|sequence-specific DNA binding|transcription regulatory region DNA binding|metal…
HIVEP2	5083.2931749429	2925.77205146999	7240.81429841581	2.4748388360528	1.30733457852644	1.81822303774131e-05	0.0008975875700399	Up	12.7116	14.7634	10.1428	14.9904	7.5345	8.90398	25.9194	31.7421	27.9846	24.7429	26.0315	12.0458	GeneID:3097,Genbank:NM_006734.3,HGNC:HGNC:4921,MIM:143054	human immunodeficiency virus type I enhancer binding protein 2		GO:0003677,GO:0003700,GO:0005634,GO:0005654,GO:0006355,GO:0006366,GO:0007165,GO:0007275,GO:0043565,GO:0044212,GO:0046872	DNA binding|DNA binding transcription factor activity|nucleus|nucleoplasm|regulation of transcription, DNA-templated|transcription from RNA polymerase II promoter|signal transduction|multicellular organism development|sequence-specific DNA binding|transcription regulatory region DNA binding|metal ion binding
HK3	656.687950226621	972.039164689037	341.336735764205	0.351155332175738	-1.50981875271048	0.000183470365355262	0.00588886108580763	Down	12.4367	15.1212	9.70106	6.24303	7.46096	9.00114	4.0153	6.06229	1.92141	2.31811	1.89645	2.44486	GeneID:3101,Genbank:NM_002115.2,HGNC:HGNC:4925,MIM:142570	hexokinase 3				hsa00010,hsa00051,hsa00052,hsa00500,hsa00520,hsa00524,hsa04066,hsa04910,hsa04930,hsa04973,hsa05230	Glycolysis / Gluconeogenesis|Fructose and mannose metabolism|Galactose metabolism|Starch and sucrose metabolism|Amino sugar and nucleotide sugar metabolism|Neomycin, kanamycin and gentamicin biosynthesis|HIF-1 signaling pathway|Insulin signaling pathway|Type II diabetes mellitus|Carbohydrate digestion and absorption|Central carbon metabolism in cancer
HLA-DMA	1256.6199621841	1813.3370597255	699.9028646427	0.385975051295015	-1.3734204974878	5.45577416847012e-07	5.46495922117527e-05	Down	83.6977	54.8622	117.932	76.5626	64.5432	60.5849	25.6668	16.1572	28.178	23.9923	28.2411	30.4417	GeneID:3108,Genbank:NM_006120.3,HGNC:HGNC:4934,MIM:142855	major histocompatibility complex, class II, DM alpha		GO:0002503,GO:0005765,GO:0006955,GO:0009986,GO:0016020,GO:0016021,GO:0019886,GO:0023026,GO:0031902,GO:0042613,GO:0043231,GO:0070062	peptide antigen assembly with MHC class II protein complex|lysosomal membrane|immune response|cell surface|membrane|integral component of membrane|antigen processing and presentation of exogenous peptide antigen via MHC class II|MHC class II protein complex binding|late endosome membrane|MHC class II protein complex|intracellular membrane-bounded organelle|extracellular exosome	hsa04145,hsa04514,hsa04612,hsa04640,hsa04658,hsa04659,hsa04672,hsa04940,hsa05140,hsa05145,hsa05150,hsa05152,hsa05164,hsa05166,hsa05168,hsa05169,hsa05310,hsa05320,hsa05321,hsa05322,hsa05323,hsa05330,hsa05332,hsa05416	Phagosome|Cell adhesion molecules (CAMs)|Antigen processing and presentation|Hematopoietic cell lineage|Th1 and Th2 cell differentiation|Th17 cell differentiation|Intestinal immune network for IgA production|Type I diabetes mellitus|Leishmaniasis|Toxoplasmosis|Staphylococcus aureus infection|Tuberculosis|Influenza A|Human T-cell leukemia virus 1 infection|Herpes simplex infection|Epstein-Barr vir…
HLA-DMB	836.528122329011	1217.03283641749	456.023408240529	0.374700989648642	-1.41618830681387	0.000467990227679417	0.0120610716765909	Down	37.7795	12.7478	49.6837	35.995	20.9243	17.0115	10.2361	2.68843	11.7304	8.74808	9.5286	10.0017	GeneID:3109,Genbank:NM_002118.4,HGNC:HGNC:4935,MIM:142856	major histocompatibility complex, class II, DM beta		GO:0002399,GO:0002503,GO:0005765,GO:0006955,GO:0016021,GO:0019886,GO:0023026,GO:0031902,GO:0042102,GO:0042613,GO:2001190	MHC class II protein complex assembly|peptide antigen assembly with MHC class II protein complex|lysosomal membrane|immune response|integral component of membrane|antigen processing and presentation of exogenous peptide antigen via MHC class II|MHC class II protein complex binding|late endosome membrane|positive regulation of T cell proliferation|MHC class II protein complex|positive regulation o…	hsa04145,hsa04514,hsa04612,hsa04640,hsa04658,hsa04659,hsa04672,hsa04940,hsa05140,hsa05145,hsa05150,hsa05152,hsa05164,hsa05166,hsa05168,hsa05169,hsa05310,hsa05320,hsa05321,hsa05322,hsa05323,hsa05330,hsa05332,hsa05416	Phagosome|Cell adhesion molecules (CAMs)|Antigen processing and presentation|Hematopoietic cell lineage|Th1 and Th2 cell differentiation|Th17 cell differentiation|Intestinal immune network for IgA production|Type I diabetes mellitus|Leishmaniasis|Toxoplasmosis|Staphylococcus aureus infection|Tuberculosis|Influenza A|Human T-cell leukemia virus 1 infection|Herpes simplex infection|Epstein-Barr vir…
HOMER1	76.1966137686412	41.53855612777	110.854671409512	2.66871749389965	1.41614659220839	1.33863812041495e-05	0.000689989207655057	Up	0.34493	0.434493	0.303259	0.623496	0.133336	0.24684	1.02094	0.732955	0.908022	1.08666	0.58703	0.565942	GeneID:9456,Genbank:NM_001277077.1,HGNC:HGNC:17512,MIM:604798	homer scaffold protein 1		GO:0003009,GO:0005102,GO:0005737,GO:0005829,GO:0005886,GO:0007216,GO:0007623,GO:0014069,GO:0016020,GO:0030018,GO:0030054,GO:0030424,GO:0030425,GO:0031802,GO:0032947,GO:0035094,GO:0035256,GO:0035418,GO:0042220,GO:0042802,GO:0043005,GO:0043025,GO:0043034,GO:0043198,GO:0044325,GO:0045177,GO:0045202,GO:0045211,GO:0046982,GO:0048148,GO:0048741,GO:0048875,GO:0051592,GO:0051928,GO:0090279,GO:0097110,GO:…	skeletal muscle contraction|receptor binding|cytoplasm|cytosol|plasma membrane|G-protein coupled glutamate receptor signaling pathway|circadian rhythm|postsynaptic density|membrane|Z disc|cell junction|axon|dendrite|type 5 metabotropic glutamate receptor binding|protein complex scaffold activity|response to nicotine|G-protein coupled glutamate receptor binding|protein localization to synapse|resp…	hsa04068,hsa04724	FoxO signaling pathway|Glutamatergic synapse
HOMER2	107.228062889926	151.118903917926	63.3372218619254	0.419121765840257	-1.25455864940448	5.35456473492901e-05	0.00222366699003865	Down	0.589613	0.333601	0.696105	0.630963	0.71339	0.43489	0.215137	0.140369	0.26937	0.208793	0.350877	0.147954	GeneID:9455,Genbank:XM_011522232.2,HGNC:HGNC:17513,MIM:604799	homer scaffold protein 2		GO:0003779,GO:0005737,GO:0005829,GO:0007216,GO:0007605,GO:0008277,GO:0014069,GO:0019904,GO:0030054,GO:0030160,GO:0030425,GO:0032426,GO:0035256,GO:0035584,GO:0042803,GO:0043025,GO:0045177,GO:0045211,GO:0046982,GO:0048148,GO:0048875	actin binding|cytoplasm|cytosol|G-protein coupled glutamate receptor signaling pathway|sensory perception of sound|regulation of G-protein coupled receptor protein signaling pathway|postsynaptic density|protein domain specific binding|cell junction|GKAP/Homer scaffold activity|dendrite|stereocilium tip|G-protein coupled glutamate receptor binding|calcium-mediated signaling using intracellular cal…	hsa04068,hsa04724	FoxO signaling pathway|Glutamatergic synapse
HOPX	182.79012920733	246.688827926057	118.891430488604	0.4819489860491	-1.05304764857521	0.0464360400326155	0.355989327021692	Down	1.61482	1.48419	2.3854	4.45184	0.950459	2.2579	0.582699	0.562113	0.588287	2.09251	0.451989	1.12647	GeneID:84525,Genbank:NM_139212.3,HGNC:HGNC:24961,MIM:607275	HOP homeobox		GO:0001829,GO:0003677,GO:0005634,GO:0005737,GO:0006351,GO:0006357,GO:0045596,GO:0051131	trophectodermal cell differentiation|DNA binding|nucleus|cytoplasm|transcription, DNA-templated|regulation of transcription from RNA polymerase II promoter|negative regulation of cell differentiation|chaperone-mediated protein complex assembly
HPN	49.9312140304392	8.47570053688835	91.38672752399	10.782203444571	3.43058013139285	0.00371887340301149	0.0606192653203472	Up	0.0314928	0.034653	0.0902234	0.08086	0.0861331	0.109406	0.419726	1.68767	0.294913	0.205632	0.212039	1.60486	GeneID:3249,Genbank:NM_182983.2,HGNC:HGNC:5155,MIM:142440	hepsin		GO:0004252,GO:0005789,GO:0005886,GO:0005887,GO:0005911,GO:0006508,GO:0008233,GO:0008236,GO:0008360,GO:0009986,GO:0010628,GO:0010719,GO:0010756,GO:0015269,GO:0016021,GO:0016324,GO:0030307,GO:0034769,GO:0043025,GO:0043066,GO:0043923,GO:0048012,GO:0050680,GO:0050910,GO:0070008,GO:0070062,GO:0071805,GO:0090103,GO:0097066,GO:0097195,GO:2000347,GO:2000611	serine-type endopeptidase activity|endoplasmic reticulum membrane|plasma membrane|integral component of plasma membrane|cell-cell junction|proteolysis|peptidase activity|serine-type peptidase activity|regulation of cell shape|cell surface|positive regulation of gene expression|negative regulation of epithelial to mesenchymal transition|positive regulation of plasminogen activation|calcium-activat…	hsa05203	Viral carcinogenesis
HPSE	905.078532455405	1258.75864669325	551.398418217564	0.438049358918873	-1.19083465461478	0.00980405571554066	0.123342481274121	Down	23.8505	21.6965	9.74448	6.14465	17.8603	10.5431	10.4345	7.20103	3.57959	3.1563	6.0396	5.64652	GeneID:10855,Genbank:NM_001166498.2,HGNC:HGNC:5164,MIM:604724	heparanase		GO:0004566,GO:0005576,GO:0005578,GO:0005634,GO:0005654,GO:0005764,GO:0005765,GO:0006027,GO:0006029,GO:0007160,GO:0010575,GO:0030194,GO:0030200,GO:0030305,GO:0033690,GO:0035580,GO:0043202,GO:0043231,GO:0043312,GO:0045121,GO:0045545,GO:0046983,GO:0051797,GO:0051798,GO:0051897,GO:0060055,GO:0061042	beta-glucuronidase activity|extracellular region|proteinaceous extracellular matrix|nucleus|nucleoplasm|lysosome|lysosomal membrane|glycosaminoglycan catabolic process|proteoglycan metabolic process|cell-matrix adhesion|positive regulation of vascular endothelial growth factor production|positive regulation of blood coagulation|heparan sulfate proteoglycan catabolic process|heparanase activity|po…	hsa00531,hsa05205	Glycosaminoglycan degradation|Proteoglycans in cancer
HRH1	96.2023984821908	37.0824624052615	155.32233455912	4.18856582018895	2.06645634457103	0.00301566304403716	0.0524071781933132	Up	0.115186	0.567743	0.135519	0.0633295	0.490738	0.372498	1.39907	1.53531	0.242869	0.274446	1.06512	1.6732	GeneID:3269,Genbank:NM_001098213.1,HGNC:HGNC:5182,MIM:600167	histamine receptor H1		GO:0004930,GO:0004969,GO:0005829,GO:0005886,GO:0005887,GO:0006954,GO:0007186,GO:0007200,GO:0007613,GO:0008542,GO:0019229,GO:0032962,GO:0043114,GO:0045907,GO:0048016,GO:0048167,GO:0048245,GO:0050804,GO:0071420	G-protein coupled receptor activity|histamine receptor activity|cytosol|plasma membrane|integral component of plasma membrane|inflammatory response|G-protein coupled receptor signaling pathway|phospholipase C-activating G-protein coupled receptor signaling pathway|memory|visual learning|regulation of vasoconstriction|positive regulation of inositol trisphosphate biosynthetic process|regulation of…	hsa04020,hsa04080,hsa04750	Calcium signaling pathway|Neuroactive ligand-receptor interaction|Inflammatory mediator regulation of TRP channels
HS3ST3A1	24.9908948957308	10.5241654263583	39.4576243651033	3.7492402263347	1.90659826687393	0.011829415287994	0.140454270272422	Up	0.054384	0.0513832	0.0470546	0.0562449	0.0373609	0.0353097	0.342965	0.246013	0.141707	0.122849	0.180564	0.0152074	GeneID:9955,Genbank:NM_006042.2,HGNC:HGNC:5196,MIM:604057	heparan sulfate-glucosamine 3-sulfotransferase 3A1		GO:0000139,GO:0006024,GO:0008146,GO:0008467,GO:0016021,GO:0033872	Golgi membrane|glycosaminoglycan biosynthetic process|sulfotransferase activity|[heparan sulfate]-glucosamine 3-sulfotransferase 1 activity|integral component of membrane|[heparan sulfate]-glucosamine 3-sulfotransferase 3 activity	hsa00534	Glycosaminoglycan biosynthesis - heparan sulfate / heparin
HS3ST3B1	1335.07605141793	629.426485721018	2040.72561711484	3.24219851469573	1.69697242749922	0.00163650868958115	0.0335044565244272	Up	3.17456	7.03073	4.22089	3.52089	6.76867	5.6351	20.8601	21.6907	5.49492	7.39937	14.4885	14.3755	GeneID:9953,Genbank:NM_006041.2,HGNC:HGNC:5198,MIM:604058	heparan sulfate-glucosamine 3-sulfotransferase 3B1		GO:0000139,GO:0005887,GO:0006024,GO:0008467,GO:0015012,GO:0015015,GO:0033872	Golgi membrane|integral component of plasma membrane|glycosaminoglycan biosynthetic process|[heparan sulfate]-glucosamine 3-sulfotransferase 1 activity|heparan sulfate proteoglycan biosynthetic process|heparan sulfate proteoglycan biosynthetic process, enzymatic modification|[heparan sulfate]-glucosamine 3-sulfotransferase 3 activity	hsa00534	Glycosaminoglycan biosynthesis - heparan sulfate / heparin
HSD17B13	12.973241252229	17.5046910335581	8.44179147089981	0.482258810207853	-1.05212050031008	0.044857368979988	0.347689248728124	Down	0.287258	0.149347	0.508185	0.457181	0.456536	0.239821	0.216776	0.0473202	0.193336	0.0477446	0.368273	0.104274	GeneID:345275,Genbank:NM_001136230.2,HGNC:HGNC:18685,MIM:612127	hydroxysteroid 17-beta dehydrogenase 13		GO:0005576,GO:0005811,GO:0005829,GO:0016491,GO:0034389,GO:0046889	extracellular region|lipid droplet|cytosol|oxidoreductase activity|lipid particle organization|positive regulation of lipid biosynthetic process
HSH2D	3941.54646598573	2110.58055302097	5772.51237895049	2.73503532982337	1.45155946915376	1.54678181968074e-05	0.000783449462135982	Up	18.1049	7.96626	23.4655	21.7118	21.7601	28.1506	38.6242	31.1695	62.2498	68.87	18.704	59.3963	GeneID:84941,Genbank:NM_001291274.1,HGNC:HGNC:24920,MIM:608349	hematopoietic SH2 domain containing		GO:0002903,GO:0005070,GO:0005634,GO:0005739,GO:0005829,GO:0007165,GO:0042110,GO:0051902	negative regulation of B cell apoptotic process|SH3/SH2 adaptor activity|nucleus|mitochondrion|cytosol|signal transduction|T cell activation|negative regulation of mitochondrial depolarization
HTRA1	124.204683762064	237.785897895622	10.6234696285056	0.0446766175896979	-4.48433622443885	3.48851618230823e-07	3.77384235154023e-05	Down	11.6008	4.31346	5.13908	2.1986	11.3938	2.61434	0.415478	0.152929	0.0478522	0.114018	0.326291	0.274119	GeneID:5654,Genbank:NM_002775.4,HGNC:HGNC:9476,MIM:602194	HtrA serine peptidase 1
ICAM1	5586.3188792776	3159.70868962211	8012.92906893309	2.53597083023859	1.34253815111133	0.00667279782951835	0.0931799059460631	Up	22.5803	53.5074	29.389	22.4701	30.9482	54.7221	106.572	113.983	32.8821	36.4751	63.1201	108.452	GeneID:3383,Genbank:NM_000201.2,HGNC:HGNC:5344,MIM:147840	intercellular adhesion molecule 1				hsa04064,hsa04514,hsa04650,hsa04668,hsa04670,hsa04933,hsa05143,hsa05144,hsa05150,hsa05164,hsa05166,hsa05167,hsa05169,hsa05323,hsa05416,hsa05418	NF-kappa B signaling pathway|Cell adhesion molecules (CAMs)|Natural killer cell mediated cytotoxicity|TNF signaling pathway|Leukocyte transendothelial migration|AGE-RAGE signaling pathway in diabetic complications|African trypanosomiasis|Malaria|Staphylococcus aureus infection|Influenza A|Human T-cell leukemia virus 1 infection|Kaposi sarcoma-associated herpesvirus infection|Epstein-Barr virus in…
ICAM5	12.6836472230133	17.5657245632736	7.80156988275309	0.444135956626841	-1.17092672027828	0.0276135663444073	0.252308524601532	Down	0.309959	0.218867	0.198024	0.117231	0.133109	0.222539	0.0505607	0.166892	0.0321285	0.0598915	0.066975	0.130473	GeneID:7087,Genbank:XM_011528229.1,HGNC:HGNC:5348,MIM:601852	intercellular adhesion molecule 5		GO:0005178,GO:0005886,GO:0005887,GO:0006909,GO:0007155,GO:0030198,GO:0050776,GO:0098609	integrin binding|plasma membrane|integral component of plasma membrane|phagocytosis|cell adhesion|extracellular matrix organization|regulation of immune response|cell-cell adhesion
ICOS	675.370458053121	405.811601512201	944.929314594041	2.32849260857228	1.21939630256063	1.38157869661295e-05	0.000710034212848737	Up	9.34021	8.44889	10.6724	7.18828	12.7185	10.275	14.3987	19.1187	25.5676	14.8974	27.9422	18.7733	GeneID:29851,Genbank:NM_012092.3,HGNC:HGNC:5351,MIM:604558	inducible T cell costimulator				hsa04514,hsa04660,hsa04672,hsa05340	Cell adhesion molecules (CAMs)|T cell receptor signaling pathway|Intestinal immune network for IgA production|Primary immunodeficiency
IDO1	1280.070498593	331.350516805869	2228.79048038013	6.72638299123563	2.74983092632593	0.020013045182308	0.202850559178685	Up	2.67267	13.1888	6.63288	23.5833	4.91633	2.83351	35.1342	142.859	33.6158	41.7534	18.4612	31.0794	GeneID:3620,Genbank:NM_002164.5,HGNC:HGNC:6059,MIM:147435	indoleamine 2,3-dioxygenase 1				hsa00380,hsa05143	Tryptophan metabolism|African trypanosomiasis
IDO2	58.0241920881242	27.9750550336952	88.0733291425532	3.14828081790979	1.65456423097782	0.00288826325044048	0.0508813122443517	Up	0.136331	0.495866	0.44371	1.13336	0.237489	0.0576923	1.76775	1.05783	0.541917	1.24276	0.834647	0.781293	GeneID:169355,Genbank:NM_194294.2,HGNC:HGNC:27269,MIM:612129	indoleamine 2,3-dioxygenase 2				hsa00380,hsa05143	Tryptophan metabolism|African trypanosomiasis
IER5L	242.996776134727	346.80612704998	139.187425219474	0.401340732943321	-1.31710050908312	0.0334977739391665	0.286365116236045	Down	8.21536	16.2523	4.12708	2.81831	13.1984	8.53715	1.82209	3.69876	1.68054	2.87219	2.06658	7.09972	GeneID:389792,Genbank:NM_203434.2,HGNC:HGNC:23679	immediate early response 5 like
IFI16	7058.0958694068	3637.30803106181	10478.8837077518	2.88094481365461	1.52654202501379	3.30556524211302e-06	0.000230796935729206	Up	23.2279	23.309	29.0944	40.2815	20.6882	22.6122	56.999	66.3453	100.051	98.1258	33.383	47.3652	GeneID:3428,Genbank:XM_005245127.4,HGNC:HGNC:5395,MIM:147586	interferon gamma inducible protein 16		GO:0000122,GO:0000978,GO:0001047,GO:0001078,GO:0001819,GO:0002218,GO:0003690,GO:0003723,GO:0005634,GO:0005654,GO:0005730,GO:0005829,GO:0006351,GO:0006914,GO:0006954,GO:0008134,GO:0008283,GO:0010506,GO:0016020,GO:0016607,GO:0030097,GO:0030099,GO:0030224,GO:0032481,GO:0032731,GO:0040029,GO:0042149,GO:0042771,GO:0042802,GO:0043392,GO:0045071,GO:0045087,GO:0045824,GO:0045892,GO:0045944,GO:0051607,GO:…	negative regulation of transcription from RNA polymerase II promoter|RNA polymerase II proximal promoter sequence-specific DNA binding|core promoter binding|transcriptional repressor activity, RNA polymerase II proximal promoter sequence-specific DNA binding|positive regulation of cytokine production|activation of innate immune response|double-stranded DNA binding|RNA binding|nucleus|nucleoplasm|…	hsa04621	NOD-like receptor signaling pathway
IFI30	18241.0731096623	30463.9303948483	6018.21582447636	0.197552178805336	-2.33969433698323	2.22616828695519e-05	0.00107772373560469	Down	1052.4	2391.98	1153.77	584.381	2332.86	1544.19	374.056	425.005	90.0549	94.0649	302.616	266.142	GeneID:10437,Genbank:NM_006332.4,HGNC:HGNC:5398,MIM:604664	IFI30, lysosomal thiol reductase		GO:0005576,GO:0005764,GO:0005829,GO:0016667,GO:0019886,GO:0030054,GO:0042590,GO:0043202,GO:0043231,GO:0060333	extracellular region|lysosome|cytosol|oxidoreductase activity, acting on a sulfur group of donors|antigen processing and presentation of exogenous peptide antigen via MHC class II|cell junction|antigen processing and presentation of exogenous peptide antigen via MHC class I|lysosomal lumen|intracellular membrane-bounded organelle|interferon-gamma-mediated signaling pathway	hsa04612	Antigen processing and presentation
IFI35	1460.37185547938	456.627789753276	2464.11592120549	5.39633368029767	2.43197955955876	2.3031861751139e-07	2.67306872310404e-05	Up	4.83337	5.80466	8.3009	10.4488	8.13349	10.9955	19.7466	35.7452	49.4992	48.1273	9.75861	56.597	GeneID:3430,Genbank:NM_005533.4,HGNC:HGNC:5399,MIM:600735	interferon induced protein 35		GO:0005634,GO:0005829,GO:0060337	nucleus|cytosol|type I interferon signaling pathway
IFI44	4986.82539110825	798.059360945908	9175.59142127058	11.4973796064432	3.52323318566051	5.03783171913549e-08	7.4191597376344e-06	Up	9.22232	18.2746	14.5099	10.6185	6.19243	7.3697	99.7227	152.648	216.773	127.341	23.1817	79.6384	GeneID:10561,Genbank:XM_011540516.3,HGNC:HGNC:16938,MIM:610468	interferon induced protein 44		GO:0005737,GO:0009615	cytoplasm|response to virus
IFI44L	6431.1871472916	537.128019155883	12325.2462754273	22.9465710889499	4.52020668240203	3.63947081354851e-06	0.000250124415715442	Up	3.10738	9.10914	5.07104	3.55089	2.67653	2.83122	54.2373	114.955	216.821	95.2784	16.3591	47.4639	GeneID:10964,Genbank:NM_006820.3,HGNC:HGNC:17817,MIM:613975	interferon induced protein 44 like		GO:0005525,GO:0005737,GO:0051607	GTP binding|cytoplasm|defense response to virus
IFI6	3278.15380901637	502.772681235693	6053.53493679705	12.0403020345476	3.5897996778719	9.70337741926128e-07	8.41840045903732e-05	Up	14.0706	32.9136	26.7489	15.215	19.4987	25.4513	115.234	318.553	323.784	272.537	21.7228	401.999	GeneID:2537,Genbank:XM_024446207.1,HGNC:HGNC:4054,MIM:147572	interferon alpha inducible protein 6		GO:0001836,GO:0005739,GO:0005886,GO:0006955,GO:0016021,GO:0043154,GO:0051902,GO:0060337,GO:2001240	release of cytochrome c from mitochondria|mitochondrion|plasma membrane|immune response|integral component of membrane|negative regulation of cysteine-type endopeptidase activity involved in apoptotic process|negative regulation of mitochondrial depolarization|type I interferon signaling pathway|negative regulation of extrinsic apoptotic signaling pathway in absence of ligand
IFIH1	2960.30836210121	982.182015478845	4938.43470872357	5.02802396184777	2.32999152516744	1.07172494557443e-07	1.40164027396954e-05	Up	6.99001	13.2364	12.0416	14.7556	7.00575	9.64415	43.3325	57.8225	69.6737	59.1427	15.1584	39.1074	GeneID:64135,Genbank:NM_022168.3,HGNC:HGNC:18873,MIM:606951	interferon induced with helicase C domain 1		GO:0003677,GO:0003725,GO:0003727,GO:0004386,GO:0005524,GO:0005634,GO:0005829,GO:0008270,GO:0009597,GO:0009615,GO:0016032,GO:0016579,GO:0016925,GO:0032480,GO:0032727,GO:0032728,GO:0034344,GO:0035549,GO:0039528,GO:0039530,GO:0042802,GO:0043021,GO:0045087,GO:0051607,GO:0060760,GO:0071360,GO:1902741,GO:1904469,GO:2000778	DNA binding|double-stranded RNA binding|single-stranded RNA binding|helicase activity|ATP binding|nucleus|cytosol|zinc ion binding|detection of virus|response to virus|viral process|protein deubiquitination|protein sumoylation|negative regulation of type I interferon production|positive regulation of interferon-alpha production|positive regulation of interferon-beta production|regulation of type …	hsa04622,hsa05161,hsa05162,hsa05164,hsa05168	RIG-I-like receptor signaling pathway|Hepatitis B|Measles|Influenza A|Herpes simplex infection
IFIT1	3084.41866906685	388.672930796284	5780.16440733742	14.8715383793141	3.89448198890919	7.4637982859809e-07	6.99481630811846e-05	Up	1.38546	3.33057	5.68201	2.41446	3.49566	6.84733	32.7809	62.0416	99.6196	57.3743	4.49752	44.6813	GeneID:3434,Genbank:NM_001270930.1,HGNC:HGNC:5407,MIM:147690	interferon induced protein with tetratricopeptide repeats 1		GO:0003723,GO:0005737,GO:0005829,GO:0009615,GO:0016032,GO:0019060,GO:0032091,GO:0043657,GO:0045070,GO:0045071,GO:0050689,GO:0051097,GO:0051607,GO:0060337,GO:0071357,GO:0071360	RNA binding|cytoplasm|cytosol|response to virus|viral process|intracellular transport of viral protein in host cell|negative regulation of protein binding|host cell|positive regulation of viral genome replication|negative regulation of viral genome replication|negative regulation of defense response to virus by host|negative regulation of helicase activity|defense response to virus|type I interfe…	hsa05160,hsa05168	Hepatitis C|Herpes simplex infection
IFIT1B	5.62384059182087	1.3692773406064	9.87840384303534	7.21431922524955	2.85086326211842	0.000656383770339281	0.0159987838319832	Up	0	0	0.0901605	0.0475328	0.0199149	0.0209991	0.160497	0.0897106	0.314893	0.488792	0.0737233	0.0603782	GeneID:439996,Genbank:NM_001010987.2,HGNC:HGNC:23442	interferon induced protein with tetratricopeptide repeats 1B		GO:0051607	defense response to virus	hsa05160,hsa05168	Hepatitis C|Herpes simplex infection
IFIT2	4427.25628664107	1338.91927689187	7515.59329639028	5.61317879733332	2.48881801438943	7.90211576795623e-05	0.00307061150406725	Up	10.4479	18.0447	20.515	23.8934	9.41873	30.1088	76.371	123.887	168.155	94.8686	9.50019	77.6331	GeneID:3433,Genbank:NM_001547.4,HGNC:HGNC:5409,MIM:147040	interferon induced protein with tetratricopeptide repeats 2		GO:0003723,GO:0005737,GO:0005783,GO:0005829,GO:0008637,GO:0009615,GO:0032091,GO:0035457,GO:0043065,GO:0051607,GO:0060337	RNA binding|cytoplasm|endoplasmic reticulum|cytosol|apoptotic mitochondrial changes|response to virus|negative regulation of protein binding|cellular response to interferon-alpha|positive regulation of apoptotic process|defense response to virus|type I interferon signaling pathway
IFIT3	6133.97296601725	902.298956522957	11365.6469755115	12.5963206466618	3.65493048258137	1.83306225979557e-06	0.000143904958055879	Up	4.97579	18.9921	13.7661	15.869	6.75415	23.1658	107.053	229.083	259.727	170.283	11.797	129.702	GeneID:3437,Genbank:NM_001289758.1,HGNC:HGNC:5411,MIM:604650	interferon induced protein with tetratricopeptide repeats 3		GO:0005737,GO:0005739,GO:0005829,GO:0008285,GO:0009615,GO:0035457,GO:0042802,GO:0043066,GO:0051607,GO:0060337	cytoplasm|mitochondrion|cytosol|negative regulation of cell proliferation|response to virus|cellular response to interferon-alpha|identical protein binding|negative regulation of apoptotic process|defense response to virus|type I interferon signaling pathway
IFIT5	1356.98975748637	443.467504143427	2270.51201082931	5.11990617038532	2.3561173710143	1.06762194294973e-06	9.08256046125927e-05	Up	4.79984	6.3065	8.75252	9.31949	6.82669	6.01026	24.2752	40.047	50.9801	38.8974	10.1698	25.4395	GeneID:24138,Genbank:NM_012420.2,HGNC:HGNC:13328,MIM:616135	interferon induced protein with tetratricopeptide repeats 5		GO:0000049,GO:0000339,GO:0003690,GO:0003723,GO:0003727,GO:0005886,GO:0008266,GO:0015629,GO:0032587,GO:0043123,GO:0043231,GO:0045071,GO:0045087,GO:0045177,GO:0051607	tRNA binding|RNA cap binding|double-stranded DNA binding|RNA binding|single-stranded RNA binding|plasma membrane|poly(U) RNA binding|actin cytoskeleton|ruffle membrane|positive regulation of I-kappaB kinase/NF-kappaB signaling|intracellular membrane-bounded organelle|negative regulation of viral genome replication|innate immune response|apical part of cell|defense response to virus
IFITM1	6497.68037502959	2126.72013644615	10868.640613613	5.11051756521901	2.35346940681128	3.72628761982164e-09	9.60341037314328e-07	Up	129.594	126.428	233.935	132.228	158.325	220.485	516.99	684.25	982.178	793.017	300.668	1096.07	GeneID:8519,Genbank:NM_003641.3,HGNC:HGNC:5412,MIM:604456	interferon induced transmembrane protein 1		GO:0001503,GO:0005057,GO:0005886,GO:0007166,GO:0008285,GO:0009615,GO:0016020,GO:0016021,GO:0030336,GO:0034341,GO:0035455,GO:0035456,GO:0045071,GO:0045669,GO:0046597,GO:0050776,GO:0051607,GO:0060337	ossification|signal transducer activity, downstream of receptor|plasma membrane|cell surface receptor signaling pathway|negative regulation of cell proliferation|response to virus|membrane|integral component of membrane|negative regulation of cell migration|response to interferon-gamma|response to interferon-alpha|response to interferon-beta|negative regulation of viral genome replication|positiv…	hsa04662	B cell receptor signaling pathway
IFITM10	120.951953764152	211.094415778326	30.809491749978	0.145951240047636	-2.77644162640432	0.00128439817641036	0.0276646546961425	Down	2.29465	3.68095	0.40013	0.50443	3.1564	1.853	0.324511	0.335469	0.0713566	0.116976	0.36096	0.380049	GeneID:402778,Genbank:NM_001170820.3,HGNC:HGNC:40022	interferon induced transmembrane protein 10		GO:0005886,GO:0009607,GO:0016021	plasma membrane|response to biotic stimulus|integral component of membrane
IFITM3	1923.14046538196	925.591907213259	2920.68902355067	3.15548245483712	1.65786060171762	0.00519400419610047	0.0775340064196429	Up	68.325	144.092	85.2464	57.1129	43.3616	81.9564	131.39	395.447	261.564	170.638	40.8101	348.199	GeneID:10410,Genbank:NM_021034.2,HGNC:HGNC:5414,MIM:605579	interferon induced transmembrane protein 3		GO:0005765,GO:0005886,GO:0006955,GO:0009615,GO:0016021,GO:0031902,GO:0032897,GO:0034341,GO:0035455,GO:0035456,GO:0045071,GO:0046597,GO:0051607,GO:0060337,GO:0070062	lysosomal membrane|plasma membrane|immune response|response to virus|integral component of membrane|late endosome membrane|negative regulation of viral transcription|response to interferon-gamma|response to interferon-alpha|response to interferon-beta|negative regulation of viral genome replication|negative regulation of viral entry into host cell|defense response to virus|type I interferon signa…
IFNG	47.3070675295746	18.0080390596212	76.606095999528	4.25399432697251	2.08881810935545	0.00632168415560551	0.0895588591399269	Up	0.988487	0.566683	1.33596	1.99053	0.235528	0.394924	1.68995	4.36002	5.25868	7.36111	0.482159	1.26038	GeneID:3458,Genbank:NM_000619.2,HGNC:HGNC:5438,MIM:147570	interferon gamma				hsa03050,hsa04060,hsa04066,hsa04217,hsa04350,hsa04380,hsa04612,hsa04630,hsa04650,hsa04657,hsa04658,hsa04659,hsa04660,hsa04940,hsa05132,hsa05140,hsa05142,hsa05143,hsa05144,hsa05145,hsa05146,hsa05152,hsa05162,hsa05164,hsa05168,hsa05200,hsa05321,hsa05322,hsa05323,hsa05330,hsa05332,hsa05418	Proteasome|Cytokine-cytokine receptor interaction|HIF-1 signaling pathway|Necroptosis|TGF-beta signaling pathway|Osteoclast differentiation|Antigen processing and presentation|Jak-STAT signaling pathway|Natural killer cell mediated cytotoxicity|IL-17 signaling pathway|Th1 and Th2 cell differentiation|Th17 cell differentiation|T cell receptor signaling pathway|Type I diabetes mellitus|Salmonella i…
IGFBP4	224.3278090489	146.942138812167	301.713479285633	2.05328084730892	1.03793097245799	0.0121499605282054	0.143000710716454	Up	1.6318	2.10379	1.69125	1.29678	9.74741	5.24366	3.6984	4.81141	7.36161	4.79415	7.20522	9.29328	GeneID:3487,Genbank:NM_001552.2,HGNC:HGNC:5473,MIM:146733	insulin like growth factor binding protein 4
IGFN1	155.539729799432	5.5054222877063	305.574037311158	55.5041959258076	5.7945249332427	1.03472924076043e-10	3.4872365277551e-08	Up	0.00592231	0.0572809	0.0031807	0.00304259	0.0118097	0.00315449	1.23123	0.951455	0.239937	0.254142	0.774973	0.702	GeneID:91156,Genbank:XM_005245580.3,HGNC:HGNC:24607,MIM:617309	immunoglobulin-like and fibronectin type III domain containing 1		GO:0005634,GO:0030018	nucleus|Z disc
IGLON5	13.5263049841095	3.98230802781727	23.0703019404016	5.79319876294115	2.53436016430028	1.60763651989607e-05	0.00080959281641318	Up	0.0111649	0.0928895	0.0365621	0.0112376	0.0948507	0.0248901	0.200421	0.113943	0.13193	0.103248	0.388465	0.371321	GeneID:402665,Genbank:NM_001101372.2,HGNC:HGNC:34550	IgLON family member 5		GO:0005576	extracellular region
IGSF22	10.0575924013328	15.4474394714446	4.66774533122098	0.302169517469193	-1.72656996454389	0.00481630939732297	0.073396367120074	Down	0.0650469	0.0244022	0.0945958	0.0381155	0.0463897	0.0587645	0.0138148	0	0.0319578	0.00439616	0.0332391	0.0098706	GeneID:283284,Genbank:NM_173588.3,HGNC:HGNC:26750	immunoglobulin superfamily member 22		GO:0005859,GO:0006941,GO:0007015,GO:0008307,GO:0030018,GO:0031430,GO:0045214,GO:0051015,GO:0051371,GO:0071688,GO:0097493	muscle myosin complex|striated muscle contraction|actin filament organization|structural constituent of muscle|Z disc|M band|sarcomere organization|actin filament binding|muscle alpha-actinin binding|striated muscle myosin thick filament assembly|structural molecule activity conferring elasticity
IGSF3	34.06083056252	13.2858952075385	54.8357659175016	4.1273670355602	2.04522173900825	7.02151029934979e-07	6.65145772951919e-05	Up	0.0408313	0.0596176	0.0276038	0.0423344	0.110146	0.0900616	0.315405	0.232462	0.194028	0.136989	0.234084	0.31957	GeneID:3321,Genbank:NM_001007237.2,HGNC:HGNC:5950,MIM:603491	immunoglobulin superfamily member 3		GO:0005886,GO:0007166,GO:0009986,GO:0016021,GO:0032808	plasma membrane|cell surface receptor signaling pathway|cell surface|integral component of membrane|lacrimal gland development
IL10	785.901171029981	101.411647815023	1470.39069424494	14.4992288945641	3.85790427101931	0.00309163037069466	0.0531494521316369	Up	1.18031	4.25939	3.13488	0.83928	4.52351	2.37894	22.0049	94.367	11.0692	10.3943	31.9386	43.3115	GeneID:3586,Genbank:NM_000572.2,HGNC:HGNC:5962,MIM:124092	interleukin 10				hsa04060,hsa04068,hsa04625,hsa04630,hsa04660,hsa04672,hsa05133,hsa05140,hsa05142,hsa05143,hsa05144,hsa05145,hsa05146,hsa05150,hsa05152,hsa05310,hsa05320,hsa05321,hsa05322,hsa05330	Cytokine-cytokine receptor interaction|FoxO signaling pathway|C-type lectin receptor signaling pathway|Jak-STAT signaling pathway|T cell receptor signaling pathway|Intestinal immune network for IgA production|Pertussis|Leishmaniasis|Chagas disease (American trypanosomiasis)|African trypanosomiasis|Malaria|Toxoplasmosis|Amoebiasis|Staphylococcus aureus infection|Tuberculosis|Asthma|Autoimmune thyr…
IL11	5.14043679759857	1.35108402354854	8.9297895716486	6.6093517619985	2.72450878071772	0.00234952623408118	0.0442746744648094	Up	0	0.0219553	0	0	0.061823	0.0217919	0.143329	0.150096	0.181726	0.0192649	0.273851	0.198543	GeneID:3589,Genbank:NM_001267718.1,HGNC:HGNC:5966,MIM:147681	interleukin 11				hsa04060,hsa04630,hsa04640,hsa05323	Cytokine-cytokine receptor interaction|Jak-STAT signaling pathway|Hematopoietic cell lineage|Rheumatoid arthritis
[truncated: 783 more rows]
